# Supplementary material for: Cohesin and Polycomb Proteins Functionally Interact to Control Transcription at Silenced and Active Genes
Source: PLoS Genet. 2013 Jun 20;9(6):e1003560. doi: 10.1371/journal.pgen.1003560 (PMC3688520; doi:10.1371/journal.pgen.1003560)
Supplement: Table S3 — Binding of cohesin and PRC1 and mRNA levels for annotated genes in wing discs and ML-DmBG3 cells. “1” indicates binding within the transcription unit called at p≤10−3 and 0 indicates no binding. Expression values are in log2 units. (XLS) [file pgen.1003560.s013.xls]

## Sheet: Wing Discs
Chromosome	FlyBaseGeneID	GeneSymbol	Start	Stop	Strand	Wholewingdisc_Pol2	Wholewingdisc_Rad21	Wholewingdisc_NipB	Wholewingdisc_H3K27me3	Wholewingdisc_Ph	Wholewingdisc_Psc	Posteriordisc_H3K27me3	Posteriorwingdisc_Rad21	Posteriordisc_PcRJ	Anteriordisc_H3K27me3	Anteriordisc_Rad21	Anteriordisc_PcRJ	Wholewingdisc_RNA_Rep1	Wholewingdisc_RNA_Rep2	Wholewingdisc_RNA_Rep3
2L	FBgn0031208	CG11023	7529	9484	+	0	0	0	1	1	1	1	0	1	1	0	1	1.07062	0.947205	0.971224
2L	FBgn0002121	l(2)gl	9836	21372	-	1	1	1	1	1	1	1	1	1	1	1	1	10.2179	10.528	10.1303
2L	FBgn0031209	Ir21a	21919	25151	-	0	1	1	0	1	0	0	1	1	0	0	1	1.35138	1.38972	1.38344
2L	FBgn0051973	Cda5	25402	59242	-	1	0	0	0	1	0	0	0	0	0	0	0	3.26948	3.82266	3.37432
2L	FBgn0067779	dbr	67044	71390	+	1	1	1	0	1	0	0	1	1	0	0	1	9.36263	9.53799	9.40915
2L	FBgn0031213	galectin	72388	76211	+	1	1	1	0	1	1	0	1	1	0	1	1	8.51735	8.41594	8.40476
2L	FBgn0031214	CG11374	76446	77639	+	0	0	0	0	0	0	0	1	0	0	0	0	1.10858	1.46157	1.37792
2L	FBgn0002931	net	82456	87382	-	1	1	1	0	1	0	0	1	1	0	1	0	8.21691	8.56378	8.01527
2L	FBgn0031216	CG11376	94752	102086	+	0	1	1	0	1	0	0	1	1	0	1	1	9.36114	9.328	9.2994
2L	FBgn0031217	CG11377	102382	104142	+	0	1	1	0	1	0	0	1	1	0	1	1	8.17199	8.12919	8.22344
2L	FBgn0026787	Nhe1	103962	106718	-	1	1	1	0	1	0	0	1	1	0	1	1	5.77188	5.81	5.83956
2L	FBgn0005278	Sam-S	106903	114433	+	1	1	1	0	1	0	0	1	1	0	1	1	11.6997	11.7945	11.6657
2L	FBgn0031219	CG13694	115365	116488	-	0	0	0	0	0	0	0	0	0	0	0	0	0.917507	0.926518	0.885293
2L	FBgn0031220	CG4822	117079	121974	-	0	0	0	0	0	0	0	0	0	0	0	0	1.63829	1.41451	1.60316
2L	FBgn0025683	CG3164	122624	130791	-	1	0	0	0	1	0	0	0	1	0	0	1	9.3973	9.49486	9.54311
2L	FBgn0001142	Gs1	132060	134472	+	0	0	0	0	0	0	0	0	0	0	0	0	4.35302	2.9722	3.41264
2L	FBgn0051975	CG31975	138384	140992	-	0	0	0	0	1	0	0	0	1	0	0	1	1.29394	1.5135	1.26366
2L	FBgn0051976	CG31976	138384	140992	-	0	0	0	0	1	0	0	0	1	0	0	1	0.977371	1.03393	1.02305
2L	FBgn0051974	CG31974	141077	142978	-	0	1	1	0	1	0	0	1	1	0	1	1	0.671361	0.669998	0.867794
2L	FBgn0031224	CG11454	143309	144227	+	1	1	1	0	1	0	0	1	1	0	1	1	8.56814	8.56349	8.74194
2L	FBgn0259818	CG42399	144230	153288	-	0	0	0	0	0	0	0	0	0	0	0	0	0.909584	0.9554	0.921474
2L	FBgn0031227	CG3709	153539	155321	-	1	1	1	0	1	0	0	1	1	0	1	1	6.2805	5.96212	6.29489
2L	FBgn0031228	CG11455	155333	156030	+	1	1	1	0	1	0	0	1	1	0	1	1	N/M	N/M	N/M
2L	FBgn0031229	CG3436	156029	157666	+	1	1	1	0	1	0	0	1	1	0	1	1	9.75938	9.65145	9.68133
2L	FBgn0053635	CG33635	157836	158664	-	1	1	1	0	1	0	0	1	1	0	1	1	7.1675	7.24127	7.29393
2L	FBgn0016977	spen	159034	203251	+	1	1	1	0	1	1	0	1	1	0	1	1	10.9754	11.2621	11.0373
2L	FBgn0031231	mRpL10	203784	204782	+	0	1	1	0	1	0	0	1	1	0	1	1	7.4867	7.32376	7.40684
2L	FBgn0031232	CG11617	204735	207297	-	0	1	0	0	1	0	0	1	1	0	1	1	1.47311	1.46857	1.536
2L	FBgn0031233	CG11490	207399	210506	+	0	0	0	0	1	0	0	1	1	0	1	1	7.55032	7.48173	7.65605
2L	FBgn0086902	kis	210732	250795	-	1	1	1	0	1	1	0	1	1	0	1	1	11.4882	11.5792	11.4193
2L	FBgn0031235	CG13693	232514	233965	+	1	0	0	0	0	0	0	0	0	0	0	0	0.985384	1.0252	1.10389
2L	FBgn0022246	Rpp30	251163	252331	-	1	1	1	0	1	1	0	1	1	0	1	1	8.26302	8.30468	8.37902
2L	FBgn0031238	CG3645	252589	271732	-	1	1	1	0	1	1	0	1	1	0	1	1	6.41728	5.9542	6.24193
2L	FBgn0031239	CG17075	263782	266688	-	0	0	0	0	0	0	0	0	0	0	0	0	1.40359	1.61086	1.81971
2L	FBgn0031240	CG3345	269088	271626	+	1	1	1	0	1	1	0	1	1	0	1	1	0.831628	0.92057	0.864757
2L	FBgn0086912	mbm	271912	274096	-	1	1	1	0	1	1	0	1	1	0	1	1	7.66761	7.62492	7.56073
2L	FBgn0086856	CG11555	273955	274766	+	0	1	1	0	1	0	0	1	1	0	1	1	8.95553	8.94287	8.95077
2L	FBgn0086855	CG17078	274740	277212	-	1	1	1	0	1	1	0	1	1	0	1	1	8.41686	8.26036	8.45898
2L	FBgn0003444	smo	277588	282167	+	1	1	1	0	1	1	0	1	1	0	1	1	9.48493	9.44858	9.49322
2L	FBgn0031244	CG11601	281970	283281	-	0	1	0	0	0	0	0	0	1	0	0	1	5.25883	4.98055	5.06144
2L	FBgn0031245	CG3625	283385	291010	-	1	1	1	0	1	0	0	1	1	0	1	1	9.62953	9.74149	9.55396
2L	FBgn0025686	CG11592	287252	288919	-	1	0	0	0	0	0	0	0	0	0	0	0	0.872344	0.753746	0.917116
2L	FBgn0031247	CG11562	292466	293222	+	1	1	1	0	0	0	0	1	1	0	0	1	7.08077	7.0525	7.0316
2L	FBgn0017457	U2af38	293337	294679	-	1	1	1	0	1	1	0	1	1	0	1	1	8.54384	8.50818	8.48768
2L	FBgn0024352	Hop	295109	297413	+	1	1	1	0	1	1	0	1	1	0	1	1	11.5663	11.4645	11.5865
2L	FBgn0020622	Pi3K21B	297882	303955	+	1	1	1	0	1	0	0	1	1	0	1	1	9.25148	9.20853	9.166
2L	FBgn0004611	Plc21C	305941	346549	+	1	1	1	0	1	1	0	1	1	0	1	1	6.45267	6.65129	6.73333
2L	FBgn0031248	CG11912	318357	319254	-	0	0	0	0	0	0	0	0	0	0	0	0	N/M	N/M	N/M
2L	FBgn0031249	CG11911	320279	321246	-	0	0	0	0	0	0	0	0	0	0	0	0	1.26814	1.2751	1.18461
2L	FBgn0053127	CG33127	322131	322985	+	0	0	0	0	0	0	0	0	0	0	0	0	1.09178	0.880393	0.99743
2L	FBgn0051920	CG31920	325520	329761	-	0	0	0	0	0	0	0	0	0	0	0	0	0.925706	0.75209	0.706544
2L	FBgn0045202	CG33992	327429	328518	-	0	0	0	0	0	0	0	0	0	0	0	0	N/M	N/M	N/M
2L	FBgn0051921	CG31921	329991	332335	-	0	0	0	0	0	1	0	0	0	0	0	0	1.32489	1.14086	1.07165
2L	FBgn0031250	Ent1	355559	357868	-	0	1	1	0	1	1	0	1	1	0	1	1	7.50529	7.64408	7.7118
2L	FBgn0000061	al	378116	387439	+	1	1	1	1	1	1	1	1	1	1	1	1	6.77958	6.866	7.11812
2L	FBgn0031251	CG4213	396595	402181	-	0	0	0	1	0	0	1	0	1	1	0	1	0.690156	0.94288	0.81184
2L	FBgn0003278	RpI135	404286	408049	+	0	1	1	0	1	0	0	1	1	0	1	1	6.92523	6.88829	6.68091
2L	FBgn0015567	alpha-Adaptin	408022	414775	-	1	1	1	0	1	1	0	1	1	0	1	1	8.91083	9.32226	9.22507
2L	FBgn0023444	ebi	415069	418536	+	1	1	1	0	1	1	0	1	1	0	1	1	8.15248	7.86283	8.09285
2L	FBgn0031252	CG13690	418430	419642	-	1	1	1	0	1	1	0	1	1	0	1	1	7.25768	7.03315	7.23805
2L	FBgn0002593	RpLP1	419931	420706	+	1	1	1	0	1	1	0	1	1	0	1	1	13.5065	13.4657	13.4679
2L	FBgn0031253	CG11885	420887	421407	-	1	1	1	0	1	0	0	1	1	0	1	1	8.74202	8.61266	8.78413
2L	FBgn0031254	CG13692	421800	422435	+	1	1	1	0	1	0	0	1	1	0	1	1	3.57568	3.01094	3.18271
2L	FBgn0031255	BBS8	423452	425291	+	0	1	1	0	1	0	0	1	0	0	1	0	3.16198	2.89883	3.24491
2L	FBgn0004583	ex	431253	448701	+	1	1	1	0	1	1	0	1	1	0	1	1	8.99803	9.44188	9.03468
2L	FBgn0015924	crq	448254	453023	-	0	1	1	0	1	0	0	1	1	0	0	1	7.23569	8.05779	7.52947
2L	FBgn0031256	CG4164	453111	454654	+	0	0	1	0	1	0	0	0	1	0	0	1	8.53544	8.56826	8.70821
2L	FBgn0031257	CG4133	455543	458746	+	0	0	0	0	0	0	0	0	0	0	0	0	1.3057	1.048	1.29084
2L	FBgn0031258	CG4297	460515	465607	-	0	0	0	1	0	0	0	0	0	0	0	0	1.09327	1.31506	1.07586
2L	FBgn0027592	MED15	473021	476176	+	1	1	0	0	1	0	0	1	1	0	1	1	8.42974	8.29285	8.24286
2L	FBgn0043364	cbt	476437	479682	-	1	1	1	0	1	0	0	1	1	0	1	1	7.73416	8.03747	7.55656
2L	FBgn0003963	ush	523467	540541	+	1	1	1	1	1	1	1	1	1	1	1	1	7.81498	8.05026	7.76411
2L	FBgn0010602	lwr	541235	542572	-	1	1	1	0	1	1	0	1	1	0	1	1	11.9297	11.8363	11.8151
2L	FBgn0031260	Spp	542776	544627	-	1	1	1	1	1	1	0	1	1	1	1	1	10.3921	10.4127	10.6223
2L	FBgn0031261	nAcRbeta-21C	545148	547096	+	0	1	1	1	1	1	1	1	1	1	1	1	1.83411	1.86832	1.64226
2L	FBgn0005660	Ets21C	547414	552454	-	1	0	1	1	1	1	1	0	1	1	0	1	1.16428	1.15716	0.9992
2L	FBgn0260933	rempA	553937	558762	-	0	0	0	1	1	1	1	0	1	1	0	1	N/M	N/M	N/M
2L	FBgn0031263	CG2789	559611	560523	+	1	1	1	0	1	0	0	0	1	0	0	1	10.5783	10.4179	10.4518
2L	FBgn0031264	CG11835	560794	563303	-	1	0	0	0	1	0	0	0	1	0	0	1	3.47414	4.0308	4.14061
2L	FBgn0031265	CG2794	564170	566472	+	1	0	0	0	0	0	0	0	1	0	0	1	6.29957	6.00946	6.06093
2L	FBgn0021874	Nle	566366	568162	-	1	1	1	0	1	1	0	1	1	0	1	1	7.75801	7.32335	7.63311
2L	FBgn0031266	CG2807	568337	572716	+	1	1	1	0	1	1	0	1	1	0	1	1	9.07776	8.96084	8.85432
2L	FBgn0031267	Ipk2	573033	574232	-	0	0	0	0	1	0	0	0	1	0	0	0	7.55324	7.30512	7.38075
2L	FBgn0031268	CG2813	574486	575734	+	0	0	1	1	1	1	0	0	1	0	0	1	10.5681	10.5429	10.6143
2L	FBgn0013323	Ptth	575711	576896	-	0	0	0	1	1	1	0	0	1	1	0	1	0.974317	1.36077	1.21989
2L	FBgn0023489	Pph13	577488	579549	+	0	0	0	1	0	1	1	0	1	1	0	1	1.14028	1.16126	1.15379
2L	FBgn0010323	Gsc	583540	594810	-	0	0	0	1	1	1	1	0	1	1	0	1	1.57771	0.912587	1.11767
2L	FBgn0031270	CG13689	602813	603562	+	0	1	1	1	1	0	0	1	1	0	1	1	7.37107	7.2987	7.43753
2L	FBgn0040106	lectin-21Cb	620433	621540	-	0	0	0	1	0	0	0	1	0	0	1	0	0.943942	1.07081	0.963995
2L	FBgn0040107	lectin-21Ca	624617	625556	+	0	0	0	1	0	0	0	1	0	0	1	0	0.982811	0.909227	1.01645
2L	FBgn0031273	CG2839	625663	628143	+	0	1	0	1	0	0	0	1	0	1	1	0	N/M	N/M	N/M
2L	FBgn0000497	ds	640021	714968	-	1	1	1	1	1	1	0	1	1	1	1	1	10.4853	10.4401	10.3272
2L	FBgn0011244	Hsp60B	728412	730564	+	0	0	0	0	0	0	0	0	0	1	1	0	1.79639	1.54945	1.72163
2L	FBgn0026438	Eaat2	737212	744395	-	0	0	0	0	1	0	0	0	0	0	0	0	0.833888	0.749238	1.0492
2L	FBgn0031275	GABA-B-R3	752800	762142	+	0	0	0	0	0	0	0	0	0	0	0	0	1.34557	1.08155	1.03882
2L	FBgn0031276	CG12506	773575	774020	+	0	0	0	0	0	0	0	0	0	0	0	0	0.967743	0.878919	0.827174
2L	FBgn0040725	CG13946	776536	776892	+	0	0	0	0	0	0	0	0	0	0	0	0	0.908225	0.875994	0.898902
2L	FBgn0031277	CG13947	779201	779655	+	0	0	0	0	0	0	0	0	0	0	0	0	1.4576	1.53502	1.60947
2L	FBgn0041250	Gr21a	780482	782885	+	0	0	0	0	0	0	0	0	0	0	0	0	1.07425	1.19984	1.14934
2L	FBgn0031279	CG3544	784336	786161	+	0	0	0	0	0	0	0	0	0	0	0	0	0.844003	1.15231	1.05996
2L	FBgn0000442	Pkg21D	786153	790795	-	0	0	0	0	0	0	0	0	0	0	0	0	0.884209	0.892028	0.833816
2L	FBgn0051658	Nnf1b	810586	811531	+	0	0	0	0	1	0	0	0	1	0	0	1	2.85754	2.96414	3.0014
2L	FBgn0086130	KH1	811609	813380	+	0	0	0	0	1	0	0	0	1	0	0	1	5.98727	5.88464	5.87718
2L	FBgn0031281	Saf6	813314	815951	-	0	0	0	0	0	0	0	0	0	0	0	0	5.4569	5.22868	4.97464
2L	FBgn0031282	CG3639	816023	817032	+	0	0	0	0	0	0	0	0	0	0	0	0	3.57572	3.26957	3.62708
2L	FBgn0031283	CG15880	817046	818445	-	0	0	0	0	0	0	0	0	0	0	0	0	1.31201	1.25896	1.08939
2L	FBgn0031284	CG3876	818079	819492	-	0	1	1	0	1	0	0	1	1	0	1	1	6.54436	6.29837	6.54758
2L	FBgn0015621	Clp	819964	821209	+	1	1	1	0	1	0	0	1	1	0	1	1	8.19848	8.1391	8.33405
2L	FBgn0031285	CG3662	821418	824337	+	1	1	1	0	1	0	0	1	1	0	1	1	9.73054	9.87598	9.92177
2L	FBgn0031286	CG3862	824329	825861	-	1	0	1	0	1	0	0	0	1	0	0	1	5.0311	4.91225	5.04921
2L	FBgn0010583	dock	825964	833245	+	1	0	1	0	1	0	0	0	1	0	0	1	8.63015	8.59411	8.67016
2L	FBgn0020304	drongo	833584	851096	-	1	1	1	0	1	1	0	1	1	0	1	1	9.28531	9.21085	9.48717
2L	FBgn0031287	CG4291	851316	852709	-	1	1	1	0	1	0	0	1	1	0	1	1	N/M	N/M	N/M
2L	FBgn0020545	kraken	852767	854539	+	1	1	1	0	1	0	0	0	0	0	0	0	7.45487	7.41192	7.28254
2L	FBgn0031288	CG13949	855337	856236	+	1	1	1	0	1	0	0	0	0	0	0	0	0.839912	0.98846	0.843279
2L	FBgn0031289	CG13950	860309	861806	+	0	0	0	0	0	0	0	0	0	0	0	0	1.12644	1.03342	0.866349
2L	FBgn0029095	aru	861849	868352	-	1	1	1	0	1	0	0	1	1	0	1	1	8.85489	8.8126	8.66338
2L	FBgn0086031	snoRNA:Me28S-U1230	865366	865493	-	0	0	0	0	1	0	0	0	0	0	0	0	N/M	N/M	N/M
2L	FBgn0020305	dbe	868675	869911	-	1	1	1	0	1	0	0	1	1	0	1	1	8.05749	7.94585	7.91355
2L	FBgn0053526	PNUTS	870464	877050	+	1	1	1	0	1	1	0	1	1	0	1	1	6.70936	6.04057	5.97846
2L	FBgn0002936	ninaA	877293	878270	+	0	0	0	0	0	0	0	0	0	0	0	0	1.13103	1.14638	1.14006
2L	FBgn0031292	CG15824	878175	885052	-	0	0	0	0	1	0	0	0	0	0	0	0	0.903478	0.93947	1.03715
2L	FBgn0002563	Lsp1beta	898647	901320	+	1	0	0	0	0	0	0	0	0	0	0	0	10.9196	7.93109	5.59248
2L	FBgn0003916	snRNA:U1:21D	901491	901662	-	1	0	0	0	0	0	0	0	0	0	0	0	N/M	N/M	N/M
2L	FBgn0046113	GluRIIC	914090	917805	+	0	0	0	0	0	0	0	0	0	0	0	0	1.15127	1.26786	1.12922
2L	FBgn0028481	CG4341	922795	958100	+	0	0	0	0	0	0	0	0	0	0	0	0	1.3159	1.47155	1.20153
2L	FBgn0031294	ia2	1011421	1048053	-	0	0	0	0	0	0	0	0	0	0	0	0	1.41528	1.1147	1.09704
2L	FBgn0031295	CG4375	1026107	1026897	-	0	0	0	0	0	0	0	0	0	0	0	0	0.769927	0.804246	0.831427
2L	FBgn0031296	CG4415	1037275	1038685	+	0	0	0	0	0	0	0	0	0	0	0	0	1.03325	1.07261	1.10441
2L	FBgn0003310	S	1050877	1077811	-	1	1	1	0	1	1	0	1	1	0	1	1	8.19999	8.35268	8.32603
2L	FBgn0015905	ast	1077980	1080809	+	1	1	1	0	1	0	0	1	1	0	1	1	6.92803	6.86198	6.76331
2L	FBgn0031298	Atg4	1080913	1083378	+	0	0	0	0	0	0	0	0	0	0	0	0	7.70531	7.62254	7.68136
2L	FBgn0031299	CG4629	1083090	1102506	-	0	0	0	0	0	0	0	0	0	0	0	0	0.748824	0.770144	0.742614
2L	FBgn0031300	CG4644	1103483	1108369	-	0	0	0	0	1	0	0	0	1	0	1	1	4.57019	4.66639	4.31962
2L	FBgn0031301	CG14339	1108539	1112702	+	0	0	0	0	1	0	0	0	1	0	1	1	1.04081	1.23304	1.37808
2L	FBgn0031302	CG14340	1112988	1114140	+	0	0	0	0	0	0	0	0	0	0	0	0	0.986668	0.859562	1.03137
2L	FBgn0016926	Pino	1114652	1128953	-	1	1	1	0	1	1	0	1	1	0	1	1	8.42487	8.51825	8.46153
2L	FBgn0031304	CG4552	1129235	1132413	+	1	1	1	0	1	0	0	1	1	0	1	1	6.10233	5.79648	5.95696
2L	FBgn0031305	Iris	1132330	1134120	-	0	0	0	0	0	0	0	0	0	0	0	0	0.975133	1.00972	1.06442
2L	FBgn0031306	CG4577	1134702	1141156	+	0	0	0	0	0	0	0	0	0	0	0	0	0.953021	1.00157	0.879178
2L	FBgn0031307	CG4726	1143203	1147395	+	1	0	1	0	1	0	0	0	1	0	0	1	9.94379	9.85903	9.88954
2L	FBgn0031308	CG4749	1147833	1149454	+	0	0	0	0	0	0	0	0	1	0	0	1	5.06394	4.94433	4.83547
2L	FBgn0031309	Tfb4	1149445	1150673	-	0	0	0	0	0	0	0	0	0	0	0	1	6.34273	6.30161	6.23897
2L	FBgn0031310	CG4764	1150783	1151764	+	0	0	0	0	0	0	0	0	0	0	0	1	8.25537	8.18356	8.22491
2L	FBgn0261458	capt	1151678	1158264	-	1	1	1	0	1	1	0	1	1	0	1	1	N/M	N/M	N/M
2L	FBgn0031312	Tango14	1158679	1160221	+	1	1	1	0	1	1	0	1	1	0	1	1	7.24941	6.96262	7.15439
2L	FBgn0031313	CG5080	1160290	1163882	-	0	0	0	0	1	0	0	0	1	0	0	1	1.21383	1.16294	1.01425
2L	FBgn0031314	CG4785	1164470	1166432	+	0	0	0	0	1	0	0	0	1	0	0	1	5.9673	5.8	5.98481
2L	FBgn0031315	CG14341	1166560	1167213	+	0	0	0	0	0	0	0	0	0	0	0	0	7.35923	7.38342	7.46235
2L	FBgn0024314	Plap	1167169	1170079	-	0	1	1	0	1	0	0	1	1	0	1	1	8.36886	8.43949	8.23473
2L	FBgn0051922	CG31922	1170234	1170847	+	1	1	1	0	1	0	0	1	1	0	1	1	7.2592	7.15478	7.15992
2L	FBgn0031317	CG5118	1170752	1172745	-	1	1	1	0	1	0	0	1	1	0	1	1	6.26818	6.12373	6.35392
2L	FBgn0031318	CG4887	1173011	1177500	+	1	1	1	0	1	0	0	1	1	0	1	1	8.28992	8.28096	8.20658
2L	FBgn0031319	CG4896	1177706	1182459	+	0	1	0	0	1	0	0	1	1	0	1	1	8.11493	8.18586	8.133
2L	FBgn0031320	CG5126	1182291	1184021	-	0	0	0	0	0	0	0	0	0	0	0	0	7.93097	7.94062	8.01734
2L	FBgn0031321	Tgt	1184088	1185698	+	1	0	0	0	1	0	0	0	0	0	0	0	5.33437	5.18816	5.03404
2L	FBgn0031322	CG5001	1186256	1196806	+	1	0	0	0	1	1	0	0	0	0	0	0	7.97812	7.8888	8.02658
2L	FBgn0031323	CG5139	1198465	1199204	-	0	0	0	0	0	0	0	0	0	0	0	0	1.14601	1.15176	1.45491
2L	FBgn0040723	CG5011	1200237	1201220	+	0	0	0	0	0	0	0	0	0	0	0	0	1.13608	1.44264	1.43009
2L	FBgn0031324	CG14342	1204241	1205254	+	0	0	0	0	0	0	0	0	0	0	0	0	0.988046	0.999633	0.998699
2L	FBgn0259229	CG42329	1219363	1229471	+	0	0	0	0	0	0	0	0	0	0	0	0	0.767654	0.649356	0.901636
2L	FBgn0031327	CG5397	1240038	1242205	+	0	0	0	0	0	0	0	0	0	0	0	0	4.272	5.11983	5.92666
2L	FBgn0041097	robo3	1256826	1293835	+	0	0	0	0	0	0	0	0	0	0	0	0	1.08942	1.37674	1.13872
2L	FBgn0011294	a5	1329161	1329904	+	0	0	0	0	0	0	0	0	0	0	0	0	1.18404	1.30615	1.24704
2L	FBgn0031331	CG5440	1334269	1334763	+	0	0	0	0	0	0	0	0	0	0	0	0	1.48714	1.15614	0.860783
2L	FBgn0053923	CG33923	1341365	1342095	-	0	0	0	0	0	0	0	0	0	0	0	0	N/M	N/M	N/M
2L	FBgn0053922	CG33922	1343443	1344171	-	0	0	0	0	0	0	0	0	0	0	0	0	N/M	N/M	N/M
2L	FBgn0026141	Cdlc2	1344480	1345144	+	0	0	0	0	0	0	0	0	0	0	0	0	1.147	0.997716	0.872124
2L	FBgn0031332	CG5556	1351805	1352869	-	0	0	0	0	0	0	0	0	0	0	0	0	1.2147	1.09131	1.00208
2L	FBgn0031333	CG5561	1352970	1354109	-	0	0	0	0	0	0	0	0	0	0	0	0	0.912149	1.18088	1.11204
2L	FBgn0051924	CG31924	1354101	1354919	-	0	0	0	0	0	0	0	0	0	0	0	0	0.810969	0.847841	0.857088
2L	FBgn0031335	CG5565	1354911	1355924	-	0	0	0	0	0	0	0	0	0	0	0	0	N/M	N/M	N/M
2L	FBgn0051659	CG31659	1358925	1359784	-	0	0	0	0	0	0	0	0	0	0	0	0	1.01865	1.20635	1.03955
2L	FBgn0053126	NLaz	1359983	1361732	-	0	0	0	0	0	0	0	0	0	0	0	0	1.16905	0.986511	1.25402
2L	FBgn0031337	CG14346	1368102	1369047	+	0	0	0	0	0	0	0	0	0	0	0	0	0.87171	1.0525	0.961158
2L	FBgn0002543	lea	1380086	1420449	-	1	1	1	1	1	1	1	1	1	1	1	1	10.4375	10.3836	10.2449
2L	FBgn0003926	snRNA:U3:22A	1432711	1432921	+	0	0	0	1	0	0	0	0	0	0	0	0	N/M	N/M	N/M
2L	FBgn0051928	CG31928	1492295	1493645	+	0	0	0	0	1	0	0	0	1	0	1	1	1.12993	1.13396	0.900303
2L	FBgn0053128	CG33128	1494090	1495456	+	0	0	0	0	0	0	0	0	0	0	0	0	1.11991	0.964609	1.42101
2L	FBgn0051926	CG31926	1495747	1496979	+	0	0	0	0	0	0	0	0	0	0	0	0	1.08069	1.15311	0.798623
2L	FBgn0051661	CG31661	1497254	1498435	+	0	0	0	0	0	0	0	0	0	0	0	0	1.01339	1.20759	1.3714
2L	FBgn0031343	CG18131	1498455	1500760	-	0	0	0	0	0	0	0	0	0	0	0	0	1.09107	0.881056	1.28228
2L	FBgn0031344	CG7420	1500835	1502903	-	0	0	0	0	1	0	0	1	1	0	1	1	5.8808	5.67148	5.73083
2L	FBgn0031345	CG18132	1516790	1517478	-	0	0	0	0	0	0	0	0	0	0	0	0	0.972373	0.789045	0.879143
2L	FBgn0001174	halo	1517532	1518184	-	0	0	0	0	0	0	0	0	0	0	0	0	0.77772	1.26772	1.13598
2L	FBgn0026398	Or22a	1520613	1522151	+	0	0	0	0	0	0	0	0	0	0	0	0	0.973541	1.0388	0.870265
2L	FBgn0026397	Or22b	1522691	1524259	+	0	0	0	0	0	0	0	0	0	0	0	0	0.735521	0.62876	0.891986
2L	FBgn0261509	haf	1555159	1607617	+	1	0	0	0	1	1	0	1	1	0	1	1	N/M	N/M	N/M
2L	FBgn0031347	CG10869	1584864	1587156	-	0	0	0	0	0	0	0	0	0	0	0	0	1.43247	1.26291	1.19607
2L	FBgn0051935	CG31935	1595043	1611125	-	1	1	1	0	1	1	0	0	1	0	0	1	4.87414	5.06289	4.90349
2L	FBgn0031351	CG14352	1611421	1612579	+	1	1	1	0	1	1	0	0	1	0	0	1	7.01497	7.03399	7.11312
2L	FBgn0021906	RFeSP	1612686	1614182	-	1	0	0	0	1	0	0	1	0	0	1	1	8.20538	8.10964	8.00867
2L	FBgn0086758	chinmo	1651260	1698632	+	1	1	1	1	1	1	1	1	1	1	1	1	1.37257	1.22187	1.4763
2L	FBgn0011570	cpb	1704904	1706962	+	0	1	0	0	1	1	0	1	1	0	1	1	10.0041	9.84724	10.0741
2L	FBgn0031356	CG17660	1707132	1710415	-	0	0	0	0	0	0	0	0	0	0	0	0	8.39345	8.18983	8.40333
2L	FBgn0031357	mRpL48	1710466	1711466	+	0	0	0	0	0	0	0	0	0	0	0	0	8.90033	8.71087	8.75869
2L	FBgn0086698	frtz	1711299	1715861	-	0	0	0	0	1	0	0	1	1	0	1	1	6.50176	6.57228	6.40786
2L	FBgn0031359	CG18317	1716888	1724391	-	1	1	1	0	1	1	0	1	1	0	1	1	6.1542	6.19549	6.25112
2L	FBgn0000579	Eno	1724974	1729629	-	1	1	1	0	1	1	0	1	1	0	1	1	11.8466	11.632	11.7512
2L	FBgn0260648	Rrp40	1728735	1729575	+	1	1	1	0	1	0	0	1	1	0	1	1	N/M	N/M	N/M
2L	FBgn0031360	CG31937	1729946	1731070	+	1	0	1	0	1	0	0	0	1	0	0	1	6.19638	5.87021	6.26519
2L	FBgn0031361	CG17652	1731358	1732356	-	1	0	0	0	1	0	0	0	1	0	0	1	6.34924	6.271	6.36885
2L	FBgn0031362	CG17646	1732526	1750613	+	0	0	0	0	1	0	0	0	1	0	0	1	1.88798	2.10223	2.21571
2L	FBgn0027597	CG17712	1750687	1752116	-	0	0	0	0	0	0	0	0	0	0	0	0	6.60644	6.64074	6.81103
2L	FBgn0031364	CG17648	1752349	1752851	+	0	0	0	0	0	0	0	0	0	0	0	0	0.797328	0.852372	0.995459
2L	FBgn0041249	Gr22f	1755253	1756451	-	0	0	0	0	0	0	0	0	0	0	0	0	1.10439	1.16292	0.89484
2L	FBgn0031365	CG17650	1758286	1759078	-	0	0	0	0	0	0	0	0	0	0	0	0	1.30106	1.18153	1.34651
2L	FBgn0045497	Gr22e	1784062	1785286	+	0	0	0	0	0	0	0	0	0	0	0	0	1.14561	1.03683	1.17805
2L	FBgn0045498	Gr22d	1789141	1790361	-	0	0	0	0	0	0	0	0	0	0	0	0	N/M	N/M	N/M
2L	FBgn0045499	Gr22c	1790617	1791823	-	0	0	0	0	0	0	0	0	0	0	0	0	0.615553	0.817035	0.963222
2L	FBgn0045500	Gr22b	1792057	1793268	-	0	0	0	0	0	0	0	0	0	0	0	0	0.630581	0.473635	0.680409
2L	FBgn0045501	Gr22a	1793668	1794917	-	0	0	0	0	0	0	0	0	0	0	0	0	0.956741	1.04715	1.1392
2L	FBgn0051933	CG31933	1821256	1823331	-	0	0	0	0	0	0	0	0	0	0	0	0	1.00797	1.04382	0.995482
2L	FBgn0051664	CG31664	1824273	1826378	-	0	0	0	0	0	0	0	0	0	0	0	0	0.867928	1.04323	1.31535
2L	FBgn0031367	c-cup	1831627	1832557	-	0	0	0	0	0	0	0	0	0	0	0	0	0.683225	0.850141	0.7312
2L	FBgn0051665	CG31665	1836630	1858551	+	0	0	0	0	0	0	0	0	0	0	0	0	1.11003	1.03653	1.27044
2L	FBgn0051663	CG31663	1858609	1880644	-	0	0	0	0	0	0	0	0	0	0	0	0	0.812598	1.24626	1.25609
2L	FBgn0031372	CG7295	1869867	1870956	+	0	0	0	0	0	0	0	0	0	0	0	0	0.814401	0.822311	0.836414
2L	FBgn0031373	CG15358	1882415	1884056	-	1	0	0	0	1	0	0	0	0	0	0	0	1.05317	1.01472	1.1389
2L	FBgn0031374	CG7337	1884984	1943818	+	1	1	1	0	1	1	0	1	1	1	1	1	7.50991	7.52099	7.58282
2L	FBgn0011859	tRNA:G3:22BCa	1938089	1938159	-	0	0	0	0	0	0	0	0	0	0	0	0	N/M	N/M	N/M
2L	FBgn0040719	CG15357	1945225	1945709	-	0	0	0	1	0	0	0	0	0	0	0	0	1.22653	1.10356	1.32618
2L	FBgn0053673	CG33673	1945840	1947359	-	0	0	0	1	0	0	0	0	0	0	0	0	0.880778	0.887358	0.856821
2L	FBgn0031375	erm	1950235	1954519	-	0	0	0	1	0	1	0	0	0	1	0	1	0.928672	1.00953	1.17565
2L	FBgn0051942	tRNA:CR31942	1965426	1965498	+	0	0	0	1	0	0	1	0	1	1	0	1	N/M	N/M	N/M
2L	FBgn0031376	Der-1	1974126	1975413	+	0	1	1	1	1	1	0	1	1	0	1	1	9.4874	9.58971	9.5505
2L	FBgn0031377	CG15356	1976236	1980755	-	0	1	1	0	1	1	0	1	1	0	1	1	1.47791	1.58063	1.7005
2L	FBgn0031378	CG15362	1981310	1981927	+	0	1	1	0	1	1	0	1	1	0	1	1	5.60021	5.62565	5.83487
2L	FBgn0031379	CG7289	1982234	1984512	+	0	0	1	0	1	0	0	0	1	0	0	1	7.79332	7.62354	7.75816
2L	FBgn0001125	Got2	1984512	1987761	-	1	0	0	0	1	1	0	0	1	0	0	1	10.4385	10.2029	10.3427
2L	FBgn0031381	Npc2a	1988291	1988949	+	1	0	0	0	1	1	0	0	0	0	0	0	6.39001	5.86862	6.16165
2L	FBgn0043539	Obp22a	1991581	1992152	-	0	0	0	0	0	0	0	0	0	0	0	0	0.995394	0.965205	1.04007
2L	FBgn0053543	CG33543	1997102	2006307	-	0	0	0	0	0	0	0	0	0	0	0	0	0.755945	0.820238	0.696963
2L	FBgn0040718	CG15353	2006763	2007193	-	0	0	0	0	0	0	0	0	0	0	0	0	12.0432	11.8933	11.6385
2L	FBgn0040717	Nplp4	2008460	2008966	+	0	0	0	0	0	0	0	0	0	0	0	0	7.89136	6.10233	4.9211
2L	FBgn0051943	tRNA:CR31943	2009155	2009226	+	0	1	1	0	1	0	0	0	1	0	0	1	N/M	N/M	N/M
2L	FBgn0051944	tRNA:CR31944	2009538	2009609	+	0	1	1	0	1	0	0	1	1	0	1	1	N/M	N/M	N/M
2L	FBgn0031384	CG4238	2010118	2030536	+	0	1	1	0	1	0	0	1	1	0	1	1	1.869	1.89596	1.48656
2L	FBgn0051939	tRNA:CR31939	2010646	2010717	-	0	1	1	0	1	0	0	1	1	0	1	1	N/M	N/M	N/M
2L	FBgn0051940	tRNA:CR31940	2010869	2010940	-	0	1	1	0	1	0	0	1	1	0	1	1	N/M	N/M	N/M
2L	FBgn0051669	tRNA:CR31669	2013179	2013250	-	0	0	0	0	0	0	0	0	0	0	0	0	N/M	N/M	N/M
2L	FBgn0011860	tRNA:G3:22BCb	2031692	2031762	+	0	0	0	0	0	0	0	0	0	0	0	0	N/M	N/M	N/M
2L	FBgn0259192	CG42296	2032635	2035936	-	0	0	0	0	0	0	0	0	0	0	0	0	1.07114	0.980167	1.24545
2L	FBgn0259230	lectin-22C	2036456	2037247	-	0	1	1	0	1	1	0	1	1	0	1	1	N/M	N/M	N/M
2L	FBgn0003557	Su(dx)	2037802	2044373	+	1	1	1	0	1	1	0	1	1	0	1	1	8.52016	8.69471	8.51636
2L	FBgn0028952	CG31672	2045525	2048054	+	0	0	0	0	1	0	0	0	1	0	0	1	5.42863	5.39444	5.20784
2L	FBgn0026396	Or22c	2054589	2057967	+	0	0	0	0	0	0	0	0	0	0	0	0	0.981047	0.959036	0.937839
2L	FBgn0053516	dpr3	2058859	2109878	-	0	0	0	0	0	0	0	0	0	0	0	0	1.37173	1.54364	1.54732
2L	FBgn0031388	CG12674	2079977	2081286	+	0	0	0	0	0	0	0	0	0	0	0	0	1.02508	0.788374	0.948255
2L	FBgn0031389	CG4259	2128215	2129211	-	0	0	0	0	0	1	1	0	1	1	0	1	1.47905	1.3912	1.18662
2L	FBgn0004507	GlyP	2130815	2137296	+	1	1	1	0	1	0	0	0	1	0	0	1	9.71831	9.34592	9.26243
2L	FBgn0031390	tho2	2137350	2145175	-	1	1	1	0	1	0	0	1	1	0	1	1	8.8116	8.66419	8.6441
2L	FBgn0031391	CG11723	2145497	2147287	-	1	1	1	0	1	0	0	1	1	0	1	1	7.41141	7.34971	7.35937
2L	FBgn0027509	CG7261	2147519	2151664	+	1	1	1	0	1	0	0	1	1	0	1	1	8.13639	8.23304	8.25966
2L	FBgn0031392	AIF	2151664	2155390	+	1	1	1	0	1	0	0	1	1	0	1	0	8.6169	8.51669	8.36097
2L	FBgn0031393	CG15382	2155760	2156791	+	0	0	0	0	0	0	0	0	0	0	0	0	6.59131	7.02878	6.83666
2L	FBgn0000097	aop	2156484	2178749	-	1	1	1	0	1	1	0	1	1	0	1	1	9.94837	10.2616	10.1345
2L	FBgn0051946	tRNA:CR31946	2187007	2187079	+	0	0	0	0	0	0	0	0	0	0	0	0	N/M	N/M	N/M
2L	FBgn0031395	CG10874	2189913	2192372	-	0	1	1	0	1	0	0	1	1	0	1	1	2.77175	2.6117	2.30309
2L	FBgn0085201	CG34172	2192525	2193010	-	0	1	1	0	1	0	0	1	1	0	1	1	1.49206	1.72168	1.4615
2L	FBgn0051668	CG31668	2203904	2206028	-	0	0	0	0	1	0	0	0	0	0	0	0	0.964795	0.814309	1.08689
2L	FBgn0053124	CG33124	2206796	2208906	-	0	0	0	0	0	0	0	0	0	0	0	0	1.25973	1.37059	1.17069
2L	FBgn0031397	CG15385	2209574	2212571	-	0	0	0	0	0	0	0	0	0	0	0	0	2.99726	3.6936	3.57724
2L	FBgn0010288	Uch	2212738	2214179	-	0	1	1	0	1	0	0	1	1	0	1	1	10.1501	10.079	10.1689
2L	FBgn0085203	CG34174	2214305	2215167	+	0	1	1	0	1	0	0	1	1	0	1	1	6.75553	6.86597	6.83136
2L	FBgn0031398	CG10880	2214972	2216304	-	0	1	1	0	0	0	0	0	1	0	0	1	5.99767	6.1896	6.19512
2L	FBgn0040715	CG15386	2216503	2217231	-	0	1	1	0	1	0	0	1	1	0	1	1	N/M	N/M	N/M
2L	FBgn0259717	CG42371	2216503	2217231	-	0	1	1	0	1	0	0	1	1	0	1	1	N/M	N/M	N/M
2L	FBgn0031399	mio	2217363	2220625	+	1	1	1	0	1	0	0	1	1	0	1	1	6.95272	6.88889	6.87051
2L	FBgn0031401	CG7082	2220767	2225555	+	1	1	1	0	1	0	0	1	1	0	1	1	9.45431	9.36503	9.43086
2L	FBgn0031403	CG15387	2225549	2226840	-	1	1	1	0	1	1	0	1	1	0	1	1	1.35588	1.55471	1.46335
2L	FBgn0010704	l(2)s5379	2226523	2231096	+	1	1	1	0	1	1	0	1	1	0	1	1	10.2027	10.1364	10.3055
2L	FBgn0261643	sten	2231777	2236826	-	1	0	0	0	1	0	0	0	1	0	0	1	N/M	N/M	N/M
2L	FBgn0051679	CG31679	2237076	2238251	-	0	0	0	0	1	0	0	0	1	0	0	1	0.849831	0.823112	0.822258
2L	FBgn0052463	CG32463	2238304	2239384	-	0	0	0	0	0	0	0	0	0	0	0	0	1.10883	1.19646	1.05297
2L	FBgn0051682	CG31682	2239414	2240593	-	0	0	0	0	0	0	0	0	0	0	0	0	1.12411	1.0003	1.11804
2L	FBgn0031405	CG4267	2242379	2244415	+	1	0	0	0	0	0	0	0	0	0	0	0	1.4214	1.36621	1.79356
2L	FBgn0051686	CG31686	2244637	2245352	+	0	0	0	0	0	0	0	0	0	0	0	0	0.864837	0.875606	0.876638
2L	FBgn0011832	Ser12	2250431	2251275	-	0	0	0	0	0	0	0	0	0	0	0	0	0.814539	0.904855	0.88934
2L	FBgn0042186	CG17239	2251572	2252341	-	0	0	0	0	0	0	0	0	0	0	0	0	1.25574	1.20983	0.954839
2L	FBgn0042187	CG17234	2253079	2253834	+	0	0	0	0	0	0	0	0	0	0	0	0	0.997786	0.978043	1.00447
2L	FBgn0031406	CG17012	2254176	2255050	-	0	0	0	0	0	0	0	0	0	0	0	0	0.8626	0.537775	0.753768
2L	FBgn0031407	CG4270	2263464	2264241	+	0	0	0	0	0	0	0	0	0	0	0	0	0.940207	0.993076	1.09944
2L	FBgn0054049	CG34049	2264231	2265321	-	0	0	0	0	0	0	0	0	0	0	0	0	0.836162	0.921478	0.92574
2L	FBgn0250841	CG17242	2268299	2269119	-	0	0	0	0	0	0	0	0	0	0	0	0	1.16722	1.05432	1.1202
2L	FBgn0031409	CG4271	2285174	2285926	+	0	0	0	0	0	0	0	0	0	0	0	0	1.2185	1.24895	0.932885
2L	FBgn0051681	CG31681	2285925	2286873	-	0	0	0	0	0	0	0	0	0	0	0	0	1.08345	0.867517	0.868205
2L	FBgn0261523	CG42658	2287025	2287933	-	0	0	0	0	0	0	0	0	0	0	0	0	N/M	N/M	N/M
2L	FBgn0031410	CG17237	2288503	2289370	-	0	0	0	0	0	0	0	0	0	0	0	0	0.867818	1.17707	0.938206
2L	FBgn0028570	robl22E	2290224	2290673	-	0	0	0	0	0	0	0	0	0	0	0	0	1.7831	1.745	1.4908
2L	FBgn0051949	CG31949	2300103	2300888	+	0	0	0	0	0	0	0	0	0	0	0	0	0.758464	0.733495	0.861583
2L	FBgn0031412	CG16995	2307948	2308671	+	0	0	0	0	0	0	0	0	0	0	0	0	1.16394	1.33488	1.08665
2L	FBgn0031413	CG9967	2308758	2357332	-	1	0	0	0	1	0	0	1	1	0	1	1	4.93314	4.87155	5.03283
2L	FBgn0031414	eys	2311693	2358181	+	1	0	0	0	1	0	0	1	1	0	1	1	0.977721	1.03369	1.00257
2L	FBgn0014010	Rab5	2359546	2365362	-	1	1	1	0	1	1	0	1	1	0	1	1	10.0312	10.0409	10.2832
2L	FBgn0261647	Axud1	2365335	2370114	+	1	1	1	0	1	1	0	1	1	0	1	1	N/M	N/M	N/M
2L	FBgn0031417	CG3597	2370152	2371524	-	0	0	0	0	0	0	0	0	0	0	0	0	0.877308	1.01978	1.04012
2L	FBgn0031418	CG3609	2372455	2374553	-	1	1	1	0	1	0	0	1	1	0	1	1	7.75957	7.68216	7.7302
2L	FBgn0031419	CG15390	2374689	2375697	+	1	1	1	0	1	1	0	1	1	0	1	1	4.20725	4.29753	4.25983
2L	FBgn0031420	CG9866	2375894	2380514	+	1	1	1	0	1	1	0	1	1	0	1	1	7.54093	7.37947	7.40447
2L	FBgn0031421	CG9867	2381140	2383077	+	0	1	1	0	1	0	0	1	1	0	1	1	7.85625	7.75775	7.98391
2L	FBgn0031422	CG9870	2383299	2384731	+	0	0	0	0	0	0	0	0	0	0	0	0	4.69748	4.74511	4.9783
2L	FBgn0031423	CG3557	2384761	2385792	-	0	0	0	0	0	0	0	0	0	0	0	0	0.897032	0.895744	1.37673
2L	FBgn0031424	VGlut	2400306	2410668	+	0	0	0	0	0	0	0	0	0	0	0	0	0.954236	1.30979	0.996799
2L	FBgn0031426	CG18641	2410884	2412129	-	0	0	0	0	0	0	0	0	0	0	0	0	1.35007	1.4591	1.04208
2L	FBgn0051948	CG31948	2415434	2416720	-	1	0	0	0	0	0	0	0	0	0	0	0	0.89127	0.77356	0.93886
2L	FBgn0085477	CG34448	2416809	2417965	-	0	0	0	0	0	0	0	0	0	0	0	0	0.666765	0.780775	1.14129
2L	FBgn0085476	CG34447	2418422	2420010	-	0	0	0	0	0	0	0	0	0	0	1	0	N/M	N/M	N/M
2L	FBgn0031428	CG9886	2420808	2422915	+	0	0	0	0	0	0	0	1	0	0	1	0	4.211	4.132	4.39427
2L	FBgn0000490	dpp	2428454	2459609	+	1	1	1	1	1	1	1	1	1	1	1	1	8.84463	9.25577	8.89266
2L	FBgn0012017	tRNA:Y1:22Fb	2459924	2460044	-	0	0	0	1	0	1	1	0	1	1	0	1	N/M	N/M	N/M
2L	FBgn0012016	tRNA:Y1:22Fa	2462593	2462686	+	0	0	0	1	1	1	1	0	1	1	0	1	N/M	N/M	N/M
2L	FBgn0031429	CG15393	2489754	2490119	-	1	0	0	1	1	1	0	0	1	1	0	1	N/M	N/M	N/M
2L	FBgn0015816	Slh	2490205	2492666	-	1	1	1	1	1	1	0	1	1	0	1	1	7.50731	7.20234	7.48727
2L	FBgn0011818	oaf	2492955	2498846	+	1	1	1	0	1	1	0	1	1	0	1	1	8.07233	8.19361	7.98899
2L	FBgn0031430	CG3528	2517196	2518037	-	0	0	0	0	0	0	0	0	0	0	0	0	0.866532	1.05347	1.21109
2L	FBgn0031431	CG3515	2551144	2552844	-	0	0	0	0	0	0	0	0	0	0	0	0	0.852766	1.02848	1.0064
2L	FBgn0031432	Cyp309a1	2562885	2564848	-	0	0	0	0	0	0	0	0	0	0	0	0	1.15613	0.809277	0.838031
2L	FBgn0041337	Cyp309a2	2564882	2573047	-	0	0	0	0	0	0	0	0	0	0	0	0	1.01009	1.07967	0.906822
2L	FBgn0026778	Rad1	2573424	2575080	-	1	0	0	0	1	0	0	0	1	0	0	1	N/M	N/M	N/M
2L	FBgn0085343	CG34314	2573424	2575080	-	1	0	0	0	1	0	0	0	1	0	0	1	N/M	N/M	N/M
2L	FBgn0031434	CG3227	2575276	2577006	-	1	0	0	0	1	1	0	1	1	0	1	1	4.86128	5.0517	5.19363
2L	FBgn0031435	CG9883	2577671	2579180	+	0	0	0	0	1	0	0	1	1	0	1	1	2.0181	1.60239	1.74428
2L	FBgn0031436	CG3214	2579217	2580056	-	1	1	1	0	1	0	0	1	1	0	1	1	10.1098	10.0431	10.0579
2L	FBgn0031437	p16-ARC	2580291	2581114	+	1	1	1	0	1	0	0	1	1	0	1	1	N/M	N/M	N/M
2L	FBgn0026479	Drp1	2581437	2585448	-	1	0	0	0	1	0	0	1	1	0	1	1	9.44079	9.2258	9.46915
2L	FBgn0250835	CG15394	2588854	2592775	+	0	0	0	0	0	0	0	0	0	0	0	0	0.934817	0.753878	1.02103
2L	FBgn0031440	CG15395	2610146	2611285	+	0	0	0	0	0	1	0	0	0	0	0	0	0.725652	0.886361	0.84983
2L	FBgn0031441	CG9962	2646577	2647720	-	0	0	0	0	0	0	0	0	0	0	0	0	1.0203	1.01272	1.17418
2L	FBgn0053125	CG33125	2648440	2652291	-	0	0	0	0	0	0	0	0	0	0	0	0	1.203	1.07844	1.328
2L	FBgn0031442	Prosbeta4R1	2653112	2653931	+	0	0	0	0	0	0	0	0	0	0	0	0	1.0994	1.07966	1.02843
2L	FBgn0026395	Or23a	2654125	2655461	+	0	0	0	0	0	0	0	0	0	0	0	0	0.95841	0.791593	0.623819
2L	FBgn0031443	Prosbeta4R2	2655394	2660830	+	0	0	0	0	0	0	0	0	0	0	0	0	N/M	N/M	N/M
2L	FBgn0031444	CG9879	2665110	2666195	+	0	0	0	0	0	0	0	0	0	0	0	0	1.29094	1.35662	1.21856
2L	FBgn0041248	Gr23a	2669823	2672159	+	0	0	0	0	0	0	0	0	0	0	0	0	0.852978	1.18503	0.809156
2L	FBgn0051690	CG31690	2674825	2719431	+	0	0	0	0	0	0	0	0	0	0	0	0	0.960009	1.02396	0.935977
2L	FBgn0031446	CG15398	2695375	2696437	-	0	0	0	0	0	0	0	0	0	0	0	0	0.921485	1.14586	0.918658
2L	FBgn0031449	CG31689	2730106	2739833	+	0	1	1	0	1	0	0	1	1	0	1	1	1.88876	1.82939	1.6185
2L	FBgn0031450	Hrs	2739986	2743377	+	0	1	1	0	1	0	0	1	1	0	1	1	7.93185	7.92502	7.89573
2L	FBgn0031451	CG9961	2743366	2744934	-	0	0	1	0	0	0	0	0	1	0	0	1	1.4014	0.977584	1.30988
2L	FBgn0031452	Cwc25	2745102	2746944	+	0	1	1	0	0	0	0	0	1	0	0	1	6.83851	6.42319	6.65964
2L	FBgn0250906	Pgk	2746880	2748522	-	1	1	1	0	1	1	0	1	1	0	1	1	10.1444	9.82893	10.1076
2L	FBgn0031453	CG9894	2752799	2756606	+	1	1	1	0	1	0	0	1	1	0	1	1	12.8857	13.0137	12.9473
2L	FBgn0031454	CG9960	2758427	2759710	-	1	1	1	0	1	1	0	1	1	0	1	1	N/M	N/M	N/M
2L	FBgn0031455	snapin	2758427	2759710	-	1	1	1	0	1	1	0	1	1	0	1	1	N/M	N/M	N/M
2L	FBgn0031456	Trn-SR	2759915	2763610	+	1	1	1	0	1	1	0	1	1	0	1	1	7.55475	7.53007	7.58945
2L	FBgn0031457	CG3077	2764067	2765686	-	0	1	1	0	1	0	0	0	1	0	0	1	5.39714	5.01628	5.22152
2L	FBgn0031458	aph-1	2766235	2767154	+	1	1	1	0	1	0	0	0	1	0	0	1	8.5802	8.61984	8.73431
2L	FBgn0026324	Taf10b	2767281	2768166	-	1	1	1	0	1	0	0	0	1	0	0	1	8.82245	8.80711	8.84633
2L	FBgn0028398	Taf10	2767912	2768613	+	1	1	1	0	1	0	0	0	1	0	0	1	8.90927	8.82099	8.97918
2L	FBgn0019830	colt	2768590	2770066	-	1	1	1	0	1	1	0	0	1	0	0	1	8.8611	8.91754	8.99263
2L	FBgn0031459	CG2862	2770137	2770904	+	1	1	1	0	1	1	0	0	1	0	0	1	11.056	10.9085	11.0547
2L	FBgn0031460	CG15399	2770938	2771735	-	0	0	0	0	0	0	0	0	0	0	0	0	1.42929	1.62012	1.48311
2L	FBgn0004242	Syt1	2780741	2799970	-	0	0	0	0	0	0	0	0	0	0	0	0	1.1095	1.09722	1.32791
2L	FBgn0031461	daw	2805518	2812147	+	0	0	0	0	0	0	0	0	0	0	0	0	4.36872	4.49019	5.13495
2L	FBgn0031462	CG2964	2812437	2814429	+	0	0	0	0	0	0	0	0	0	0	0	0	1.33097	1.53381	1.41366
2L	FBgn0031463	CG15400	2814336	2815760	-	0	0	0	0	0	0	0	0	0	0	0	0	2.26464	2.56715	2.70119
2L	FBgn0031464	Duox	2815970	2830236	-	1	0	1	0	1	1	0	0	1	0	0	1	7.99407	7.61709	7.85408
2L	FBgn0031465	CG3123	2823546	2825506	-	0	0	0	0	0	0	0	0	0	0	0	0	1.23891	1.02792	1.42376
2L	FBgn0031466	CG3119	2834887	2837831	-	0	0	0	0	0	0	0	0	0	0	0	1	1.579	1.61009	1.79603
2L	FBgn0031467	Cpr23B	2838414	2839547	+	0	0	0	0	0	0	0	0	0	0	0	0	0.76698	0.939425	0.922111
2L	FBgn0031468	CG2975	2840124	2842638	+	1	0	0	0	0	0	0	0	0	0	0	0	2.58817	2.43006	2.59425
2L	FBgn0031469	CG18558	2842589	2844513	-	0	0	0	0	0	0	0	0	0	0	0	0	0.75854	0.582058	0.551101
2L	FBgn0031470	CG18557	2844601	2845711	-	0	0	0	0	0	0	0	0	0	0	0	0	1.02043	0.938537	0.959696
2L	FBgn0031471	CG3117	2846084	2847197	-	0	0	0	0	0	0	0	0	0	0	0	0	0.931077	1.02335	0.79122
2L	FBgn0031472	CG2983	2847632	2848997	+	0	0	0	0	0	0	0	0	0	0	0	0	1.07091	1.04505	0.994628
2L	FBgn0031473	CG3104	2849732	2855749	-	1	1	1	0	1	1	0	1	1	0	1	1	1.0113	1.25785	1.16066
2L	FBgn0015521	oho23B	2856070	2857041	+	1	1	1	0	1	1	0	1	1	0	1	1	13.4309	13.3372	13.459
2L	FBgn0031474	CG2991	2857159	2868553	+	1	1	1	0	1	0	0	1	1	0	1	1	9.12865	8.99777	9.16439
2L	FBgn0051694	CG31694	2868627	2874518	-	1	1	1	0	1	0	0	1	1	0	1	1	9.0065	8.7945	9.02915
2L	FBgn0031476	CG8813	2869652	2870649	+	0	0	0	0	0	0	0	0	0	0	0	0	1.21529	1.03126	1.01439
2L	FBgn0031478	CG8814	2874872	2877168	+	1	1	1	0	1	0	0	1	1	0	1	1	6.96173	7.11938	7.06646
2L	FBgn0031479	Prx6005	2877091	2878232	-	0	1	1	0	1	0	0	1	1	0	1	1	8.26923	8.18489	8.15647
2L	FBgn0051950	CG31950	2878520	2879001	+	0	1	1	0	1	0	0	1	1	0	1	1	7.94785	7.89661	8.07079
2L	FBgn0028970	betaggt-II	2879124	2880708	+	0	0	0	0	1	0	0	0	1	0	0	1	6.43406	6.20024	6.20798
2L	FBgn0024947	NTPase	2880704	2885850	-	1	1	1	0	1	0	0	1	1	0	1	1	9.65778	9.62969	9.7925
2L	FBgn0041111	lilli	2885952	2953077	+	1	1	1	0	1	0	0	1	1	0	1	1	6.48536	6.62656	6.38276
2L	FBgn0010263	Rbp9	2954762	2968434	+	0	1	1	0	1	0	0	1	1	0	1	1	1.44658	1.15765	1.35352
2L	FBgn0024920	Ts	2968293	2969620	-	0	0	0	0	0	0	0	0	1	0	0	1	8.39569	8.16343	8.2544
2L	FBgn0004584	Rrp1	2969773	2972676	-	0	1	1	0	1	0	0	0	1	0	1	1	10.7549	10.5801	10.6786
2L	FBgn0260639	gammaTub23C	2972892	2974862	+	0	1	1	0	1	0	0	1	1	0	1	1	N/M	N/M	N/M
2L	FBgn0031483	CG9641	2974854	2976859	-	1	1	1	0	1	0	0	1	1	0	1	1	6.50518	6.53761	6.58114
2L	FBgn0031484	CG3165	2977127	2978501	+	1	1	1	0	1	0	0	1	1	0	1	1	7.94833	7.82585	7.76833
2L	FBgn0031485	CG9643	2978526	2979410	-	0	0	0	0	1	0	0	0	1	0	0	1	7.88397	7.79365	7.86217
2L	FBgn0250786	Chd1	2979697	2987677	-	1	1	1	0	1	0	0	0	1	0	1	1	8.53974	8.38545	8.38351
2L	FBgn0025109	Bem46	2988135	2990094	+	1	1	1	0	1	0	0	0	1	0	1	1	7.12864	7.19466	6.98132
2L	FBgn0002989	okr	2989594	2992761	-	0	1	1	0	1	1	0	1	1	0	1	1	6.40285	6.15	5.98238
2L	FBgn0025681	CG3558	2992964	2998614	+	1	1	1	0	1	1	0	1	1	0	1	1	6.31558	6.81551	6.3282
2L	FBgn0031488	CG17265	3013501	3016069	+	0	0	0	0	0	0	0	0	0	0	0	0	8.77303	9.06433	8.8765
2L	FBgn0031489	CG17224	3016591	3018304	-	0	0	0	0	0	0	0	0	0	0	0	0	2.43715	2.60571	2.56416
2L	FBgn0031490	CG17264	3018508	3021506	+	0	0	0	0	0	0	0	0	0	0	0	0	1.78825	1.82498	1.81108
2L	FBgn0031491	alpha4GT1	3021309	3023169	-	1	0	0	0	0	0	0	0	0	0	0	0	7.41182	7.34218	7.51323
2L	FBgn0031492	CG3542	3023235	3026439	+	1	0	0	0	0	0	0	0	0	0	0	0	8.40476	8.13867	8.15153
2L	FBgn0031493	CG3605	3026533	3029189	-	1	1	1	0	1	1	0	1	1	0	1	1	9.32612	9.1033	9.19759
2L	FBgn0031494	CG17219	3029251	3030616	+	1	1	1	0	1	1	0	1	1	0	1	1	7.22127	7.35595	7.3996
2L	FBgn0031495	GABPI	3030562	3032300	+	0	1	1	0	1	1	0	1	1	0	1	1	6.42401	6.25046	6.2367
2L	FBgn0031496	CG17258	3032210	3035348	-	1	0	0	0	0	0	0	0	0	0	0	0	1.50602	1.56374	1.93127
2L	FBgn0031497	CG17259	3035493	3037403	-	1	0	1	0	1	0	0	1	1	0	1	1	10.2994	10.1675	10.2491
2L	FBgn0031498	CG17260	3037411	3038793	+	1	0	1	0	1	0	0	1	1	0	1	1	1.91676	1.86251	1.79367
2L	FBgn0243513	cnir	3038826	3039812	-	1	1	1	0	1	1	0	1	1	0	1	1	5.36603	5.3471	5.52127
2L	FBgn0031500	CG17221	3039976	3041626	+	1	1	1	0	1	1	0	1	1	0	1	1	4.69962	4.6232	4.50013
2L	FBgn0031501	CG17261	3042919	3043593	+	0	0	0	0	0	0	0	0	0	0	0	0	1.33548	1.73489	1.80958
2L	FBgn0042627	v(2)k05816	3043973	3055601	+	1	0	0	0	1	0	0	0	0	0	0	0	1.11227	0.972137	1.11506
2L	FBgn0003934	snRNA:U5:23D	3048701	3048831	+	0	0	0	0	0	0	0	0	0	0	0	0	N/M	N/M	N/M
2L	FBgn0027571	CG3523	3056615	3068184	+	1	0	0	0	1	0	0	0	1	0	0	1	8.76523	8.56478	7.91149
2L	FBgn0015600	toc	3068339	3144613	-	1	1	0	0	1	1	0	1	1	0	1	1	8.27708	8.31763	8.18055
2L	FBgn0005779	PpD6	3109672	3110730	+	0	0	0	0	0	0	0	0	0	0	0	0	0.907726	0.819124	0.827917
2L	FBgn0031504	CG15403	3128720	3129464	+	0	0	0	0	0	0	0	0	0	0	0	0	0.890896	0.99839	0.874451
2L	FBgn0031505	CG12400	3145125	3145719	-	0	1	0	0	1	0	0	1	1	0	1	1	9.90938	9.78987	9.92461
2L	FBgn0011648	Mad	3146484	3159630	-	1	1	1	0	1	0	0	1	1	0	1	1	9.87342	10.1012	9.87939
2L	FBgn0260817	gkt	3159956	3162403	+	1	1	1	0	1	0	0	1	1	0	1	1	N/M	N/M	N/M
2L	FBgn0051953	CG31953	3162515	3163147	+	0	0	0	0	0	0	0	0	0	0	0	0	9.11153	8.94637	9.13612
2L	FBgn0014906	Hydr2	3163647	3168999	+	1	1	0	0	1	0	0	0	0	0	0	0	9.35955	9.46765	9.39113
2L	FBgn0011985	tRNA:S7:23Eb	3169582	3169663	+	0	0	0	0	0	0	0	0	0	0	0	0	N/M	N/M	N/M
2L	FBgn0085435	CG34406	3169813	3172751	-	0	1	1	0	1	0	0	1	1	0	1	1	2.57828	2.57171	2.52571
2L	FBgn0011984	tRNA:S7:23Ea	3173003	3173084	-	0	1	0	0	0	0	0	1	1	0	1	1	N/M	N/M	N/M
2L	FBgn0051698	CG31698	3173270	3173826	-	0	1	0	0	0	0	0	1	1	0	1	1	1.05476	1.45687	1.1512
2L	FBgn0031512	CG15404	3173992	3174425	+	0	0	0	0	0	0	0	0	0	0	0	0	0.790055	1.22146	0.925586
2L	FBgn0085422	CG34393	3175112	3199620	-	0	0	0	0	0	0	0	0	0	0	0	0	1.20077	1.64702	1.10348
2L	FBgn0031513	CG3347	3269437	3271806	+	0	0	0	0	0	0	0	0	0	0	0	0	0.964683	1.16275	1.02428
2L	FBgn0031514	CG3332	3275794	3280533	-	0	0	0	0	0	0	0	0	0	0	0	0	N/M	N/M	N/M
2L	FBgn0031515	CG9664	3291245	3294690	-	0	0	0	0	0	0	0	0	0	0	0	0	1.12677	1.09679	0.91705
2L	FBgn0031516	CG9663	3294926	3303129	-	0	0	0	0	1	0	0	1	1	0	1	1	4.56124	4.49261	4.28795
2L	FBgn0031517	CG15406	3309222	3311684	+	0	0	0	0	0	0	0	0	0	0	0	0	0.793009	0.888667	0.670282
2L	FBgn0031518	CG3277	3313347	3317086	+	0	0	0	0	0	0	0	0	0	0	0	0	1.17721	0.901596	0.870657
2L	FBgn0031519	CG3326	3317476	3319872	-	0	0	0	0	0	0	0	0	1	0	1	1	3.54904	3.28429	3.62056
2L	FBgn0031520	CG8837	3320255	3323141	+	0	0	0	0	0	0	0	0	1	0	1	1	0.9676	0.917424	0.766554
2L	FBgn0053281	CG33281	3324234	3326637	+	0	0	0	0	0	0	0	0	0	0	0	0	1.16299	1.14508	1.25774
2L	FBgn0053282	CG33282	3327903	3329792	+	0	0	0	0	0	0	0	0	0	0	0	0	0.513627	0.554378	0.742935
2L	FBgn0031522	CG3285	3330930	3332876	+	0	0	0	0	0	0	0	0	0	0	0	0	0.935715	1.07656	0.995798
2L	FBgn0031523	CG15408	3332911	3334723	+	0	0	0	0	0	0	0	0	0	0	0	0	1.20748	1.25043	1.36829
2L	FBgn0020445	E23	3334871	3355000	-	1	0	1	0	1	1	0	1	1	0	1	1	4.70715	5.77753	6.66728
2L	FBgn0031526	CG8838	3357684	3358618	+	0	0	0	0	0	0	0	1	1	0	1	1	1.08488	0.992547	1.19864
2L	FBgn0085423	CG34394	3358640	3373047	-	1	1	0	0	1	0	0	1	1	0	1	1	1.66488	1.38397	1.42172
2L	FBgn0031528	CG15412	3373567	3375711	-	1	1	0	0	1	0	0	1	1	0	1	1	1.48968	1.60833	1.95771
2L	FBgn0031529	CG9662	3375885	3376686	-	1	0	0	0	1	1	0	1	0	0	1	1	9.37464	9.19422	9.37553
2L	FBgn0016698	Ptpa	3377008	3378586	+	1	0	0	0	1	1	0	1	0	0	1	1	8.13137	7.8717	7.88352
2L	FBgn0259949	Sfp23F	3387392	3387743	-	0	0	0	0	0	0	0	0	0	0	0	0	N/M	N/M	N/M
2L	FBgn0259950	CG42460	3387898	3388496	-	0	0	0	0	0	0	0	0	0	0	0	0	N/M	N/M	N/M
2L	FBgn0085204	CG34175	3398023	3398684	+	0	0	0	0	0	0	0	0	0	0	0	0	0.965823	1.09997	0.989995
2L	FBgn0031530	pgant2	3404460	3422952	-	1	0	0	0	0	0	1	1	1	1	1	1	1.05428	0.981631	1.09882
2L	FBgn0031531	CG8840	3410604	3411189	+	0	0	0	0	0	0	0	0	0	0	0	0	1.06354	1.03967	0.992071
2L	FBgn0051952	CG31952	3416693	3417410	+	0	0	0	0	0	0	0	0	0	0	0	0	1.32659	1.21069	1.13548
2L	FBgn0031533	CG2772	3445997	3447591	+	0	0	0	0	0	0	0	0	0	0	0	0	0.843472	0.839698	0.806058
2L	FBgn0031534	CG2774	3449686	3452106	+	1	1	1	0	1	0	0	1	1	0	1	1	9.05161	8.98042	8.98567
2L	FBgn0031535	CG12795	3452451	3453596	+	1	1	1	0	1	0	0	1	1	0	1	1	5.26971	5.26056	5.20276
2L	FBgn0031536	Cog3	3453697	3457058	-	0	0	0	0	1	0	0	0	1	0	0	1	6.12957	5.94704	6.19901
2L	FBgn0031537	sec5	3457329	3460371	+	0	0	0	0	1	0	0	0	1	0	0	1	4.8948	4.86443	4.5197
2L	FBgn0031538	CG3246	3460315	3461975	-	0	0	0	0	0	0	0	0	0	0	0	0	1.51881	1.33797	1.41189
2L	FBgn0005616	msl-2	3462213	3466111	-	0	1	1	0	1	0	0	1	1	0	1	1	6.49605	6.74599	6.61229
2L	FBgn0021967	Pdsw	3466162	3467326	+	0	1	1	0	1	0	0	1	1	0	1	1	10.301	10.1266	10.2297
2L	FBgn0031540	CG3238	3467416	3470007	-	0	0	0	0	1	0	0	0	1	0	0	1	8.09091	8.16561	8.07537
2L	FBgn0051776	CG31776	3470182	3472368	+	0	0	0	0	1	0	0	1	1	0	1	1	1.2925	1.28198	1.33816
2L	FBgn0051956	pgant4	3472735	3475338	+	0	0	0	0	0	0	0	0	1	1	0	0	0.913105	0.997401	1.15761
2L	FBgn0261560	Thor	3478434	3479612	+	1	0	0	0	0	0	0	0	0	0	0	0	N/M	N/M	N/M
2L	FBgn0031542	CG15414	3480755	3491048	-	0	0	0	0	0	0	1	0	1	1	0	1	1.63659	1.57645	1.38727
2L	FBgn0014396	tim	3493986	3507754	-	0	0	0	0	0	0	0	0	0	1	0	0	0.912867	0.827225	0.806771
2L	FBgn0051954	CG31954	3509058	3510082	-	0	0	0	0	0	0	0	0	0	0	0	0	2.02435	2.03309	2.16502
2L	FBgn0053123	CG33123	3510477	3514662	-	0	0	0	0	1	1	0	0	0	0	1	0	8.94309	8.80491	8.7903
2L	FBgn0031544	CG17593	3514737	3517111	+	0	0	0	0	1	1	0	0	0	0	1	0	8.28135	8.2113	8.35688
2L	FBgn0031545	CG3213	3517273	3519697	-	0	0	0	0	0	0	0	0	0	0	0	0	1.00583	0.945341	1.13953
2L	FBgn0031546	CG8851	3520262	3522555	+	0	0	0	0	0	0	0	0	0	0	0	0	1.86883	1.73786	1.77067
2L	FBgn0031547	Sr-CIV	3522594	3523960	-	0	0	0	0	0	0	0	0	1	1	0	1	2.06235	2.5163	2.79805
2L	FBgn0031548	CG8852	3525133	3527588	+	0	0	0	0	0	0	0	0	0	0	0	0	1.37232	1.46765	1.33197
2L	FBgn0031549	Spindly	3527387	3530317	-	1	0	0	0	1	1	0	1	1	1	1	1	8.25271	8.18445	8.20301
2L	FBgn0031550	CG8853	3530903	3532526	+	0	0	0	1	1	1	1	1	1	1	1	1	1.06693	1.16995	1.34976
2L	FBgn0024244	drm	3539251	3548086	+	0	1	1	1	1	1	1	1	1	1	1	1	9.93685	9.96136	10.1588
2L	FBgn0004892	sob	3578010	3580766	-	1	1	1	1	1	1	1	1	1	1	1	1	7.72269	7.50753	7.73206
2L	FBgn0002985	odd	3604222	3606748	-	1	0	1	1	1	1	1	0	1	1	0	1	6.78245	6.60478	6.85201
2L	FBgn0015663	Dot	3619191	3621573	+	0	1	0	0	1	0	0	1	1	0	1	1	2.74551	2.40592	2.43815
2L	FBgn0031554	CG15418	3621090	3621681	-	0	0	0	0	0	0	0	0	0	0	0	0	1.26782	1.00176	0.931044
2L	FBgn0000721	for	3622071	3656951	-	1	1	1	1	1	1	1	1	1	1	1	1	10.204	10.1703	10.2583
2L	FBgn0085369	CG34340	3662745	3691737	+	0	0	0	1	1	1	1	0	1	1	0	1	1.40818	1.25177	1.70979
2L	FBgn0259951	Sfp24Ba	3667977	3668551	-	0	0	0	1	0	0	0	0	0	0	0	0	N/M	N/M	N/M
2L	FBgn0259953	CG42463	3668691	3669134	-	0	0	0	1	0	0	0	0	0	0	0	0	N/M	N/M	N/M
2L	FBgn0259952	Sfp24Bb	3669261	3669775	-	0	0	0	1	0	0	0	0	0	1	0	0	N/M	N/M	N/M
2L	FBgn0261054	Sfp24Bc	3670131	3670581	-	0	0	0	1	0	0	0	0	0	1	0	0	N/M	N/M	N/M
2L	FBgn0031558	CG16704	3692138	3692588	-	1	0	0	0	0	0	0	0	0	0	0	0	6.32356	3.13553	2.47609
2L	FBgn0031559	CG3513	3692699	3693182	-	1	0	0	0	0	0	0	0	0	0	0	0	1.42262	1.45872	1.56731
2L	FBgn0051779	Acp24A4	3693479	3693889	-	0	0	0	0	0	0	0	0	0	0	0	0	N/M	N/M	N/M
2L	FBgn0031560	CG16713	3695032	3695406	-	0	0	0	0	0	0	0	0	0	0	0	0	1.70917	0.999286	1.03761
2L	FBgn0031561	CG16712	3696240	3696661	-	0	0	0	0	0	0	0	0	0	0	0	0	1.14241	0.988534	0.810749
2L	FBgn0031562	CG3604	3697242	3697872	-	0	0	0	0	0	0	0	0	0	0	0	0	0.981099	0.860036	1.05942
2L	FBgn0031563	CG10031	3698451	3699091	-	0	0	0	0	0	0	0	0	0	0	0	0	1.48276	1.12315	1.11325
2L	FBgn0259954	CG42464	3699493	3699819	+	0	0	0	0	0	0	0	0	0	1	0	0	N/M	N/M	N/M
2L	FBgn0259955	CG42465	3700245	3700529	+	0	0	0	0	0	0	0	0	0	1	0	0	N/M	N/M	N/M
2L	FBgn0259956	Sfp24C1	3700674	3701088	+	0	0	0	0	0	0	0	0	0	0	0	0	N/M	N/M	N/M
2L	FBgn0259957	CG42467	3701307	3701604	+	0	0	0	0	0	0	0	0	0	0	0	0	N/M	N/M	N/M
2L	FBgn0031564	CG2816	3703659	3704253	+	0	0	0	0	0	0	0	0	0	0	0	0	2.82397	2.59432	2.65134
2L	FBgn0051778	CG31778	3704106	3705462	-	0	0	0	0	0	0	0	0	0	0	0	0	2.65092	1.36411	1.31271
2L	FBgn0051777	CG31777	3706543	3707060	-	0	0	0	0	0	0	0	0	0	0	0	0	2.98878	3.24701	3.2639
2L	FBgn0015376	cutlet	3707226	3711674	-	0	0	0	0	1	0	0	1	1	0	1	1	6.23707	6.04968	5.97769
2L	FBgn0051955	CG31955	3712156	3712862	-	0	1	1	0	1	0	0	1	1	0	1	1	2.74599	2.52801	2.70299
2L	FBgn0031566	CG2818	3713374	3716813	+	0	1	1	0	1	0	0	1	1	0	1	1	8.06924	8.07395	8.05921
2L	FBgn0040104	lectin-24A	3716880	3717728	-	0	0	0	0	0	0	0	0	0	0	0	0	0.973705	0.963375	0.989535
2L	FBgn0003386	Shaw	3718187	3727587	+	0	0	0	0	0	0	0	0	0	1	0	0	0.785806	0.837278	0.899787
2L	FBgn0031568	CG10019	3745692	3752309	+	0	0	0	0	0	0	0	0	0	0	0	0	1.39717	1.43057	1.3411
2L	FBgn0051959	CG31959	3757631	3759212	+	0	0	0	0	0	0	0	0	0	0	0	0	1.11346	1.00363	1.0612
2L	FBgn0051772	CG31772	3760068	3768191	+	0	0	0	0	0	0	0	0	0	0	0	0	1.03096	1.13772	1.07174
2L	FBgn0004893	bowl	3771706	3784129	+	1	1	1	0	1	1	0	1	1	0	1	1	10.888	11.0678	10.8471
2L	FBgn0051960	CG31960	3784946	3785515	+	0	1	1	0	1	0	0	1	1	0	1	1	0.812178	0.920283	0.957397
2L	FBgn0051958	CG31958	3785819	3786292	+	1	1	1	0	1	0	0	1	1	0	1	1	N/M	N/M	N/M
2L	FBgn0031571	CG3921	3790663	3802245	+	0	0	0	0	1	0	0	1	1	0	1	1	7.2443	7.15307	7.14398
2L	FBgn0021800	l(2)k16918	3803581	3809064	+	1	1	1	0	1	0	0	1	1	0	1	1	6.50118	6.95195	6.86912
2L	FBgn0031573	CG3407	3810799	3813407	-	0	0	0	1	1	1	0	0	1	0	0	1	5.33366	5.16717	5.33389
2L	FBgn0003430	slp1	3825680	3827137	+	0	0	0	1	1	1	1	0	1	1	0	1	0.783437	0.922686	0.799199
2L	FBgn0004567	slp2	3836842	3839201	+	0	0	0	1	1	1	1	0	1	1	0	1	0.681691	0.783297	0.912934
2L	FBgn0031574	CG3964	3862681	3867507	+	0	1	1	0	1	1	1	1	1	1	1	1	7.09121	6.80204	6.90962
2L	FBgn0031575	Cep97	3867714	3871425	+	0	1	1	0	1	0	0	1	1	0	1	1	6.93805	6.85244	6.85545
2L	FBgn0051957	CG31957	3871480	3872458	-	0	0	0	0	1	0	0	0	1	0	0	1	7.57812	7.43413	7.70625
2L	FBgn0000256	capu	3872658	3902860	-	1	1	0	0	1	1	0	1	1	0	1	1	8.03317	8.25846	7.96238
2L	FBgn0051774	fred	3905524	3947160	-	0	0	0	0	0	0	0	1	0	0	1	0	5.77318	5.57314	5.85803
2L	FBgn0051773	CG31773	3911790	3914288	-	0	0	0	0	0	0	0	0	0	0	0	0	0.801109	0.998806	0.889359
2L	FBgn0085205	CG34176	4004083	4004480	+	0	0	0	0	0	0	0	0	0	0	0	0	1.3661	1.36664	1.17025
2L	FBgn0031579	CG15422	4005056	4005370	+	0	0	0	0	0	0	0	0	0	0	0	0	1.01133	1.13437	1.08963
2L	FBgn0031580	CG15423	4006041	4006567	+	0	0	0	0	0	0	0	0	0	0	0	0	1.93618	1.87374	1.8126
2L	FBgn0031581	CG10039	4007690	4008999	+	0	0	0	0	0	0	0	0	0	0	0	0	1.55002	1.39055	1.27322
2L	FBgn0000547	ed	4031379	4115059	+	1	1	1	0	1	1	0	1	1	0	1	1	10.0891	10.2902	10.0822
2L	FBgn0086032	snoRNA:Me28S-C437	4085890	4086005	+	0	0	0	0	0	0	0	0	0	0	0	0	N/M	N/M	N/M
2L	FBgn0020376	Sr-CIII	4120363	4121442	+	0	0	0	0	0	0	0	0	0	0	0	0	1.15582	0.856773	1.05239
2L	FBgn0014033	Sr-CI	4121721	4124002	+	0	0	0	0	0	0	0	0	0	0	0	0	1.47969	1.50831	1.80913
2L	FBgn0031585	CG2955	4149279	4151203	+	0	0	0	0	0	0	0	0	0	0	0	0	1.341	1.17266	1.13415
2L	FBgn0026394	Or24a	4164689	4166134	-	0	0	0	0	0	0	0	0	0	0	0	0	0.721961	0.938881	0.712092
2L	FBgn0051961	CG31961	4186245	4187789	-	0	0	0	0	1	0	0	1	1	0	1	1	5.2274	4.98735	4.99849
2L	FBgn0040102	lectin-24Db	4188123	4189285	+	0	0	0	0	1	0	0	1	1	0	1	1	1.72923	1.47619	1.45522
2L	FBgn0031589	CG3714	4189497	4198058	-	1	1	1	0	1	1	0	1	1	0	1	1	7.82181	7.71044	7.66405
2L	FBgn0001075	ft	4198402	4217852	-	0	1	1	0	1	0	0	1	1	0	1	1	11.8537	11.9884	11.7012
2L	FBgn0031590	CG3702	4224650	4227097	-	1	1	1	0	1	0	0	1	1	0	1	1	8.92691	8.85854	8.86248
2L	FBgn0003941	RpL40	4227642	4228563	+	1	1	1	0	1	1	0	1	1	0	1	1	13.1497	13.0911	13.1326
2L	FBgn0031591	CG15425	4257572	4258425	+	0	0	0	0	0	0	0	0	0	0	0	0	0.738668	1.13847	1.03321
2L	FBgn0031592	Art2	4277696	4279315	-	0	0	0	0	0	0	0	0	0	0	0	0	0.8437	1.09519	1.00683
2L	FBgn0010473	tutl	4283147	4321233	+	1	0	1	0	1	0	0	1	1	0	0	1	1.31386	1.2388	1.25728
2L	FBgn0028482	CG16857	4324573	4331837	+	0	0	0	0	1	0	0	0	1	0	1	1	1.21127	1.21738	1.21802
2L	FBgn0020762	Atet	4333926	4345776	+	1	1	1	0	1	0	0	1	1	0	1	1	4.49842	5.49436	5.42112
2L	FBgn0031596	CG15429	4352975	4354030	+	0	0	0	0	0	0	0	0	0	0	0	0	0.972579	0.981814	1.14162
2L	FBgn0026319	Traf4	4362549	4380725	+	1	0	1	1	1	1	0	1	1	0	1	1	1.16445	1.17307	1.16663
2L	FBgn0031597	CG17612	4380508	4382719	-	0	0	0	0	0	0	0	0	0	0	0	0	2.51231	2.78016	2.85542
2L	FBgn0031598	CG3338	4382920	4386062	-	0	0	0	0	0	0	0	0	0	0	0	0	7.31476	7.2034	7.17205
2L	FBgn0031599	Psf2	4386176	4387046	-	0	0	0	0	1	0	0	0	0	0	0	1	7.5973	7.4972	7.57149
2L	FBgn0027560	Tps1	4388321	4392788	+	0	0	0	0	0	0	0	0	0	0	0	0	1.19904	0.95014	0.884116
2L	FBgn0031600	CG3652	4392770	4393814	-	1	1	1	0	1	1	0	1	1	0	1	1	8.00662	8.03323	8.18427
2L	FBgn0022153	l(2)k05819	4394198	4400109	+	1	1	1	0	1	1	0	1	1	0	1	1	6.89266	6.86253	6.73806
2L	FBgn0053003	CG33003	4400953	4403091	+	0	0	0	0	0	0	0	0	0	0	0	0	1.49841	1.62718	1.4897
2L	FBgn0031601	Dim1	4403255	4403955	+	0	0	0	0	0	0	0	0	0	0	0	0	8.71813	8.54074	8.74072
2L	FBgn0031602	CG15431	4406129	4409353	-	0	0	0	0	0	0	0	0	0	0	0	0	2.15337	2.13468	2.07718
2L	FBgn0051963	tRNA:CR31963	4418977	4419048	-	0	0	0	0	0	0	0	0	0	0	0	0	N/M	N/M	N/M
2L	FBgn0085206	CG34177	4433908	4435057	+	0	0	0	0	0	0	0	0	0	0	0	0	N/M	N/M	N/M
2L	FBgn0085207	CG34178	4433908	4435057	+	0	0	0	0	0	0	0	0	0	0	0	0	N/M	N/M	N/M
2L	FBgn0259958	Sfp24F	4441429	4442060	-	0	0	0	0	1	0	0	0	0	0	0	1	N/M	N/M	N/M
2L	FBgn0031603	CG15432	4442429	4442985	+	0	0	0	0	1	0	0	0	0	0	0	1	8.39291	8.36784	8.41594
2L	FBgn0027609	morgue	4442870	4444677	-	1	1	0	0	0	0	0	0	1	0	1	0	8.01406	7.82081	7.89117
2L	FBgn0031604	Elp3	4444732	4446765	+	1	1	0	0	0	0	0	0	1	0	1	0	7.5798	7.42427	7.47385
2L	FBgn0025684	CG15438	4446662	4448637	-	1	0	0	0	1	0	0	0	1	0	0	1	4.86938	4.14863	4.86098
2L	FBgn0031606	CG15439	4449289	4453004	-	0	0	0	0	1	0	0	0	1	0	0	1	7.47206	7.53591	7.27092
2L	FBgn0031607	CG15440	4453167	4454457	-	1	1	1	0	1	0	0	1	1	0	1	1	7.95981	7.87483	7.97181
2L	FBgn0040705	CG15434	4454665	4455160	+	1	1	1	0	1	0	0	1	1	0	1	1	0.971515	1.17814	1.0224
2L	FBgn0019982	Gs1l	4455221	4456822	-	1	1	1	0	1	0	0	1	1	0	1	1	2.03344	1.86178	1.66474
2L	FBgn0261606	RpL27A	4457176	4458364	-	1	1	1	0	1	1	0	1	1	0	1	1	N/M	N/M	N/M
2L	FBgn0065053	snoRNA:Me18S-C1831	4457603	4457674	-	1	1	1	0	1	1	0	0	1	0	1	0	N/M	N/M	N/M
2L	FBgn0053002	mRpL27	4459004	4459532	-	1	1	1	0	1	0	0	1	1	0	1	1	8.60062	8.50823	8.55498
2L	FBgn0031608	CG15435	4459835	4461750	+	0	1	1	0	1	0	0	1	1	0	1	1	5.73981	6.06454	5.80918
2L	FBgn0031609	CG15443	4461631	4463437	-	0	1	1	0	1	0	0	0	1	0	1	1	7.852	7.8933	7.92143
2L	FBgn0031610	CG15436	4463642	4465075	+	0	0	1	0	1	0	0	0	1	0	0	1	3.7373	3.43901	2.96522
2L	FBgn0031611	CG17840	4465200	4468022	+	0	0	0	0	1	0	0	0	1	0	0	1	4.04661	4.03448	4.0913
2L	FBgn0011603	ine	4468000	4477024	-	1	0	0	0	0	0	0	0	0	0	0	0	1.9707	1.90289	1.81521
2L	FBgn0053196	dp	4479471	4591963	-	1	0	0	0	1	1	0	1	1	0	1	1	9.25059	8.85936	8.61316
2L	FBgn0031613	HP6	4577719	4578201	-	0	0	0	0	0	0	0	0	0	0	0	0	1.17375	1.28223	1.39801
2L	FBgn0083938	BG642163	4641296	4642747	+	0	0	0	0	0	0	0	0	0	0	0	0	0.920025	1.08144	1.04549
2L	FBgn0031617	CG15635	4642998	4646472	+	0	0	0	0	0	0	0	0	0	0	0	0	1.16002	1.32456	1.02733
2L	FBgn0031619	CG3355	4651403	4652877	+	0	0	0	0	0	0	0	0	0	0	0	0	2.75618	4.37376	3.95959
2L	FBgn0031620	CG11929	4682677	4687235	+	0	0	0	0	0	0	0	0	0	0	0	0	1.38218	1.35806	1.11289
2L	FBgn0000227	Bsg25A	4683050	4684459	-	0	0	0	0	0	0	0	0	0	0	0	0	1.18755	0.879835	1.14935
2L	FBgn0031621	CG15634	4687513	4688956	+	0	0	0	0	0	0	0	0	0	0	0	0	0.699634	0.855304	0.85628
2L	FBgn0031622	CG3251	4688965	4690702	-	0	0	0	0	0	0	0	0	0	0	0	0	0.678786	0.759136	0.861712
2L	FBgn0085380	CG34351	4694721	4722468	+	0	0	0	0	0	0	0	0	0	0	0	0	1.11161	1.27497	0.948184
2L	FBgn0031623	Taf12L	4700941	4701588	-	0	0	0	0	0	0	0	0	0	0	0	0	1.00134	0.934938	1.12833
2L	FBgn0031626	CG15631	4732413	4734458	-	0	0	0	0	0	0	0	0	0	0	0	0	0.995311	0.957424	0.907813
2L	FBgn0031627	CG15630	4734592	4794040	-	0	0	0	0	1	0	0	0	1	0	0	1	0.777435	0.811301	0.743224
2L	FBgn0260428	CG42523	4762937	4763537	+	0	0	0	0	0	0	0	0	0	0	0	0	N/M	N/M	N/M
2L	FBgn0031628	CG3294	4794549	4796576	+	0	0	0	0	1	0	0	0	1	0	0	1	4.14185	4.09912	4.1105
2L	FBgn0031629	CG3244	4796584	4801923	-	1	0	0	0	0	0	0	0	0	0	0	0	7.77271	7.66289	7.51255
2L	FBgn0031630	CG15629	4813025	4815891	+	0	1	0	0	0	0	0	0	1	0	0	1	1.77288	1.81994	2.17906
2L	FBgn0031631	CG3225	4815613	4818210	-	0	1	0	0	1	0	0	1	1	0	1	1	2.65883	3.04667	2.92726
2L	FBgn0031632	CG15628	4821776	4828552	+	1	0	0	0	1	0	0	0	0	0	0	0	6.71003	7.46033	7.42985
2L	FBgn0031633	CG2976	4829381	4830686	-	0	0	0	0	1	0	0	0	1	0	0	0	7.9742	7.96719	7.94693
2L	FBgn0031634	Ir25a	4830846	4835300	-	0	0	0	0	1	0	0	0	1	0	0	0	0.815382	1.00656	1.03321
2L	FBgn0031635	CG15626	4835333	4837996	-	0	1	1	0	1	0	0	1	1	0	1	1	9.30985	9.23949	9.32958
2L	FBgn0031636	CG12194	4839219	4841465	+	0	0	0	0	0	0	0	0	0	0	0	0	1.03054	0.853707	1.05005
2L	FBgn0031637	CG2950	4842086	4847292	-	1	1	1	0	1	1	0	1	1	0	1	1	5.93101	6.17552	6.18401
2L	FBgn0031638	CG11927	4847748	4849499	+	1	1	1	0	1	1	0	1	1	0	1	1	7.76844	7.36303	7.69144
2L	FBgn0031639	mRpS2	4849439	4850418	-	0	0	0	0	1	1	0	0	1	0	0	1	6.92647	6.99939	6.92614
2L	FBgn0031640	CG11926	4850639	4852640	+	0	0	0	0	1	1	0	0	1	0	0	1	6.49709	6.25691	6.23575
2L	FBgn0051660	CG31660	4852865	4875233	+	0	0	0	0	0	0	0	0	0	0	0	0	1.20873	1.33058	1.16807
2L	FBgn0000286	Cf2	4877289	4883341	-	1	1	1	0	1	1	0	1	1	0	1	1	N/M	N/M	N/M
2L	FBgn0031643	CG3008	4883171	4885669	+	1	1	1	0	1	1	0	1	1	0	1	1	7.83041	7.67208	7.8518
2L	FBgn0031644	CG15625	4889995	4891378	+	1	0	0	0	0	0	0	0	0	0	0	0	0.845213	0.96775	1.15698
2L	FBgn0031645	CG3036	4892115	4903889	+	1	0	0	0	1	0	0	0	0	0	0	0	6.72477	7.12304	7.35436
2L	FBgn0031646	CG2837	4904068	4906761	-	1	0	0	0	1	0	0	0	0	0	0	0	1.16847	1.04592	1.09854
2L	FBgn0041150	hoe1	4908745	4932296	-	0	0	0	0	0	0	0	0	1	0	0	1	0.919759	1.03758	1.05476
2L	FBgn0031649	hoe2	4933047	4936582	-	0	0	0	0	0	0	0	0	0	0	0	0	0.887357	1.22096	1.18346
2L	FBgn0003372	Sgs1	4937409	4941424	+	0	0	0	0	0	0	0	0	0	0	0	0	1.17178	1.27794	1.33051
2L	FBgn0031650	CG14044	4942748	4944305	+	0	0	0	0	0	0	0	0	0	0	0	0	1.31318	0.847778	0.911642
2L	FBgn0031651	mRpL24	4944256	4945343	-	1	0	0	0	1	0	0	0	1	0	0	1	8.11479	7.90737	8.14385
2L	FBgn0015000	betaggt-I	4945598	4948321	+	1	0	0	0	1	0	0	0	1	0	0	1	8.02016	7.92636	8.14042
2L	FBgn0031652	jet	4948202	4949751	-	0	0	0	0	0	0	0	0	1	0	0	1	1.75988	1.5357	1.58156
2L	FBgn0031653	Jon25Biii	4949947	4950763	-	0	0	0	0	0	0	0	0	1	0	0	1	0.990484	1.05948	1.39558
2L	FBgn0031654	Jon25Bii	4952250	4953134	-	0	0	0	0	0	0	0	0	0	0	0	0	1.36542	1.47583	1.35526
2L	FBgn0020906	Jon25Bi	4954071	4955353	-	0	0	0	0	0	0	0	0	0	0	0	0	1.14562	0.987507	0.997215
2L	FBgn0031655	Marcal1	4955519	4958292	+	0	0	0	0	0	0	0	0	0	0	0	0	5.42126	5.2439	5.27845
2L	FBgn0083960	CG34124	4958411	4965432	+	0	0	0	0	1	0	0	0	0	0	0	0	N/M	N/M	N/M
2L	FBgn0083961	CG34125	4965694	4966400	+	1	0	0	0	1	0	0	0	0	0	0	0	8.76374	8.7234	8.81421
2L	FBgn0015834	Trip1	4966367	4967778	-	1	1	1	0	1	0	0	1	1	0	1	1	11.8653	11.7434	11.8129
2L	FBgn0031656	CG8885	4967832	4968936	-	1	1	1	0	1	0	0	1	1	0	1	1	8.54713	8.48846	8.54388
2L	FBgn0031657	CG3756	4969004	4970216	+	1	1	1	0	1	0	0	0	1	0	0	1	8.30978	7.93733	8.03814
2L	FBgn0010607	l(2)05714	4970135	4971453	-	1	1	1	0	1	0	0	1	1	0	1	1	7.71414	7.5374	7.57846
2L	FBgn0031659	CG14043	4971704	4973687	+	1	1	1	0	1	0	0	1	1	0	1	1	6.96066	6.918	6.80541
2L	FBgn0031660	mRpL28	4973978	4975284	+	0	0	0	0	0	0	0	0	1	0	0	1	9.29378	9.13691	9.19385
2L	FBgn0031661	Gmd	4975300	4977018	-	0	0	1	0	1	0	0	1	1	0	1	1	9.00599	8.93727	8.89359
2L	FBgn0031662	CG3792	4977324	4978568	+	0	0	1	0	1	0	0	1	1	0	1	1	8.81596	8.71909	8.84247
2L	FBgn0031663	CG8891	4978484	4979377	-	0	0	0	0	0	0	0	1	1	0	1	1	8.31768	8.18879	8.33186
2L	FBgn0031664	CG8892	4979536	4981588	-	1	1	1	0	1	0	0	1	1	0	1	1	8.3282	8.09965	8.24735
2L	FBgn0083962	CG34126	4981646	4992436	+	1	1	1	0	1	0	0	1	1	0	1	1	3.28157	3.72859	3.5415
2L	FBgn0053113	Rtnl1	4993641	5009744	-	1	1	1	0	1	1	0	1	1	0	1	1	12.2316	12.5075	12.2532
2L	FBgn0031668	CG31917	5009931	5010825	-	1	1	1	0	1	1	0	1	1	0	1	1	N/M	N/M	N/M
2L	FBgn0259719	Tfb5	5009931	5010825	-	1	1	1	0	1	1	0	1	1	0	1	1	N/M	N/M	N/M
2L	FBgn0031670	CG3887	5011081	5012127	+	1	1	1	0	1	0	0	1	1	0	1	1	10.5015	10.4619	10.5897
2L	FBgn0016075	vkg	5012144	5027412	-	0	0	0	0	0	0	0	0	0	0	0	0	8.11919	7.64912	7.17402
2L	FBgn0000299	Cg25C	5029615	5037114	+	0	0	0	0	0	0	0	0	0	0	0	0	7.8318	7.40517	7.10263
2L	FBgn0260470	SP555	5038053	5040818	+	0	0	0	0	0	0	0	0	0	0	0	0	N/M	N/M	N/M
2L	FBgn0260451	CG14042	5038053	5040816	+	0	0	0	0	0	0	0	0	0	0	0	0	N/M	N/M	N/M
2L	FBgn0031673	CG31650	5040648	5044712	-	1	1	1	0	1	0	0	1	1	0	1	1	9.29235	8.98821	9.26303
2L	FBgn0031674	CG31919	5043269	5048366	+	1	1	1	0	1	0	0	1	1	0	1	1	N/M	N/M	N/M
2L	FBgn0053995	CG33995	5043269	5048366	+	1	1	1	0	1	0	0	1	1	0	1	1	N/M	N/M	N/M
2L	FBgn0031675	CG9121	5047818	5050877	-	0	0	0	0	0	0	0	0	0	0	0	0	1.59605	1.70106	1.96734
2L	FBgn0022023	eIF-3p40	5051193	5053209	-	1	1	1	0	1	0	0	0	1	0	0	1	11.0665	10.9915	11.0042
2L	FBgn0031676	CG14040	5052846	5054575	+	1	1	1	0	1	0	0	1	1	0	1	1	6.07249	5.82892	6.06227
2L	FBgn0031677	CG14036	5054579	5055004	-	1	1	1	0	1	0	0	1	1	0	1	1	2.01446	2.15345	1.95867
2L	FBgn0014857	His3.3A	5055058	5055995	+	1	1	1	0	1	0	0	1	1	0	1	1	11.5492	11.3889	11.4222
2L	FBgn0031678	CG31918	5055982	5058241	-	1	1	1	0	1	1	0	1	1	0	1	1	7.29636	7.08847	7.27232
2L	FBgn0028694	Rpn11	5058404	5059816	-	1	1	1	0	1	1	0	1	1	0	1	1	11.0111	10.8277	11.0341
2L	FBgn0028572	qtc	5060832	5070750	+	1	1	1	0	1	0	0	1	1	0	1	1	1.21375	1.18077	1.34046
2L	FBgn0261608	RpL37A	5070957	5072055	+	1	1	1	0	1	0	0	1	1	0	1	1	N/M	N/M	N/M
2L	FBgn0031681	pgant5	5072156	5093590	-	1	1	1	0	1	1	0	1	1	0	1	1	9.93773	10.1096	10.0985
2L	FBgn0031682	CG5828	5094021	5095439	+	1	1	1	0	1	1	0	1	1	0	1	1	4.86668	4.3609	4.83763
2L	FBgn0031683	CG4230	5096227	5098613	+	1	1	1	0	1	0	0	1	1	0	1	1	3.12538	2.88101	3.21956
2L	FBgn0031684	CG8680	5099500	5100214	-	0	1	0	0	0	0	0	1	1	0	1	1	8.87298	8.86747	8.95434
2L	FBgn0261836	Msp-300	5100877	5205690	+	1	1	1	0	1	0	0	1	1	0	1	1	N/M	N/M	N/M
2L	FBgn0082990	snoRNA:Psi28S-2263	5187778	5187922	+	0	0	0	0	0	0	0	0	0	0	0	0	N/M	N/M	N/M
2L	FBgn0065083	snmRNA:765	5193471	5193516	+	0	0	0	0	0	0	0	0	0	0	0	0	N/M	N/M	N/M
2L	FBgn0065107	snmRNA:128	5196035	5196097	+	0	0	0	0	0	0	0	0	0	0	0	0	N/M	N/M	N/M
2L	FBgn0083028	snoRNA:Psi18S-525k	5202383	5202522	+	0	0	0	0	0	0	0	0	0	0	0	0	N/M	N/M	N/M
2L	FBgn0065104	snmRNA:158	5206205	5206361	+	0	0	0	0	0	0	0	0	0	0	0	0	N/M	N/M	N/M
2L	FBgn0031688	Cyp28d2	5207308	5209345	+	0	0	0	0	0	0	0	0	0	0	0	0	4.21134	3.77643	4.48528
2L	FBgn0031689	Cyp28d1	5210461	5212445	+	0	0	0	0	0	0	0	0	0	0	0	0	1.12831	1.06526	1.16147
2L	FBgn0031690	CG7742	5212395	5214730	-	0	0	0	0	0	0	0	0	0	0	0	0	1.07405	1.06561	0.885813
2L	FBgn0250847	CG14034	5215211	5216533	-	0	0	0	0	0	0	0	0	0	0	0	0	0.96749	1.02076	1.22647
2L	FBgn0031692	TpnC25D	5218260	5219059	+	0	0	0	0	0	0	0	0	0	0	0	0	1.10179	1.06561	1.06019
2L	FBgn0003716	tkv	5218996	5271353	-	1	1	1	1	1	1	1	1	1	1	1	1	11.0006	11.0485	11.1075
2L	FBgn0051971	tRNA:CR31971	5240766	5240837	+	0	1	1	0	0	0	0	1	0	0	1	0	N/M	N/M	N/M
2L	FBgn0051914	tRNA:CR31914	5241106	5241177	-	0	1	1	0	0	0	0	1	0	0	1	0	N/M	N/M	N/M
2L	FBgn0046776	CR14033	5242707	5244239	+	0	1	1	1	0	0	0	1	0	1	1	0	0.995385	1.07956	1.44546
2L	FBgn0031693	Cyp4ac1	5264001	5265899	+	0	1	1	1	0	0	0	1	0	1	1	0	1.31734	1.27906	0.976582
2L	FBgn0031694	Cyp4ac2	5266392	5268455	+	0	1	0	1	0	0	0	1	0	1	1	0	1.02087	0.824686	0.756524
2L	FBgn0031695	Cyp4ac3	5268517	5270329	+	0	1	1	1	1	0	0	1	1	0	1	1	0.87746	0.976649	0.71008
2L	FBgn0000228	Bsg25D	5271728	5278558	-	1	1	1	0	1	1	0	1	1	0	1	1	7.88723	8.20815	8.04921
2L	FBgn0031696	Bub1	5279051	5283002	+	0	1	1	0	1	1	0	1	1	0	1	1	7.9075	7.69921	7.59033
2L	FBgn0016076	vri	5299647	5310996	+	1	1	1	0	1	0	0	1	0	0	1	0	8.06396	7.73192	7.75714
2L	FBgn0031697	CG14024	5312136	5314885	-	0	0	0	0	0	0	0	0	0	0	0	0	1.63606	1.67631	1.47341
2L	FBgn0031698	CG14023	5316240	5324936	-	1	1	1	0	1	0	0	0	1	0	1	1	3.51963	3.44858	3.50021
2L	FBgn0015031	cype	5327241	5328000	+	1	1	1	0	1	1	0	1	1	0	1	1	11.5917	11.4819	11.5065
2L	FBgn0031700	CG14022	5327978	5328870	-	1	0	0	0	0	0	0	0	0	0	0	0	1.63799	1.07165	1.40955
2L	FBgn0031701	TotM	5329857	5330466	+	0	0	0	0	0	0	0	0	0	0	0	0	1.15345	1.06265	1.48167
2L	FBgn0031702	fusl	5330468	5338053	-	0	0	0	0	0	0	0	0	0	0	0	0	1.49884	1.21663	1.2635
2L	FBgn0031703	CG12512	5339132	5342349	-	0	0	0	0	0	0	0	0	0	0	0	0	0.612752	0.966999	0.782882
2L	FBgn0016920	nompC	5346237	5365039	+	0	0	0	0	0	0	1	0	0	1	0	0	0.648061	0.773092	0.503345
2L	FBgn0016660	H15	5404342	5415928	+	0	0	0	1	1	1	1	0	1	1	0	1	1.47437	1.3565	1.45506
2L	FBgn0051647	CG31647	5435582	5439277	-	0	0	0	1	1	1	1	0	1	1	0	1	1.14597	0.922701	0.892515
2L	FBgn0086033	snoRNA:Me28S-A2486	5437634	5437749	-	0	0	0	1	1	1	1	0	1	1	0	1	N/M	N/M	N/M
2L	FBgn0005511	mid	5461641	5467609	+	1	0	0	1	1	1	1	1	1	1	1	1	4.95256	5.49505	5.32026
2L	FBgn0031707	CG14020	5517823	5518949	+	0	0	0	1	1	1	1	1	1	1	1	1	1.01871	1.15839	1.00525
2L	FBgn0031708	CG7382	5518893	5519889	-	1	1	1	0	1	1	0	1	1	0	1	1	7.38551	7.16394	7.32368
2L	FBgn0000318	cl	5520235	5521382	+	1	1	1	0	1	1	0	1	1	0	1	1	10.7424	10.6727	10.7967
2L	FBgn0031710	CG7371	5521281	5523877	-	0	1	1	0	1	1	0	1	1	0	1	1	6.24427	5.92664	6.03802
2L	FBgn0031711	CG6907	5524139	5525809	+	0	1	1	0	1	1	0	1	1	0	1	1	8.56958	8.35678	8.51024
2L	FBgn0051989	Cap-D3	5525905	5537108	+	0	1	1	0	1	1	0	1	1	0	1	1	1.59157	1.91734	1.56977
2L	FBgn0051648	CG31648	5526962	5527854	+	0	1	1	0	1	1	0	1	1	0	1	1	5.30174	4.99398	5.15406
2L	FBgn0051915	CG31915	5528087	5530682	+	0	1	0	0	1	1	0	1	1	0	1	1	4.98027	4.90177	4.91211
2L	FBgn0031713	CG7277	5530620	5532195	-	0	0	0	0	0	0	0	0	0	0	0	0	7.80637	7.92822	7.76382
2L	FBgn0031715	tomb	5535933	5536726	-	0	0	0	0	0	0	0	0	0	0	0	0	1.41943	1.15263	1.17947
2L	FBgn0031716	CG14015	5536850	5539169	-	0	0	0	0	0	0	0	0	0	0	0	0	1.07968	1.20077	1.003
2L	FBgn0014189	Hel25E	5539326	5542310	-	1	1	1	0	1	1	0	1	1	0	1	1	11.9543	11.9583	11.9041
2L	FBgn0002525	Lam	5542527	5546642	+	1	1	1	0	1	1	0	1	1	0	1	1	11.5918	11.6646	11.6086
2L	FBgn0031717	Oscillin	5547203	5549614	+	1	1	1	0	1	1	0	1	1	0	1	1	9.32452	9.2729	9.39179
2L	FBgn0031718	CG14014	5549707	5550835	-	0	0	0	0	0	0	0	0	0	0	0	0	1.22608	1.10442	1.16488
2L	FBgn0031719	CG18269	5552046	5552648	+	0	0	0	0	0	0	0	0	0	0	0	0	1.20106	1.15729	1.01215
2L	FBgn0031720	CG14013	5552843	5553848	-	0	0	0	0	0	0	0	0	0	0	0	0	1.09099	0.922861	0.721711
2L	FBgn0031721	CG14017	5553897	5555137	+	0	0	0	0	0	0	0	0	0	0	0	0	1.11116	0.941018	0.947856
2L	FBgn0004620	GluRIIA	5555074	5558994	+	0	0	0	0	0	0	0	0	0	0	0	0	0.992339	1.05104	1.00901
2L	FBgn0020429	GluRIIB	5559342	5563502	+	0	0	0	0	0	0	0	0	0	0	0	0	1.28515	0.948814	1.08673
2L	FBgn0041719	snRNA:U4:25F	5565619	5565766	+	0	0	0	0	0	0	0	0	0	0	0	0	N/M	N/M	N/M
2L	FBgn0031722	CG14011	5579580	5581116	-	0	0	0	0	0	0	0	0	0	0	0	0	1.74534	1.73863	1.5224
2L	FBgn0031723	CG7251	5587149	5588414	-	0	0	0	0	0	0	0	0	0	0	0	0	0.966212	0.926929	0.957396
2L	FBgn0031724	CG18266	5596833	5598636	+	0	0	0	0	0	0	0	0	0	0	0	0	1.12849	1.06386	0.990152
2L	FBgn0031725	CG14010	5602958	5617747	-	0	0	0	0	0	0	0	0	0	0	0	0	1.25594	1.38037	1.33867
2L	FBgn0031726	Cyp6a16Psi	5621602	5623760	-	0	0	0	0	1	0	0	0	0	0	0	0	N/M	N/M	N/M
2L	FBgn0051646	CG31646	5626291	5658553	-	0	0	0	0	0	0	0	0	0	0	0	0	0.816169	1.10434	0.973113
2L	FBgn0031728	Hsp60C	5662849	5670838	+	0	0	0	0	0	0	0	0	0	0	0	0	0.622815	1.06805	1.01755
2L	FBgn0031729	CG12511	5678638	5679223	+	0	0	0	0	0	0	0	0	0	0	0	0	1.06424	1.14816	1.01524
2L	FBgn0031730	CG7236	5708449	5713648	+	0	0	0	0	0	0	0	0	0	0	0	0	1.02634	1.26917	1.10142
2L	FBgn0031731	CG14007	5715491	5716650	-	0	0	0	0	0	0	0	0	0	0	0	0	0.925319	0.937189	1.23774
2L	FBgn0054011	CG34011	5716819	5718067	+	0	0	0	0	0	0	0	0	0	0	0	0	0.780747	1.03691	0.789285
2L	FBgn0031732	CG11149	5718121	5720896	-	0	0	0	0	0	0	0	0	1	0	0	1	1.10528	1.17677	1.0054
2L	FBgn0024191	sip1	5721039	5723791	+	1	1	1	0	1	0	0	1	1	0	1	1	6.04906	6.00076	6.0174
2L	FBgn0031736	CG11030	5724658	5760047	+	1	1	1	0	1	1	0	1	1	0	1	1	8.09001	7.91644	8.07467
2L	FBgn0031733	CG14006	5727221	5728811	-	0	0	0	0	0	0	0	0	0	0	0	0	0.662432	0.794258	0.689666
2L	FBgn0031734	CG11147	5733675	5741244	-	0	0	0	0	0	0	0	0	0	0	0	0	1.3857	1.49881	2.16997
2L	FBgn0031735	CG11029	5746277	5747620	+	0	0	0	0	0	0	0	0	0	0	0	0	1.39786	1.36647	1.47928
2L	FBgn0031737	obst-E	5762553	5766141	-	0	0	0	0	0	0	0	0	0	0	0	0	2.14192	2.25538	2.66485
2L	FBgn0031738	CG9171	5768250	5800204	-	1	1	1	0	1	1	0	1	1	0	1	1	6.59631	7.04222	6.84842
2L	FBgn0051913	CG31913	5784031	5784893	+	0	0	0	0	0	0	0	0	0	0	0	0	1.41515	1.37724	1.39682
2L	FBgn0031739	CG14005	5800517	5801969	-	1	1	1	0	1	0	0	1	1	0	1	1	7.09638	7.03167	7.07566
2L	FBgn0031740	CG7239	5802255	5804030	+	1	1	1	0	1	0	0	1	0	0	1	0	6.69881	6.55569	6.73558
2L	FBgn0031741	CG11034	5805479	5808858	+	1	0	0	0	0	0	0	0	0	0	0	0	2.08732	2.11928	2.50977
2L	FBgn0051644	CG31644	5817892	5818393	-	0	0	0	0	0	0	0	0	0	0	0	0	0.773701	0.812174	0.995092
2L	FBgn0085410	CG34381	5824842	5856757	+	0	0	0	0	0	0	0	0	0	0	0	0	1.42807	1.29931	1.78543
2L	FBgn0031745	CG8965	5859762	5879481	-	1	0	0	0	1	0	0	0	1	0	0	1	6.48581	6.68554	6.82578
2L	FBgn0259959	Sfp26Ac	5884351	5884774	-	0	0	0	0	0	0	0	0	0	0	0	0	N/M	N/M	N/M
2L	FBgn0031746	CG9029	5886020	5886616	+	0	0	0	0	0	0	0	0	0	0	0	0	1.14465	0.912316	0.948719
2L	FBgn0002856	Acp26Ab	5892298	5892862	-	0	0	0	0	0	0	0	0	0	0	0	0	0.964973	1.02576	1.02669
2L	FBgn0002855	Acp26Aa	5892883	5893896	-	0	0	0	0	0	0	0	0	0	0	0	0	0.864314	0.653911	0.903413
2L	FBgn0031747	CG9021	5903359	5904674	-	0	0	0	0	0	0	0	0	0	0	0	0	0.879181	1.02138	1.22721
2L	FBgn0043362	bchs	5907180	5921242	+	1	0	1	0	1	1	0	1	1	0	1	1	4.22096	4.31997	4.20182
2L	FBgn0031749	CG14000	5908906	5910289	-	0	0	0	0	0	0	0	0	0	0	0	0	0.852159	0.8938	0.887565
2L	FBgn0031751	CG9016	5922904	5923646	-	0	0	0	0	0	0	0	0	0	0	0	0	0.989427	1.28016	0.835109
2L	FBgn0015381	dsf	5925937	5938767	+	0	0	0	0	0	0	0	0	0	0	0	0	0.861992	0.721296	0.812878
2L	FBgn0261055	Sfp26Ad	5942781	5943263	-	1	0	0	0	1	0	0	0	1	0	0	0	N/M	N/M	N/M
2L	FBgn0001128	Gpdh	5943682	5949092	+	1	0	1	0	1	1	0	1	1	0	1	1	1.21133	1.29262	1.21451
2L	FBgn0031752	CG9044	5949484	5955238	+	1	0	1	0	1	1	0	1	1	0	1	1	6.94102	7.2902	7.21836
2L	FBgn0031753	CG13999	5955312	5956466	-	0	0	0	0	0	0	0	0	0	0	0	0	0.877385	0.942653	0.761283
2L	FBgn0040949	CG13998	5956512	5956805	-	0	0	0	0	0	0	0	0	0	0	0	0	0.820746	1.03487	1.03656
2L	FBgn0003980	Vm26Ab	5957004	5957628	+	0	0	0	0	0	0	0	0	0	0	0	0	1.55627	1.82018	1.93236
2L	FBgn0086266	Vm26Ac	5958005	5958631	-	0	0	0	0	0	0	0	0	0	0	0	0	1.0182	1.15151	0.947389
2L	FBgn0003979	Vm26Aa	5959700	5960340	-	0	0	0	0	0	0	0	0	0	0	0	0	1.19211	1.27967	1.18727
2L	FBgn0086265	psd	5963087	5964322	-	0	0	0	0	0	0	0	0	0	0	0	0	1.50377	1.66171	1.65342
2L	FBgn0031756	CG13992	5965519	5967632	-	0	0	0	0	0	0	0	0	0	0	0	0	1.77675	1.69278	1.66499
2L	FBgn0031757	Ucp4C	5968597	5969761	+	0	0	0	0	0	0	0	0	0	0	0	0	1.17718	1.04414	1.25839
2L	FBgn0031758	Ucp4B	5969871	5971025	+	1	0	0	0	0	0	0	0	0	0	0	0	1.36278	1.04056	1.08997
2L	FBgn0000308	chic	5972900	5981025	-	1	1	1	0	1	1	0	1	1	0	1	1	12.6328	12.6758	12.6486
2L	FBgn0001942	eIF-4a	5981759	5985572	+	1	1	1	0	1	1	0	1	1	0	1	1	13.0735	13.1433	13.0954
2L	FBgn0001941	ifc	5986324	5988858	+	1	1	1	0	1	0	0	1	1	0	1	1	8.82381	8.93914	8.84209
2L	FBgn0031759	lid	5990441	5999483	-	1	1	1	0	1	1	0	1	1	0	1	1	9.28621	9.22599	8.76458
2L	FBgn0031760	Tsp26A	6000231	6003740	+	1	1	1	0	1	1	0	1	1	0	1	1	1.4412	1.60779	1.57777
2L	FBgn0001089	Gal	6003574	6006791	-	0	0	0	0	0	0	0	0	0	0	0	0	1.76998	1.871	2.10851
2L	FBgn0031762	CG9098	6007364	6012338	-	0	0	0	1	0	0	0	0	0	1	0	0	1.36284	1.30627	1.38255
2L	FBgn0001170	H2.0	6013057	6019398	-	0	0	0	1	1	1	1	0	1	1	0	1	2.32489	2.32294	2.46339
2L	FBgn0031763	CG13996	6020850	6021672	+	0	0	0	1	1	1	0	0	1	1	0	1	0.78808	0.942373	0.800103
2L	FBgn0031764	CG9107	6023370	6024535	-	0	0	0	1	1	1	0	0	1	1	0	1	8.64593	8.46711	8.73539
2L	FBgn0031765	CG9109	6025870	6034423	-	0	0	0	0	0	0	0	0	0	0	0	0	1.27949	1.22391	1.1998
2L	FBgn0025742	mtm	6034795	6036920	-	1	1	1	0	1	1	0	1	1	0	1	1	8.17697	7.95928	8.2302
2L	FBgn0031766	CG9117	6036990	6037902	-	1	1	1	0	1	1	0	1	1	0	1	1	4.4712	4.53756	4.62074
2L	FBgn0051643	CG31643	6038161	6041283	+	0	1	1	0	1	0	0	1	1	0	1	1	5.43597	4.952	5.16158
2L	FBgn0000052	ade2	6041178	6045970	-	1	1	1	0	1	0	0	1	1	0	1	1	8.18862	7.99169	7.86767
2L	FBgn0029161	slmo	6046646	6048702	-	1	1	1	0	1	0	0	1	1	0	1	1	N/M	N/M	N/M
2L	FBgn0085208	CG34179	6046650	6048702	-	1	1	1	0	1	0	0	1	1	0	1	1	N/M	N/M	N/M
2L	FBgn0031768	CG12393	6047999	6050474	+	1	1	1	0	1	1	0	1	1	0	1	1	7.36259	7.08205	7.16423
2L	FBgn0031769	CG9135	6050829	6053498	+	1	1	1	0	1	1	0	1	1	0	1	1	10.4751	10.3567	10.6304
2L	FBgn0031770	CG13995	6054307	6060169	+	0	0	0	0	0	0	0	0	0	0	0	0	1.04116	1.02179	0.950787
2L	FBgn0085209	CG34180	6060510	6060940	+	0	0	0	0	0	0	0	0	0	0	0	0	N/M	N/M	N/M
2L	FBgn0031771	CG9140	6060835	6062757	-	1	1	0	0	1	0	0	1	1	0	0	1	9.76077	9.63684	9.74217
2L	FBgn0031772	CG13994	6063018	6063676	+	1	1	0	0	1	0	0	1	1	0	0	1	8.67229	8.60626	8.75288
2L	FBgn0031773	Fbw5	6063562	6065949	-	0	0	1	0	1	0	0	0	1	0	0	1	6.25899	6.06895	6.31569
2L	FBgn0031774	CG9147	6066186	6067635	+	0	0	1	0	1	0	0	0	1	0	0	1	4.26047	4.46763	4.01575
2L	FBgn0031775	CG9150	6067668	6068635	-	0	0	1	0	1	0	0	0	1	0	0	1	1.0862	1.04747	0.980778
2L	FBgn0031776	CG13993	6069079	6069838	+	0	0	1	0	1	0	0	0	1	0	0	1	10.2824	10.3208	10.3694
2L	FBgn0031777	CG9154	6069790	6070646	-	1	1	1	0	1	1	0	1	1	0	1	1	8.13005	8.1377	8.23099
2L	FBgn0028419	Kr-h2	6070990	6073961	+	1	1	1	0	1	1	0	1	1	0	1	1	10.3927	10.5243	10.5388
2L	FBgn0031778	CG9162	6078453	6079737	+	0	0	1	0	1	0	0	0	0	0	0	0	1.04186	0.895638	0.841062
2L	FBgn0028420	Kr-h1	6081808	6096498	+	1	1	1	0	1	1	0	1	1	0	1	1	9.62168	9.75779	9.56996
2L	FBgn0031779	CG9175	6096695	6098964	-	1	1	1	0	1	0	0	1	1	0	1	1	6.11549	6.0778	6.06779
2L	FBgn0051641	stai	6100378	6123905	+	1	1	1	0	1	1	0	1	1	0	1	1	11.1436	11.493	11.2864
2L	FBgn0051642	CG31642	6118512	6120525	+	0	0	0	0	0	0	0	0	0	0	0	0	1.22167	1.11576	1.22866
2L	FBgn0031781	Arc-p20	6125138	6125911	+	0	0	0	0	0	0	0	1	1	0	1	1	10.678	10.575	10.6858
2L	FBgn0031782	WDR79	6125889	6127762	-	0	0	0	0	0	0	0	0	0	0	0	0	6.63348	6.34638	6.6984
2L	FBgn0261683	CG42730	6127872	6130659	-	0	0	0	0	0	0	0	0	0	0	0	0	N/M	N/M	N/M
2L	FBgn0261697	tectonic	6127872	6130659	-	0	0	0	0	0	0	0	0	0	0	0	0	N/M	N/M	N/M
2L	FBgn0031784	CG9222	6131023	6132484	+	0	0	0	0	0	0	0	0	0	0	0	0	0.833039	0.865886	0.948219
2L	FBgn0031785	CG13991	6139461	6145011	+	0	0	0	0	0	0	0	0	0	0	0	0	1.1137	1.16584	1.1185
2L	FBgn0040950	Muc26B	6151971	6153701	+	0	0	0	0	0	0	0	0	0	0	0	0	1.71274	1.68775	1.83893
2L	FBgn0051639	CG31639	6153840	6155088	-	0	0	0	0	0	0	0	0	0	0	0	0	N/M	N/M	N/M
2L	FBgn0031786	CG13989	6160444	6161082	+	0	0	0	0	0	0	0	0	0	0	0	0	1.02311	1.21615	0.96056
2L	FBgn0085409	CG34380	6179514	6209477	+	1	0	0	0	1	1	0	0	0	0	1	0	5.79155	6.38802	5.90381
2L	FBgn0026755	Ugt37b1	6225050	6226842	+	0	0	0	0	0	0	0	0	0	0	0	0	0.901314	0.722482	0.761942
2L	FBgn0053531	Ddr	6253123	6322251	+	1	0	0	0	0	0	0	0	0	0	0	0	0.878059	0.819147	0.893651
2L	FBgn0031791	CG9486	6255859	6256715	+	0	0	0	0	0	0	0	0	0	0	0	0	0.77755	0.836448	0.890593
2L	FBgn0031792	CG13983	6263557	6264487	-	0	0	0	0	0	0	0	0	0	0	0	0	1.38968	1.12436	1.18593
2L	FBgn0261699	CG42735	6271200	6271511	+	0	0	0	0	0	0	0	0	0	0	0	0	N/M	N/M	N/M
2L	FBgn0260452	CG13984	6308819	6309475	+	0	0	0	0	0	0	0	0	0	0	0	0	N/M	N/M	N/M
2L	FBgn0021873	Gef26	6323767	6331552	+	1	1	1	0	1	1	0	1	1	0	1	1	2.03841	2.14492	1.8992
2L	FBgn0031799	Pez	6332876	6338493	-	1	1	1	0	1	1	0	1	1	0	1	1	6.96784	6.93364	6.90988
2L	FBgn0015623	Cpr	6338772	6346282	+	1	1	1	0	1	1	0	1	1	0	1	1	9.49748	9.38752	9.36193
2L	FBgn0031800	CG9497	6346542	6348151	-	0	0	0	0	0	0	0	0	0	0	0	0	1.29696	1.20792	0.872343
2L	FBgn0031801	CG9498	6349393	6351028	-	0	0	0	0	0	0	0	0	0	0	0	0	0.5474	0.59943	0.603809
2L	FBgn0031802	ppk7	6352324	6354331	-	0	0	0	0	0	0	0	0	0	0	0	0	1.00562	0.909364	1.07079
2L	FBgn0031803	ppk14	6354956	6356498	+	0	0	0	0	1	0	0	0	0	0	0	0	1.11874	1.22802	1.28364
2L	FBgn0031804	CG9500	6357251	6358235	-	0	0	0	0	1	0	0	0	0	0	0	0	0.932461	1.17001	1.28409
2L	FBgn0031805	CG9505	6367884	6370195	+	0	0	0	0	0	0	0	0	0	0	0	0	0.874149	0.867	0.83274
2L	FBgn0043854	slam	6372415	6377287	+	0	0	0	0	0	0	0	0	0	0	0	0	1.09185	1.13417	0.944411
2L	FBgn0259714	CG42368	6377767	6411306	-	1	0	0	0	0	1	0	0	0	0	0	0	1.06135	1.10383	1.15285
2L	FBgn0031808	CG9507	6381266	6383421	+	0	0	0	0	0	0	0	0	0	0	0	0	0.996102	1.18755	1.07131
2L	FBgn0259716	CG42370	6383545	6385512	-	0	0	0	0	0	0	0	0	0	0	0	0	1.21526	0.805095	0.674043
2L	FBgn0259715	CG42369	6395853	6397249	-	0	0	0	0	0	0	0	0	0	0	0	0	1.09785	0.988779	1.14499
2L	FBgn0031811	CG13982	6412315	6415344	+	1	0	0	0	0	0	0	0	0	0	0	0	1.21654	1.16264	1.14731
2L	FBgn0011722	Tig	6415257	6423308	-	0	0	0	0	0	0	0	0	0	0	0	0	2.81315	2.82825	2.57606
2L	FBgn0031812	CG9523	6424337	6426373	+	1	0	0	0	0	0	0	0	0	0	0	0	3.19348	2.84372	3.25038
2L	FBgn0031813	CG9527	6445070	6448016	-	0	0	0	0	0	0	0	0	0	0	1	1	6.45136	6.19141	6.40695
2L	FBgn0031814	retm	6448801	6455934	-	1	1	1	0	1	1	0	1	1	0	1	1	7.21522	7.45339	7.35163
2L	FBgn0031815	frj	6456106	6459008	+	1	1	1	0	1	1	0	1	1	0	1	1	6.74131	6.68182	6.58165
2L	FBgn0031816	CG16947	6459079	6463843	-	0	0	0	0	0	0	0	0	0	0	0	0	6.81125	6.70026	6.86938
2L	FBgn0031817	CG9531	6466217	6467700	-	0	1	1	0	0	0	0	0	0	0	0	0	4.93024	4.4388	4.26998
2L	FBgn0259749	mmy	6468538	6473919	-	1	1	1	0	1	0	0	1	1	0	0	1	6.92127	6.929	7.02475
2L	FBgn0031818	CG9536	6474438	6476972	-	1	1	1	0	1	0	0	1	1	0	1	1	7.2564	7.0913	7.47485
2L	FBgn0086357	Sec61alpha	6477182	6480489	-	1	1	1	0	1	1	0	1	1	0	1	1	10.7673	10.4513	10.9462
2L	FBgn0031820	DLP	6480956	6487585	+	1	1	1	0	1	1	0	1	1	0	1	1	8.22357	8.10828	8.068
2L	FBgn0031821	CG9542	6487562	6488615	-	0	1	1	0	1	0	0	1	1	0	1	1	3.01348	2.86111	3.06047
2L	FBgn0027496	epsilonCOP	6489092	6490195	+	1	1	1	0	1	0	0	1	1	0	1	1	9.49129	9.40048	9.63416
2L	FBgn0031822	CG9548	6490151	6490828	-	1	1	1	0	1	0	0	1	1	0	1	1	10.4052	10.2619	10.3762
2L	FBgn0051638	CG31638	6491122	6496986	+	1	1	1	0	1	0	0	1	1	0	1	1	1.37542	1.16846	1.44671
2L	FBgn0031824	CG9547	6492972	6494527	-	0	0	0	0	1	0	0	0	0	0	0	0	6.12948	6.11698	5.95723
2L	FBgn0031826	CG9550	6497053	6498455	+	1	1	1	0	1	0	0	0	0	0	0	0	0.832017	0.817403	0.592608
2L	FBgn0051637	CG31637	6498642	6526996	+	1	1	1	0	1	1	0	0	1	0	0	1	8.45826	8.9964	8.59666
2L	FBgn0000320	eya	6527449	6546972	-	1	1	1	1	1	1	1	0	1	1	0	1	7.33823	7.92321	7.90955
2L	FBgn0031829	osm-6	6555811	6557359	-	1	1	1	1	1	1	0	0	1	1	0	1	1.74189	1.67909	1.76746
2L	FBgn0031830	CG11015	6557800	6559308	+	1	1	1	0	1	1	0	0	0	0	0	0	N/M	N/M	N/M
2L	FBgn0031831	CG11043	6559431	6560133	+	1	0	0	0	0	0	0	0	0	0	0	0	0.745899	0.795278	0.671409
2L	FBgn0031832	CG9596	6560131	6561660	-	1	1	1	0	1	0	0	0	1	0	1	1	7.3369	7.27549	7.31785
2L	FBgn0026585	Ent2	6562318	6564396	+	1	1	1	0	1	1	0	1	1	0	1	1	10.5787	10.3396	10.5583
2L	FBgn0031834	CG13766	6564363	6566587	-	1	0	1	0	1	0	0	0	0	0	0	0	2.14928	1.77971	1.79954
2L	FBgn0031835	CG11319	6568390	6601066	-	0	0	0	0	0	0	0	0	0	0	0	0	0.769941	0.964291	0.789488
2L	FBgn0031836	CG11050	6611023	6617064	+	1	1	1	0	1	1	0	1	1	0	1	1	8.20568	8.1529	8.06241
2L	FBgn0031837	CG11320	6617131	6621700	-	0	0	0	0	0	0	0	0	0	0	0	0	0.917036	1.0576	1.00173
2L	FBgn0085374	CG34345	6623123	6625361	+	0	0	0	0	1	0	0	0	1	0	0	1	1.01167	1.01386	0.993298
2L	FBgn0051634	Oatp26F	6625128	6632404	-	0	0	0	0	0	0	0	0	0	0	0	0	1.23231	1.00523	1.34621
2L	FBgn0051635	CG31635	6634549	6649088	-	1	1	1	0	1	0	0	1	1	0	1	1	3.23237	3.03432	3.06567
2L	FBgn0031842	Tango1	6649430	6654574	+	1	1	1	0	1	0	0	1	1	0	1	1	8.21535	8.30288	8.04886
2L	FBgn0051633	CG31633	6654760	6656315	-	0	0	0	0	0	0	0	0	0	0	0	0	4.11445	4.11692	4.14189
2L	FBgn0051636	CG31636	6656459	6657879	-	0	0	0	0	1	0	0	1	0	0	1	0	0.904218	1.2697	1.1147
2L	FBgn0028467	CG11070	6658507	6662033	+	0	1	0	0	1	0	0	1	1	0	1	1	6.7894	6.46946	6.45416
2L	FBgn0031844	CG13771	6662060	6663614	-	0	0	0	0	0	0	0	0	0	0	0	0	1.21896	1.24777	1.5043
2L	FBgn0000392	cup	6663965	6674790	+	1	1	1	0	1	1	0	1	1	0	1	1	9.35394	9.18288	9.36768
2L	FBgn0031845	CG9232	6666264	6668031	-	1	0	0	0	0	0	0	0	0	0	0	0	5.23803	5.21967	5.41405
2L	FBgn0028990	Spn27A	6671778	6673344	-	1	1	1	0	1	1	0	1	1	0	1	1	9.31173	9.03786	9.34165
2L	FBgn0085339	CG34310	6673963	6674525	+	1	1	1	0	1	1	0	1	1	0	1	1	N/M	N/M	N/M
2L	FBgn0000351	cort	6674637	6676635	-	1	0	0	0	0	0	0	0	0	0	0	0	3.97774	3.63676	3.93841
2L	FBgn0031848	CG11329	6676729	6677606	-	0	0	0	0	0	0	0	0	0	0	0	0	5.77939	5.99514	5.89668
2L	FBgn0028703	Nhe3	6677835	6684357	-	1	1	1	0	1	1	0	1	1	0	1	1	7.62621	7.86338	7.58973
2L	FBgn0031849	CG11327	6684845	6686995	-	1	1	1	0	1	1	0	1	1	0	1	1	1.19842	1.75644	1.22841
2L	FBgn0031850	Tsp	6686786	6709085	-	1	0	0	1	1	1	0	0	1	1	1	1	8.66421	8.7353	8.97354
2L	FBgn0025595	GRHR	6711282	6716183	-	0	0	0	0	0	0	0	0	0	0	0	0	1.4085	1.15435	1.00166
2L	FBgn0031851	CG11188	6717627	6719389	+	0	0	0	0	1	0	0	1	1	0	1	1	7.38595	7.31718	7.10628
2L	FBgn0025777	homer	6720395	6723355	-	1	1	1	0	1	1	0	1	1	0	1	1	4.88863	4.76866	5.06339
2L	FBgn0046704	Liprin-alpha	6723907	6731346	+	1	1	1	0	1	1	0	1	1	0	1	1	6.08021	6.64292	6.19347
2L	FBgn0031853	TTLL3B	6732866	6736049	+	0	0	0	0	0	0	0	0	0	0	0	0	1.27613	1.55427	1.39289
2L	FBgn0031854	TTLL3A	6736449	6740176	-	0	0	0	0	0	0	0	0	0	0	0	0	1.55249	1.25519	1.2935
2L	FBgn0031855	CG11221	6742508	6755686	+	0	0	0	0	0	0	0	0	0	0	0	0	0.695618	1.08446	1.04297
2L	FBgn0051910	CG31910	6744656	6745609	-	0	0	0	0	0	0	0	0	0	0	0	0	1.63308	1.71246	1.47637
2L	FBgn0086034	snoRNA:Me28S-G2743	6745000	6745078	+	0	0	0	0	0	0	0	0	0	0	0	0	N/M	N/M	N/M
2L	FBgn0031856	CG11322	6757864	6759628	-	0	0	0	0	0	0	0	0	0	0	0	0	1.30083	1.30232	1.05714
2L	FBgn0031857	CG11321	6760527	6770949	-	0	0	0	0	0	0	0	0	0	0	0	0	1.13532	1.4218	1.12635
2L	FBgn0031858	CG17378	6774039	6778456	+	0	0	0	0	0	0	0	0	0	0	0	0	1.06172	1.28836	1.12257
2L	FBgn0015776	nrv1	6778554	6786856	-	1	0	0	0	1	1	0	0	1	0	0	1	10.0366	10.3868	10.0884
2L	FBgn0015777	nrv2	6789761	6798864	-	1	1	1	0	1	1	0	1	1	0	1	1	10.1443	10.415	10.2303
2L	FBgn0051631	tRNA:CR31631	6799744	6799816	+	0	0	0	0	0	0	0	0	0	0	0	0	N/M	N/M	N/M
2L	FBgn0042189	CG17376	6799946	6800834	-	0	0	0	0	0	0	0	0	0	0	0	0	0.901568	1.09768	0.920426
2L	FBgn0031859	CG17377	6801363	6802830	-	0	0	0	0	0	0	0	0	0	0	0	0	1.43415	1.42554	1.41287
2L	FBgn0031860	CG11236	6803033	6804372	+	0	0	0	0	0	0	0	0	0	0	0	0	N/M	N/M	N/M
2L	FBgn0031861	CG17375	6804619	6805792	-	0	0	0	0	0	0	0	0	0	0	0	0	0.679177	0.671749	0.612269
2L	FBgn0051632	sens-2	6822317	6839005	+	0	0	0	1	1	1	1	0	1	1	0	1	1.04891	1.06116	1.12088
2L	FBgn0017551	Rca1	6852324	6853876	+	1	1	1	0	1	1	0	1	1	0	1	1	8.87916	8.7496	8.78904
2L	FBgn0086451	l(2)k09022	6854170	6860864	+	1	0	0	0	1	0	0	0	1	0	0	1	8.82122	8.58644	8.4733
2L	FBgn0031865	Nha1	6860903	6870387	-	0	0	0	0	0	0	0	0	0	0	0	0	0.995047	0.856382	1.07993
2L	FBgn0031866	neuroligin	6896830	6906661	+	0	0	0	0	0	0	0	0	0	0	0	0	0.872038	0.995611	0.896941
2L	FBgn0042092	CG13773	6906918	6907817	-	0	0	0	0	1	0	0	0	0	0	0	0	7.59423	7.47246	7.44477
2L	FBgn0031868	Rat1	6908087	6911432	+	0	0	0	0	1	0	0	0	0	0	0	0	8.55281	8.82053	8.64108
2L	FBgn0011737	wee	6911338	6914137	-	1	1	1	0	1	0	0	1	1	0	1	1	8.65871	8.70692	8.53834
2L	FBgn0028554	xl6	6914300	6920274	-	1	1	1	0	1	1	0	1	1	0	1	1	10.6563	10.7399	10.678
2L	FBgn0052829	CG32829	6915683	6916387	-	1	0	1	0	0	0	0	0	0	0	0	0	1.96886	1.88495	2.19286
2L	FBgn0026196	nop5	6916753	6918741	-	1	1	1	0	1	0	0	0	1	0	0	0	11.5217	11.3163	11.3016
2L	FBgn0004838	Hrb27C	6920693	6926046	+	1	1	1	0	1	0	0	1	1	0	1	1	12.0289	12.2624	12.191
2L	FBgn0031869	CG18304	6932685	6942246	-	0	0	0	0	0	0	0	0	0	0	0	0	0.79223	0.835639	0.961094
2L	FBgn0031871	CG10158	6943730	6945284	-	1	0	0	0	1	0	0	0	0	0	0	0	7.20304	7.26218	7.25103
2L	FBgn0031872	iHog	6945458	6948778	-	1	1	1	0	1	0	0	1	1	0	1	1	11.0849	11.0561	10.9256
2L	FBgn0031873	Gas41	6949310	6950135	-	0	1	1	0	1	0	0	1	1	0	1	1	8.24202	8.13357	8.21172
2L	FBgn0020616	SA	6950440	6954590	+	1	1	1	0	1	0	0	1	1	0	1	1	8.45103	8.30219	8.41447
2L	FBgn0031874	CG13775	6954585	6956872	-	0	1	0	0	0	0	0	0	1	0	0	1	1.71116	1.78167	1.44211
2L	FBgn0031875	CG3430	6957010	6959104	+	0	1	0	0	0	0	0	0	1	0	0	1	7.53638	7.14112	7.40246
2L	FBgn0031876	Atac1	6959099	6960285	-	0	0	0	0	0	0	0	0	1	0	0	1	3.48753	3.57583	3.61513
2L	FBgn0031877	CG10399	6960426	6961552	+	0	0	0	0	0	0	0	0	1	0	0	1	3.34816	3.31847	3.6563
2L	FBgn0031878	sip2	6961516	6964073	-	1	1	1	0	1	0	0	1	1	0	1	1	10.0004	9.853	9.92818
2L	FBgn0021944	Coprox	6964426	6965813	+	1	1	1	0	1	0	0	1	1	0	1	1	7.4411	7.3687	7.35318
2L	FBgn0026170	smt3	6966776	6967593	-	1	1	1	0	1	1	0	1	1	0	1	1	13.1602	13.1694	13.0922
2L	FBgn0016978	snRNP-U1-70K	6969825	6971736	-	1	1	1	0	1	0	0	1	1	0	1	1	9.13028	8.94148	9.16541
2L	FBgn0031879	uif	6972828	7009888	-	1	1	1	0	1	1	0	1	1	0	1	1	6.84576	6.97679	6.33526
2L	FBgn0031880	CG13776	7012327	7014737	+	0	1	0	0	1	0	0	1	1	0	1	1	0.845308	1.06988	0.77324
2L	FBgn0000053	ade3	7014861	7023940	-	1	0	1	0	1	0	0	0	1	0	0	0	7.81745	7.56336	7.40679
2L	FBgn0003046	Pcp	7021682	7022473	+	0	0	0	0	0	0	0	0	0	0	0	0	1.42348	1.81254	1.52035
2L	FBgn0051908	CG31908	7024825	7027295	-	1	1	1	0	1	0	0	1	1	0	1	1	N/M	N/M	N/M
2L	FBgn0031881	CG3476	7027594	7028959	+	0	1	1	0	1	0	0	1	1	0	1	1	3.58995	3.55908	3.33342
2L	FBgn0031882	Rab30	7030480	7032603	-	1	1	1	0	1	1	0	1	1	0	1	1	7.37719	7.89011	7.56088
2L	FBgn0031883	CG11266	7032713	7037620	+	1	1	1	0	1	1	0	1	1	0	1	1	10.1336	9.98639	10.1513
2L	FBgn0022201	milt	7037998	7056011	+	1	1	1	0	1	0	0	1	1	0	1	1	9.14629	9.08229	9.2116
2L	FBgn0051630	CG31630	7042467	7047267	+	0	1	1	0	1	0	0	1	1	0	1	1	0.784787	1.07546	0.860303
2L	FBgn0031885	Mnn1	7056306	7063406	+	1	1	1	0	1	0	0	1	1	0	1	1	2.03771	1.88413	1.90202
2L	FBgn0051907	CG31907	7059318	7060851	-	1	0	0	0	0	0	0	0	0	0	0	0	1.41782	1.07832	1.13953
2L	FBgn0040954	CG13779	7063985	7064467	+	1	1	1	0	1	0	0	1	1	0	1	0	11.0931	11.0089	11.0647
2L	FBgn0031886	Nuf2	7064431	7065833	-	1	1	1	0	1	0	0	1	1	0	1	1	8.12894	7.92069	7.99854
2L	FBgn0031887	CG11289	7067983	7069546	+	0	0	0	0	0	0	0	0	0	0	0	0	0.922886	0.905486	0.998267
2L	FBgn0031888	Pvf2	7069578	7084634	-	1	0	0	0	0	0	0	0	0	0	0	0	6.83089	7.4899	7.62266
2L	FBgn0085407	Pvf3	7099692	7156701	-	0	0	0	0	0	1	0	0	0	1	1	1	0.784914	0.918038	0.764389
2L	FBgn0031893	CG4495	7182236	7185530	+	0	1	1	0	1	0	0	1	1	0	1	1	8.32989	8.2012	8.38614
2L	FBgn0031894	CG4496	7185461	7188068	-	1	1	1	0	1	1	0	1	1	0	1	1	7.51601	7.41546	7.58007
2L	FBgn0031895	CG4497	7190431	7194588	-	0	0	0	0	1	0	0	1	1	0	1	1	1.99153	2.06782	1.96676
2L	FBgn0031896	CG4502	7194908	7204259	-	1	1	1	0	1	1	0	1	1	0	1	1	9.86642	9.98092	10.0218
2L	FBgn0031897	CG13784	7205250	7220029	-	1	0	0	0	1	0	0	1	1	0	1	1	1.87363	1.6257	2.1311
2L	FBgn0243517	CG4567	7220272	7223079	-	1	0	0	0	1	0	0	1	1	0	1	1	7.12705	7.14985	7.19683
2L	FBgn0259111	Ndae1	7224851	7240500	-	0	0	0	0	0	0	0	0	0	0	0	0	0.696097	1.02226	1.08438
2L	FBgn0031900	CG13786	7250719	7252772	-	0	0	0	0	0	0	0	0	0	0	0	0	0.984499	0.862788	1.04979
2L	FBgn0010453	Wnt4	7255460	7277168	-	1	0	0	1	1	1	0	0	1	1	0	1	5.28221	6.08539	6.00597
2L	FBgn0051909	CG31909	7257512	7258205	+	0	0	0	0	1	0	0	0	1	0	0	1	1.04565	0.994293	0.990673
2L	FBgn0004009	wg	7307161	7316255	+	1	1	1	1	1	1	1	1	1	1	1	1	9.62452	9.72527	9.72617
2L	FBgn0031902	Wnt6	7334801	7352542	+	1	0	0	1	1	1	1	1	1	1	1	1	6.57325	6.30231	6.45467
2L	FBgn0031903	Wnt10	7364820	7377528	+	0	0	0	1	1	1	1	1	1	1	1	1	0.997424	1.0773	0.980266
2L	FBgn0002938	ninaC	7377718	7384344	+	0	0	0	1	0	0	1	0	0	1	0	0	1.30522	1.24636	1.18456
2L	FBgn0031904	CG5149	7384486	7388248	-	1	1	0	1	1	1	0	1	1	0	1	1	9.09859	9.19774	9.12697
2L	FBgn0031905	CG5155	7388537	7390902	+	0	0	0	0	1	1	0	1	1	0	1	1	0.945527	0.78351	0.746373
2L	FBgn0031906	CG5160	7390984	7398403	-	0	0	0	0	0	1	0	0	0	0	0	0	1.06555	1.22125	1.32114
2L	FBgn0031907	CG5171	7395832	7404526	+	0	0	0	0	0	1	0	0	0	0	0	0	2.43564	2.18744	3.45846
2L	FBgn0031908	CG5177	7405214	7408475	+	0	0	0	0	0	0	0	0	0	0	0	0	1.89867	1.77801	2.79581
2L	FBgn0031909	CG5181	7408533	7409779	-	0	1	1	0	1	0	0	1	0	0	1	0	8.94977	9.06389	9.01573
2L	FBgn0031910	CG15818	7410934	7412229	+	0	1	1	0	1	0	0	1	1	0	1	1	N/M	N/M	N/M
2L	FBgn0028387	chm	7412453	7422389	+	1	1	1	0	1	0	0	1	1	0	1	1	6.85294	7.16542	7.01808
2L	FBgn0067719	mir-275	7425853	7425875	+	1	1	1	0	1	0	0	1	1	0	1	1	N/M	N/M	N/M
2L	FBgn0067700	mir-305	7425979	7426001	+	1	1	1	0	1	0	0	1	1	0	1	1	N/M	N/M	N/M
2L	FBgn0031912	CG5261	7426866	7430329	+	1	1	1	0	1	1	0	1	1	0	1	1	9.70939	9.60793	9.74914
2L	FBgn0031913	CG5958	7430529	7433480	-	0	0	0	0	0	0	0	0	0	0	0	0	3.01887	1.21869	1.28048
2L	FBgn0031914	CG5973	7437506	7445269	+	1	1	0	0	1	0	0	1	1	0	0	1	5.48235	5.79059	5.71626
2L	FBgn0025697	santa-maria	7445345	7451165	-	0	0	0	0	0	0	0	1	0	0	1	0	0.692113	0.854363	1.04931
2L	FBgn0041247	Gr28a	7452525	7454169	-	0	0	0	0	0	0	0	1	0	0	1	0	0.974167	1.04688	1.06197
2L	FBgn0045495	Gr28b	7454825	7462247	-	0	0	0	0	0	0	0	0	0	0	0	0	0.846848	0.972184	0.784123
2L	FBgn0031918	CG6055	7466546	7472493	+	1	0	0	0	0	0	0	0	0	0	0	0	2.19763	2.22435	2.71065
2L	FBgn0260486	CG42533	7472505	7495618	-	1	1	1	0	1	0	0	1	1	0	1	1	N/M	N/M	N/M
2L	FBgn0031920	CG6441	7474704	7476952	+	0	0	0	0	0	0	0	0	0	0	0	0	0.977222	0.755899	0.882693
2L	FBgn0011283	Pbprp5	7496785	7497360	-	1	1	1	0	1	0	0	1	1	0	1	1	0.853763	1.18514	1.03236
2L	FBgn0085403	Rapgap1	7497805	7576604	-	1	1	1	0	1	1	1	1	1	1	1	1	1.3575	1.44004	1.20313
2L	FBgn0031923	CG13791	7578233	7578559	-	0	0	0	0	1	0	0	0	0	0	0	0	1.04161	1.03913	1.01116
2L	FBgn0083141	Spn7	7581932	7583334	+	0	0	0	0	0	0	0	0	0	0	0	0	1.03505	0.926175	1.03239
2L	FBgn0031925	Cyp4d21	7605600	7607703	+	1	0	0	0	1	0	0	0	0	0	0	0	1.0359	0.74897	1.01419
2L	FBgn0031926	CG6739	7608390	7616528	+	1	0	0	0	1	0	0	0	0	0	0	0	6.05134	5.57935	5.51788
2L	FBgn0031927	CG13792	7643527	7645997	-	0	0	0	0	0	0	0	0	0	0	0	0	1.41192	1.493	1.77768
2L	FBgn0024290	Slob	7647035	7675078	-	0	0	0	0	0	0	0	0	0	0	0	0	1.16302	0.969908	1.10207
2L	FBgn0040299	Myo28B1	7666047	7689459	+	0	0	0	0	0	0	0	0	0	0	0	0	0.873423	0.962858	1.10521
2L	FBgn0031929	CG18585	7689376	7691057	-	0	0	0	0	0	0	0	0	0	0	0	0	1.1143	1.27588	0.969785
2L	FBgn0031930	CG7025	7691109	7692683	-	0	0	0	0	0	0	0	0	0	0	0	0	0.875735	0.915841	0.879729
2L	FBgn0041182	TepII	7693800	7701585	-	1	0	0	0	1	0	0	0	1	0	0	0	7.304	7.51605	7.50791
2L	FBgn0041181	TepIII	7702807	7710697	+	1	1	1	0	1	0	0	1	1	0	1	1	6.83298	6.68358	6.69906
2L	FBgn0031934	Ntl	7711020	7714032	+	0	0	0	0	0	0	0	0	0	0	0	0	1.01055	1.24316	1.12603
2L	FBgn0012018	tRNA:Y1:28C	7711476	7711661	+	0	0	0	0	0	0	0	0	0	0	0	0	N/M	N/M	N/M
2L	FBgn0053296	CG33296	7714069	7716645	-	0	0	0	0	0	0	0	0	0	0	0	0	0.78293	0.887637	0.88625
2L	FBgn0031935	CG13793	7716972	7719487	-	0	0	0	0	0	0	0	0	0	0	0	0	0.593568	0.680348	0.793886
2L	FBgn0031936	CG13794	7719847	7722823	-	0	0	0	0	0	0	0	0	0	0	0	0	1.11234	1.01913	0.670394
2L	FBgn0031937	CG13795	7723310	7726298	-	0	0	0	0	0	0	0	0	0	0	0	0	1.06179	1.08917	1.14257
2L	FBgn0031939	CG13796	7727150	7732668	-	0	0	0	0	0	0	0	0	0	0	0	0	0.902575	0.929151	0.97716
2L	FBgn0260479	CG31904	7734411	7738795	-	0	0	0	0	0	0	0	0	0	0	0	0	N/M	N/M	N/M
2L	FBgn0014454	Acp1	7740552	7741542	-	0	0	0	0	0	0	0	0	0	0	0	0	N/M	N/M	N/M
2L	FBgn0031940	CG7214	7743677	7744841	-	0	0	0	0	0	0	0	0	0	0	0	0	0.893895	1.04247	1.16714
2L	FBgn0031941	CG7211	7747343	7747874	+	0	0	0	0	0	0	0	0	0	0	0	0	1.17258	1.3754	1.22517
2L	FBgn0031942	CG7203	7752168	7753156	-	0	0	0	0	0	0	0	0	0	0	0	0	1.47968	1.36772	1.39463
2L	FBgn0031944	CG7196	7754191	7765716	+	0	0	0	0	0	0	0	0	0	0	0	0	1.11663	1.08332	0.983481
2L	FBgn0031943	CG14538	7756317	7756934	+	0	0	0	0	0	0	0	0	0	0	0	0	1.23132	1.13419	1.14768
2L	FBgn0031945	CG7191	7767649	7775033	+	0	0	0	0	0	0	0	0	0	0	0	0	0.964427	1.02864	0.931614
2L	FBgn0020880	CG7179	7775804	7778027	-	0	0	0	0	0	0	0	0	0	0	0	0	0.930637	1.06739	1.08267
2L	FBgn0003961	Uro	7780085	7781415	+	0	0	0	0	0	0	0	0	0	0	0	0	1.12121	1.2114	1.0235
2L	FBgn0031946	CG7164	7781503	7782627	+	1	0	0	0	1	1	0	0	0	0	0	0	1.11636	1.04527	0.958975
2L	FBgn0031947	CG7154	7782857	7786063	+	1	0	1	0	1	1	0	0	0	0	0	0	7.58848	7.38032	7.28588
2L	FBgn0031948	CG7149	7786157	7790557	-	0	0	0	0	0	0	0	0	0	0	0	0	1.49238	1.62482	1.74037
2L	FBgn0025687	LKR	7791406	7795958	-	0	0	0	0	0	0	0	0	0	0	0	0	2.7923	2.96526	2.56125
2L	FBgn0031950	Herp	7796308	7799846	-	1	1	1	0	1	1	0	1	1	0	1	1	8.57082	8.6296	8.56063
2L	FBgn0031951	r2d2	7800167	7802008	+	1	1	1	0	1	1	0	1	1	0	1	1	8.46686	8.81114	8.53996
2L	FBgn0031952	cdc14	7802415	7810697	-	1	1	1	0	1	1	0	1	1	0	1	1	4.72946	4.68181	4.82047
2L	FBgn0261800	LanB1	7811440	7820774	+	1	1	1	0	1	1	0	1	1	0	1	1	N/M	N/M	N/M
2L	FBgn0027515	CG7115	7821534	7825376	+	1	1	1	0	1	0	0	1	1	0	1	1	8.13576	8.11646	8.14923
2L	FBgn0020618	Rack1	7825626	7827252	-	1	1	1	0	1	1	0	1	1	0	1	1	13.0471	12.9831	13.0131
2L	FBgn0004177	mts	7827743	7832745	+	1	1	1	0	1	1	0	1	1	0	1	1	11.3482	11.4362	11.4066
2L	FBgn0031954	CG14537	7840481	7841262	+	0	0	0	0	0	0	0	0	0	0	0	0	0.980943	1.21877	1.05939
2L	FBgn0031955	CG14535	7844905	7855255	-	0	0	0	0	0	0	0	0	0	0	0	0	0.934065	0.956804	1.18161
2L	FBgn0040099	lectin-28C	7857090	7857931	+	0	0	0	0	0	0	0	1	0	0	1	0	N/M	N/M	N/M
2L	FBgn0031957	TwdlE	7857957	7860838	-	0	0	0	0	0	0	0	0	0	0	0	0	5.9623	5.99437	5.879
2L	FBgn0045038	Proct	7864639	7871432	-	0	0	0	0	1	1	0	1	0	0	1	0	1.07668	0.919026	1.12884
2L	FBgn0011861	tRNA:G3:28D	7872849	7872919	+	0	1	0	0	0	0	0	0	0	0	0	0	N/M	N/M	N/M
2L	FBgn0031959	spz3	7873495	7879550	-	1	0	0	0	1	0	0	0	0	0	0	0	7.8116	8.0105	7.78727
2L	FBgn0031961	CG7102	7883468	7887489	-	1	1	1	0	1	0	0	1	1	0	1	1	7.69842	7.48295	7.50503
2L	FBgn0261790	SmE	7884932	7885425	-	1	1	1	0	1	0	0	1	1	0	1	1	N/M	N/M	N/M
2L	FBgn0083968	CG34132	7885649	7886014	+	1	1	1	0	1	0	0	1	1	0	1	1	N/M	N/M	N/M
2L	FBgn0051902	CG31902	7887693	7889129	-	1	1	1	0	1	0	0	0	0	1	0	0	1.07666	0.809802	1.0934
2L	FBgn0053121	CG33121	7889371	7890530	-	0	0	0	0	1	0	0	1	1	1	1	1	0.884844	0.964718	1.21095
2L	FBgn0085450	Snoo	7892316	7984158	-	1	1	1	0	1	1	0	1	1	0	1	1	2.88591	2.43951	2.46396
2L	FBgn0031968	CG7231	7983920	7986786	+	1	1	1	0	1	0	0	1	0	0	1	0	4.16736	4.2521	4.66885
2L	FBgn0031969	pes	7987113	7994182	-	1	1	1	0	1	0	0	1	1	0	1	1	6.19061	6.51939	6.28197
2L	FBgn0031970	CG7227	7994837	7998144	-	1	1	1	0	1	0	0	1	1	0	1	1	1.13499	0.93504	1.15576
2L	FBgn0031971	CG7224	7998934	7999743	+	1	1	1	0	1	0	0	1	1	0	1	1	8.1213	8.12526	8.18646
2L	FBgn0031972	Wwox	7999670	8004267	-	1	1	1	0	1	0	0	1	1	0	1	1	6.70702	6.68591	6.74335
2L	FBgn0031973	Spn28D	8004548	8007253	-	1	1	1	0	1	0	0	1	1	0	1	1	6.30268	6.44911	6.47409
2L	FBgn0031974	CG12560	8008321	8009477	-	1	1	1	0	1	0	0	1	1	0	0	0	2.92299	3.62157	3.05217
2L	FBgn0054010	CG34010	8009603	8010635	-	1	1	1	0	1	0	0	0	0	0	0	0	0.992776	1.14013	1.00514
2L	FBgn0031975	Tg	8011407	8026901	+	0	0	0	0	1	0	0	0	0	0	0	0	1.26254	1.27001	1.23599
2L	FBgn0031976	CG7367	8026914	8039788	-	1	1	1	0	1	0	0	1	1	0	1	1	3.96593	3.90524	3.87714
2L	FBgn0031977	baf	8029464	8030150	+	1	1	1	0	1	0	0	1	1	0	1	1	11.3175	11.164	11.2239
2L	FBgn0044323	Cka	8030723	8038517	+	1	1	1	0	1	0	0	1	1	0	1	1	9.69806	9.61129	9.54616
2L	FBgn0031979	CG7429	8041115	8041879	+	1	1	1	0	1	0	0	1	1	0	1	1	4.59504	4.18679	4.55278
2L	FBgn0031980	RpL36A	8041880	8042856	-	1	1	1	0	1	1	0	1	1	0	1	1	13.5507	13.5054	13.538
2L	FBgn0065055	snoRNA:Psi28S-2648	8042189	8042350	-	1	1	1	0	1	1	0	0	1	0	0	1	N/M	N/M	N/M
2L	FBgn0031981	CG7466	8043715	8054328	+	0	0	1	0	1	0	0	1	1	0	1	1	8.8115	8.8289	8.67901
2L	FBgn0011230	poe	8054322	8071591	-	1	1	1	0	1	0	0	1	1	0	1	1	9.8954	9.74936	9.54976
2L	FBgn0013531	MED20	8071809	8072844	-	1	1	1	0	1	0	0	1	1	0	1	1	7.09378	7.01947	7.09704
2L	FBgn0010287	Trf	8072897	8073949	+	1	1	1	0	1	0	0	1	1	0	1	1	7.05756	6.92589	7.09834
2L	FBgn0020240	Mcr	8074109	8082969	-	1	1	1	0	1	0	0	1	1	0	1	1	11.2061	11.2415	11.2073
2L	FBgn0261822	Bsg	8083422	8110561	+	1	1	1	0	1	1	0	1	1	0	1	1	N/M	N/M	N/M
2L	FBgn0031985	CG8683	8116965	8124001	-	0	0	0	0	0	0	0	0	1	0	0	0	8.0675	8.21248	8.05294
2L	FBgn0031986	CG8673	8124329	8125799	+	0	0	0	0	0	0	0	0	1	0	0	0	0.962361	0.826436	1.02259
2L	FBgn0031987	CG12375	8125668	8126876	-	1	1	1	0	1	0	0	1	1	0	1	1	6.50727	6.47592	6.48323
2L	FBgn0031988	CG8668	8127024	8133989	+	1	1	1	0	1	0	0	1	1	0	1	1	7.98256	8.11714	8.30288
2L	FBgn0031990	CG8552	8134247	8159575	-	0	1	1	1	1	0	1	1	1	1	1	1	N/M	N/M	N/M
2L	FBgn0261830	CG42762	8143488	8144027	-	0	0	0	1	0	0	0	0	0	0	0	0	N/M	N/M	N/M
2L	FBgn0261831	CG42763	8144456	8145088	-	0	0	0	1	0	0	1	1	1	1	1	0	N/M	N/M	N/M
2L	FBgn0051606	CG31606	8147630	8148279	+	0	0	0	1	0	0	0	0	0	1	0	0	0.704452	0.772369	0.939088
2L	FBgn0051607	CG31607	8148950	8155603	+	0	0	0	1	0	0	1	0	0	1	0	0	5.94543	6.04651	5.94464
2L	FBgn0051900	CG31900	8156827	8158711	+	0	1	1	0	1	0	0	1	1	0	0	1	1.35091	1.29266	1.47485
2L	FBgn0261064	Rbsn-5	8159840	8161800	+	1	1	1	0	1	0	0	1	1	0	1	1	N/M	N/M	N/M
2L	FBgn0031992	CG8498	8161794	8162389	-	1	1	1	0	1	0	0	0	0	0	0	0	9.57573	9.70065	9.90384
2L	FBgn0031993	CG8486	8163298	8190044	+	1	1	1	0	1	0	0	1	1	0	1	1	7.04921	7.22357	6.99206
2L	FBgn0013442	fos28F	8180222	8181331	+	0	0	0	0	0	0	0	0	0	0	0	0	0.984185	0.741561	0.909011
2L	FBgn0083970	CG34134	8190297	8190781	-	0	0	0	0	0	0	0	0	0	0	0	0	6.01109	5.77697	5.93187
2L	FBgn0031995	CG8475	8190954	8196893	-	0	0	0	0	1	0	0	0	1	0	0	1	N/M	N/M	N/M
2L	FBgn0031996	CG8460	8197196	8198813	+	0	1	1	0	1	0	0	1	1	0	1	1	9.6058	9.53488	9.66555
2L	FBgn0031997	CG8455	8198959	8200652	+	0	0	0	0	1	0	0	0	1	0	1	1	6.58103	6.473	6.6491
2L	FBgn0031998	CG8451	8200465	8205128	-	1	0	0	0	1	0	0	0	1	0	0	0	3.22891	3.77961	3.94288
2L	FBgn0031999	CG8419	8206206	8209639	+	0	0	0	0	0	0	0	0	0	0	0	0	1.53975	1.3071	1.44269
2L	FBgn0003607	Su(var)205	8209626	8211133	-	1	1	1	0	1	0	0	1	1	0	1	1	11.7161	11.5468	11.6479
2L	FBgn0015299	Ssb-c31a	8211347	8211938	+	1	1	1	0	1	0	0	1	1	0	1	1	10.5473	10.3935	10.4648
2L	FBgn0032000	CG8372	8212039	8212881	-	0	0	1	0	1	0	0	0	1	0	0	1	9.3923	9.18778	9.21934
2L	FBgn0032001	CG8360	8213179	8214135	+	0	0	1	0	1	0	0	0	1	0	0	1	5.67009	5.6344	5.96275
2L	FBgn0032002	CG8353	8214305	8215239	+	0	0	0	0	0	0	0	0	0	0	0	0	3.24845	3.32939	3.20683
2L	FBgn0032003	CG8349	8215915	8216901	+	0	0	0	0	0	0	0	0	0	0	0	0	0.809163	0.783498	0.965303
2L	FBgn0032004	CG8292	8216851	8218017	-	0	0	0	0	0	0	0	0	0	0	0	0	2.15512	2.20899	2.25958
2L	FBgn0032005	Snx6	8218071	8220737	-	0	0	0	0	0	1	0	0	0	0	0	0	9.11762	9.18572	9.20089
2L	FBgn0032006	Pvr	8220980	8239875	-	1	1	1	0	1	0	0	1	1	0	1	1	7.74894	7.82435	8.00781
2L	FBgn0028987	Spn2	8240414	8242135	-	1	0	0	0	1	0	0	1	1	0	1	1	1.00566	0.904477	1.09516
2L	FBgn0032008	CG14277	8242659	8243426	+	0	0	0	0	0	0	0	0	0	0	0	0	0.911973	1.054	1.03529
2L	FBgn0032010	CG8086	8244159	8257502	-	0	0	0	0	0	0	0	1	0	0	1	0	1.05447	1.13965	1.08902
2L	FBgn0046824	mir-2b-1	8258623	8258645	-	0	0	0	0	0	0	0	0	0	0	0	0	N/M	N/M	N/M
2L	FBgn0003502	Btk29A	8259504	8301072	-	1	1	1	0	1	1	0	1	1	0	1	1	8.05836	8.85606	8.20921
2L	FBgn0011902	tRNA:K5:29A	8290727	8290799	+	0	0	0	0	1	0	0	1	0	0	1	0	N/M	N/M	N/M
2L	FBgn0261020	wol	8301345	8302983	-	1	1	1	0	1	0	0	1	1	0	1	1	N/M	N/M	N/M
2L	FBgn0032013	Scgalpha	8303433	8305376	+	0	1	1	0	1	0	0	1	1	0	1	1	0.904618	0.744135	0.790274
2L	FBgn0032014	CG7840	8305590	8306743	+	1	0	0	0	1	0	0	0	0	0	0	0	6.07902	6.0655	6.33392
2L	FBgn0032015	CG7830	8306684	8308188	-	1	0	1	0	1	0	0	0	1	0	0	1	9.81974	9.80033	9.86827
2L	FBgn0032016	CG7818	8308440	8309963	+	1	0	0	0	0	0	0	0	0	0	0	0	8.58253	8.40498	8.4459
2L	FBgn0032017	CG7810	8309869	8311144	-	0	0	1	0	1	0	0	0	1	0	0	0	5.35049	5.5105	5.65424
2L	FBgn0032018	CG7806	8311419	8317017	+	0	0	0	0	1	0	0	0	1	0	0	0	7.59223	7.81643	7.84903
2L	FBgn0032019	CG7795	8316889	8319920	-	0	0	0	0	0	0	0	0	0	0	0	0	1.65253	1.4895	1.65921
2L	FBgn0032020	CG7787	8320324	8321285	+	0	0	0	0	0	0	0	0	0	0	0	0	7.12251	7.0939	7.16378
2L	FBgn0032021	CG7781	8321276	8325299	-	0	0	0	0	0	0	0	0	0	0	0	0	1.49575	1.73875	1.39481
2L	FBgn0032022	CG14275	8327458	8332911	+	0	0	1	0	1	0	0	1	1	0	0	1	3.20817	3.46292	3.53651
2L	FBgn0032023	CG14274	8338312	8342056	+	0	0	0	0	0	0	0	0	0	0	0	0	0.804321	0.973167	0.955144
2L	FBgn0032024	CG14273	8342764	8344378	+	0	0	0	0	0	0	0	0	0	0	0	0	0.872395	1.19982	1.16744
2L	FBgn0032025	CG7778	8346621	8350197	+	1	0	0	0	0	0	0	0	0	0	0	0	1.85563	1.85078	2.41431
2L	FBgn0051901	Mur29B	8352200	8355173	+	0	0	0	0	0	0	0	0	0	0	0	0	0.672155	0.618403	0.645895
2L	FBgn0032026	CG7627	8355674	8361198	-	1	0	0	0	0	0	0	0	0	0	0	0	8.22767	8.12565	7.83315
2L	FBgn0010265	RpS13	8363692	8364609	-	1	1	1	0	1	1	0	1	1	0	1	1	13.5471	13.4891	13.5283
2L	FBgn0261437	CSN8	8364867	8365663	+	1	1	1	0	1	1	0	1	1	0	1	1	N/M	N/M	N/M
2L	FBgn0260439	Pp2A-29B	8366009	8370085	+	1	1	1	0	1	1	0	1	1	0	1	1	N/M	N/M	N/M
2L	FBgn0032029	CG17292	8370513	8374257	+	1	1	1	0	1	0	0	0	0	0	0	0	7.68644	7.77913	7.81597
2L	FBgn0032030	CG17293	8374481	8375549	+	1	0	0	0	0	0	0	0	0	0	0	0	9.16766	8.92064	9.13305
2L	FBgn0032031	CG13390	8375501	8376777	-	1	0	1	0	1	0	0	0	1	0	0	1	5.05019	4.60404	4.75955
2L	FBgn0032032	CG17294	8377051	8378206	+	1	0	1	0	1	0	0	0	1	0	0	1	7.67195	7.64723	7.58347
2L	FBgn0027094	Aats-ala	8378262	8381756	-	1	0	0	0	0	0	0	0	0	0	0	0	9.65315	9.54053	9.59427
2L	FBgn0032033	CG13392	8381905	8382723	-	1	1	1	0	1	0	0	1	1	0	0	1	4.50342	3.93059	4.0295
2L	FBgn0032034	Rcd4	8382815	8383657	+	1	1	1	0	1	0	0	1	1	0	1	1	7.94821	7.71854	7.84644
2L	FBgn0032035	CG13393	8383612	8384132	-	1	1	1	0	1	0	0	1	1	0	1	1	10.9805	10.9379	11.1443
2L	FBgn0032036	CG13384	8384430	8388804	+	1	1	1	0	1	0	0	1	1	0	1	1	7.74824	7.88968	7.94459
2L	FBgn0032037	CG13394	8388727	8392398	-	0	0	0	0	0	0	0	0	0	0	0	0	N/M	N/M	N/M
2L	FBgn0041717	snRNA:U6atac:29B	8389724	8389820	+	0	0	0	0	0	0	0	0	0	0	0	0	N/M	N/M	N/M
2L	FBgn0015583	Acp29AB	8392466	8393239	-	0	0	0	0	0	0	0	0	0	0	0	0	1.29526	1.04992	1.03223
2L	FBgn0040098	lectin-29Ca	8393489	8394280	-	0	0	0	0	0	0	0	0	0	0	0	0	0.974964	1.21958	1.12047
2L	FBgn0040958	Peritrophin-15b	8394510	8394897	-	0	0	0	0	0	0	0	0	0	0	0	0	1.11142	1.03668	1.0029
2L	FBgn0040959	Peritrophin-15a	8395661	8396084	-	0	0	0	0	0	0	0	0	0	0	0	0	1.17259	1.13445	1.01283
2L	FBgn0032039	CG13385	8396713	8397886	+	0	0	0	0	0	0	0	0	0	0	0	0	0.905475	0.889151	0.993462
2L	FBgn0032040	CG13386	8399044	8399972	+	0	0	0	0	0	0	0	0	0	0	0	0	1.25195	1.25589	1.19113
2L	FBgn0051898	CG31898	8400457	8401477	+	0	0	0	0	1	0	0	0	1	0	0	1	3.44937	3.53307	3.62609
2L	FBgn0001084	fy	8401446	8403442	-	1	1	1	0	1	1	0	1	1	0	1	1	7.86	7.90151	7.96623
2L	FBgn0020497	emb	8403575	8408853	+	1	1	1	0	1	1	0	1	1	0	1	1	11.4418	11.5697	11.3465
2L	FBgn0014417	CG13397	8409051	8411868	-	0	0	0	0	0	0	0	0	0	0	0	0	2.19888	2.168	2.12435
2L	FBgn0032042	CG13398	8412411	8415245	-	1	1	1	0	1	1	0	1	1	0	1	1	6.31031	6.36971	6.22225
2L	FBgn0027932	Akap200	8415690	8430984	+	1	1	1	0	1	1	0	1	1	0	1	1	12.3881	12.5128	12.3728
2L	FBgn0001137	grk	8431086	8433598	-	0	0	0	0	0	0	0	0	0	0	0	0	1.53329	1.77211	1.42549
2L	FBgn0027490	D12	8434058	8437346	-	1	0	0	0	1	0	0	0	1	0	0	1	5.61884	5.52396	5.37059
2L	FBgn0002887	mus201	8437411	8442352	+	1	0	0	0	1	0	0	0	1	0	0	1	N/M	N/M	N/M
2L	FBgn0043002	Chrac-14	8437411	8442352	+	1	0	0	0	1	0	0	0	1	0	0	1	N/M	N/M	N/M
2L	FBgn0051897	CG31897	8442447	8445660	+	0	0	0	0	0	0	0	0	0	0	0	0	1.14561	1.10257	1.18099
2L	FBgn0027780	U26	8445861	8449571	-	0	0	0	0	0	0	0	0	1	0	0	1	4.92091	4.91304	4.72868
2L	FBgn0026718	fu12	8449691	8463990	-	0	0	0	0	1	0	0	0	1	0	0	1	1.5544	1.2654	1.23812
2L	FBgn0029173	fu2	8464490	8466529	+	1	1	1	0	1	0	0	0	1	0	0	1	6.7995	6.6006	6.6727
2L	FBgn0032045	CG13087	8476291	8477067	+	0	0	0	0	0	0	0	0	0	0	0	0	2.97002	2.86897	3.43827
2L	FBgn0053194	CheA29a	8477349	8478088	+	1	1	1	0	1	0	0	1	1	0	1	1	2.17207	1.56039	1.48373
2L	FBgn0051896	tRNA:CR31896	8481777	8481848	+	1	1	1	0	0	0	0	1	0	0	1	0	N/M	N/M	N/M
2L	FBgn0051892	tRNA:CR31892	8482084	8482155	-	1	0	0	0	0	0	0	1	0	0	1	0	N/M	N/M	N/M
2L	FBgn0086896	d	8482484	8488671	+	1	0	0	0	1	0	0	1	1	0	1	1	11.6863	11.8663	11.69
2L	FBgn0032047	CG13088	8488959	8490546	+	0	0	0	0	1	0	0	1	1	0	1	1	5.4864	5.42234	5.40806
2L	FBgn0032048	Dh31	8491868	8506845	-	0	0	0	0	0	0	0	0	0	0	1	0	0.847643	1.14362	1.01358
2L	FBgn0032049	Bace	8495108	8496304	-	0	0	0	0	0	0	0	0	0	0	0	0	0.969381	1.43977	1.09536
2L	FBgn0032050	CG13096	8509251	8511844	-	1	1	1	0	1	1	0	1	1	0	1	1	9.94478	9.63658	9.76042
2L	FBgn0032051	CG13097	8512169	8514864	-	1	1	1	0	1	0	0	1	1	0	1	1	8.18529	8.02785	8.02112
2L	FBgn0032052	CG13089	8515098	8516756	+	1	1	1	0	1	0	0	1	1	0	1	1	8.41763	8.36181	8.31079
2L	FBgn0032053	mRpL51	8516754	8517377	-	0	0	0	0	1	0	0	0	1	0	0	1	9.39213	9.18942	9.28683
2L	FBgn0032054	CG13090	8517446	8519180	+	0	0	0	0	1	0	0	0	1	0	0	1	7.61312	7.31264	7.54201
2L	FBgn0032055	CG13091	8519690	8521733	+	0	0	0	0	0	0	0	0	0	0	0	0	1.07818	0.930152	1.06144
2L	FBgn0016122	Acer	8521899	8524991	+	0	0	0	0	0	0	0	0	0	0	0	0	1.72862	1.70908	1.80945
2L	FBgn0085470	CG34441	8525663	8528618	-	1	1	1	0	1	0	0	1	1	0	0	1	N/M	N/M	N/M
2L	FBgn0250903	lmg	8525663	8528618	-	1	1	1	0	1	0	0	1	1	0	0	1	N/M	N/M	N/M
2L	FBgn0028394	CG17834	8529143	8541462	+	1	1	1	0	1	1	0	1	1	0	1	1	5.67578	5.78833	6.13428
2L	FBgn0051604	tRNA:CR31604	8541552	8541623	-	0	1	1	0	1	0	0	0	0	0	0	0	N/M	N/M	N/M
2L	FBgn0051603	tRNA:CR31603	8541761	8541832	+	1	1	1	0	1	0	0	0	0	0	0	0	N/M	N/M	N/M
2L	FBgn0011259	Sema-1a	8543333	8667428	+	1	1	1	0	1	1	0	1	1	0	1	1	7.54219	7.81761	7.64694
2L	FBgn0051895	tRNA:CR31895	8570888	8570960	+	0	0	0	0	0	0	0	0	0	0	0	0	N/M	N/M	N/M
2L	FBgn0051602	tRNA:CR31602	8620028	8620099	+	0	0	0	0	0	0	0	0	0	0	0	0	N/M	N/M	N/M
2L	FBgn0001114	Glt	8672043	8676811	+	0	0	0	0	0	0	0	0	0	0	0	0	3.03503	3.05647	3.74204
2L	FBgn0032057	CG9287	8676848	8679782	-	0	0	0	0	0	0	0	0	0	0	0	0	1.05786	1.10845	1.39961
2L	FBgn0051889	tRNA:CR31889	8679116	8679187	+	0	0	0	0	0	0	0	0	0	0	0	0	N/M	N/M	N/M
2L	FBgn0032058	CG9289	8681403	8684350	-	0	0	0	0	0	0	0	0	0	0	0	0	0.993204	1.01129	0.968288
2L	FBgn0051890	tRNA:CR31890	8683451	8683522	+	0	0	0	0	0	0	0	0	0	0	0	0	N/M	N/M	N/M
2L	FBgn0051888	tRNA:CR31888	8683806	8683877	-	0	0	0	0	0	0	0	0	0	0	0	0	N/M	N/M	N/M
2L	FBgn0032059	PrBP	8684815	8685954	-	0	0	0	0	1	0	0	1	1	0	0	1	8.40741	8.42476	8.3906
2L	FBgn0260861	Trs23	8686231	8687052	+	0	0	1	0	1	0	0	1	1	0	0	1	N/M	N/M	N/M
2L	FBgn0004914	Hnf4	8687281	8709038	-	1	0	1	0	1	1	0	1	1	0	1	1	7.80651	8.03943	8.09777
2L	FBgn0032061	CG9314	8700285	8707440	+	0	0	0	0	0	0	0	0	0	0	0	0	1.10141	1.1723	1.17078
2L	FBgn0003209	raw	8709870	8740633	-	1	1	1	0	1	0	0	1	1	0	1	1	8.53641	8.72546	8.607
2L	FBgn0032065	CG12438	8752305	8753209	+	0	0	0	1	0	0	0	0	0	1	0	0	1.53647	1.14563	1.34217
2L	FBgn0032066	CG9463	8765361	8768708	-	0	0	0	1	0	0	0	0	0	1	0	0	0.580065	0.603187	0.618511
2L	FBgn0032067	CG9465	8769175	8772344	-	0	0	0	0	0	0	0	0	0	0	0	0	0.817798	0.987014	0.640512
2L	FBgn0032068	CG9466	8772948	8776257	-	0	0	0	1	0	0	0	0	0	0	0	0	1.39654	1.09617	1.11549
2L	FBgn0032069	CG9468	8777661	8781251	-	0	0	0	1	0	0	0	0	0	1	0	0	1.04459	0.729352	1.1401
2L	FBgn0261627	CG42710	8781897	8782494	-	0	0	0	1	0	0	0	0	0	0	0	0	N/M	N/M	N/M
2L	FBgn0261629	CG42712	8809400	8810032	+	0	0	0	1	0	0	1	0	0	1	0	0	N/M	N/M	N/M
2L	FBgn0029123	SoxN	8825625	8829670	+	1	0	0	1	1	1	1	0	1	1	0	1	1.7448	1.867	1.60385
2L	FBgn0052986	CG32986	8862776	8863743	+	0	0	0	1	0	0	0	0	0	1	0	0	0.670037	1.13363	0.980504
2L	FBgn0052987	CG32987	8863811	8864847	+	0	0	0	1	0	0	0	0	0	1	0	0	1.25024	1.1863	1.26326
2L	FBgn0052988	CG32988	8864864	8865692	+	0	0	0	1	0	0	0	0	0	0	0	0	1.03899	1.04659	0.999393
2L	FBgn0052983	CG32983	8865850	8866659	+	0	0	0	1	0	0	1	0	0	1	0	1	0.877278	0.96157	1.04253
2L	FBgn0032072	CG9483	8866767	8867686	+	0	0	0	1	0	1	1	0	1	1	0	1	1.01096	0.983791	0.845583
2L	FBgn0261630	CG42713	8891489	8892180	+	0	0	0	0	0	0	0	0	0	0	0	0	N/M	N/M	N/M
2L	FBgn0085427	CG34398	8898804	8933382	+	1	1	1	0	1	1	0	1	1	0	1	1	4.30381	4.19158	4.01194
2L	FBgn0032074	Tsp29Fa	8933964	8936096	+	0	0	0	0	0	0	0	0	0	0	0	0	1.16612	1.34309	1.24032
2L	FBgn0032075	Tsp29Fb	8937390	8939746	+	0	0	0	0	0	0	0	0	0	0	0	0	1.50742	1.73247	1.64406
2L	FBgn0032076	CG9510	8939780	8943264	-	0	0	0	0	0	0	0	0	1	0	0	1	N/M	N/M	N/M
2L	FBgn0032077	CG9515	8939780	8943264	-	0	0	0	0	0	0	0	0	1	0	0	1	N/M	N/M	N/M
2L	FBgn0032078	C1GalTA	8943454	8951200	-	1	1	1	0	1	0	0	1	1	0	1	1	8.0882	8.09904	8.04896
2L	FBgn0032079	CG31886	8953481	8958977	-	0	0	0	0	1	0	0	1	0	0	1	0	1.04116	1.08778	0.794488
2L	FBgn0032080	CG9525	8960318	8962354	-	0	0	0	0	0	0	0	0	0	0	0	0	0.930169	0.974221	0.937854
2L	FBgn0052985	CG32985	8962617	8964628	+	0	0	0	0	0	0	0	0	0	0	0	0	0.971442	0.73956	0.905704
2L	FBgn0052984	CG32984	8965134	8967028	+	0	0	0	0	0	0	0	0	0	0	0	0	1.13486	0.999525	0.960502
2L	FBgn0032082	CG18088	8967537	8970259	+	0	0	0	0	0	0	0	0	0	0	0	0	0.815255	0.94974	1.00518
2L	FBgn0032083	CG9541	8970801	8974976	-	0	0	0	0	0	0	0	0	0	0	0	0	1.07123	0.978713	0.899362
2L	FBgn0032084	CG13101	8977882	8984870	-	1	0	0	0	1	0	0	1	1	0	1	1	2.9126	2.65972	3.00339
2L	FBgn0040963	CG18662	8980680	8981437	+	0	0	0	0	0	0	0	0	0	0	0	0	0.911734	1.02779	0.871822
2L	FBgn0011705	rost	8985932	8989287	-	1	0	0	0	1	0	0	1	1	0	1	1	8.17088	8.42586	8.45119
2L	FBgn0032085	CG9555	8991989	8993632	+	0	0	0	0	0	0	0	0	0	0	0	0	0.84393	0.849255	0.797603
2L	FBgn0032086	CG17906	8994463	8995546	+	0	0	0	0	0	0	0	0	0	0	0	0	1.00174	0.941722	0.916939
2L	FBgn0013746	alien	8994669	8997375	-	1	1	0	0	1	0	0	1	1	0	1	1	10.1225	10.1687	10.129
2L	FBgn0040964	CG18661	8997637	8998544	+	1	1	0	0	1	0	0	1	1	0	1	1	7.05299	7.07323	7.12143
2L	FBgn0015316	Try29F	8998537	8999468	+	0	0	0	0	0	0	0	0	0	0	0	0	2.73195	2.6319	2.61362
2L	FBgn0032087	CG9568	9010599	9011344	+	0	0	0	0	0	0	0	0	0	0	0	0	1.08776	1.02837	1.02151
2L	FBgn0032088	CG13102	9012193	9014151	+	0	0	0	0	0	0	0	0	0	0	0	0	0.992172	0.908985	0.904825
2L	FBgn0032089	CG9573	9012885	9014070	-	0	0	0	0	0	0	0	0	0	0	0	0	1.21112	1.26713	1.08375
2L	FBgn0032090	CG9582	9024450	9025404	-	0	0	0	0	0	0	0	0	0	0	0	0	1.10221	1.01716	1.19957
2L	FBgn0051708	CG31708	9051624	9071162	-	0	0	0	0	0	0	0	1	0	0	0	1	1.0471	0.857734	1.00885
2L	FBgn0032094	CG12439	9077121	9077988	+	0	0	0	0	0	0	0	0	0	0	0	0	0.976215	0.768283	0.823856
2L	FBgn0032095	Toll-4	9084107	9089440	+	0	0	0	0	0	0	0	0	0	0	0	0	1.11979	0.841306	0.987982
2L	FBgn0051609	CG31609	9097627	9098176	+	0	0	0	0	0	0	0	0	0	0	0	0	N/M	N/M	N/M
2L	FBgn0032096	Or30a	9111814	9113285	+	0	0	0	0	0	0	0	0	0	0	0	0	0.860237	0.894232	0.878482
2L	FBgn0052982	CG32982	9125751	9163721	+	1	1	1	0	1	1	0	1	1	0	1	1	4.60051	4.61812	4.77636
2L	FBgn0032100	CG13108	9164235	9165426	+	0	0	0	0	0	0	0	0	0	0	0	0	1.604	1.53494	1.39791
2L	FBgn0032101	CG9586	9165421	9166543	-	0	1	1	0	1	0	0	1	1	0	1	1	9.36826	9.41946	9.50258
2L	FBgn0041092	tai	9166802	9247187	+	1	1	1	0	1	1	0	1	1	0	1	1	7.24494	7.54313	7.65637
2L	FBgn0051885	tRNA:CR31885	9236521	9236594	-	0	0	0	0	0	0	0	0	0	0	0	0	N/M	N/M	N/M
2L	FBgn0032104	aust	9250088	9251042	-	0	0	0	0	0	0	0	0	0	0	0	0	1.18136	1.37919	1.07061
2L	FBgn0032105	borr	9251472	9253116	-	0	0	0	0	1	0	0	1	1	0	1	0	9.92366	9.81752	9.83305
2L	FBgn0028433	Ggamma30A	9253037	9291798	+	0	0	0	0	1	0	0	1	1	0	1	0	1.18722	0.902836	1.24044
2L	FBgn0040097	lectin-30A	9254076	9254854	-	0	0	0	0	0	0	0	0	0	0	0	0	0.910488	0.831934	0.815042
2L	FBgn0032109	CG17005	9327744	9330072	+	0	0	0	0	1	0	0	1	0	0	1	0	1.25905	1.37947	1.54143
2L	FBgn0010314	Cks30A	9330767	9331981	+	0	1	0	0	1	0	0	1	0	0	1	0	10.8407	10.8717	10.6886
2L	FBgn0026439	Eaat1	9333568	9341625	+	0	0	0	0	1	0	0	0	0	0	0	0	1.1795	0.993679	1.31601
2L	FBgn0032110	CG3748	9342832	9344491	+	0	0	0	0	0	0	0	0	0	0	0	0	1.27134	0.939212	0.949319
2L	FBgn0032111	CG13110	9350477	9351000	+	0	0	0	0	0	0	0	0	0	0	0	0	0.86032	1.05014	1.09059
2L	FBgn0085210	CG34181	9367640	9368434	+	0	0	0	0	0	0	0	0	0	0	0	0	0.86602	1.02029	1.06296
2L	FBgn0085395	Shawl	9373025	9384845	-	0	0	0	0	0	0	0	0	0	0	0	0	1.24902	1.31634	1.34673
2L	FBgn0012036	Aldh	9387389	9391679	+	0	0	0	0	0	0	0	0	0	0	0	0	5.87263	5.41384	5.27801
2L	FBgn0032115	CG4438	9397107	9397988	-	0	0	0	0	0	0	0	0	0	0	0	0	1.0739	1.00612	1.01193
2L	FBgn0032116	CG3759	9416593	9426344	+	0	0	0	0	0	0	0	0	0	0	0	0	1.05355	1.07207	1.54614
2L	FBgn0000640	Fbp2	9426860	9427835	+	0	0	0	0	0	0	0	0	0	0	0	0	8.6939	4.57228	2.08602
2L	FBgn0032117	FucTB	9428771	9431029	-	0	0	0	0	1	0	0	1	1	0	1	1	3.55896	3.90016	3.45878
2L	FBgn0011232	scat	9431403	9435341	+	0	0	0	0	1	0	0	1	1	0	1	1	6.84868	6.85995	6.78729
2L	FBgn0032119	CG3769	9435510	9436842	+	0	0	0	0	0	0	0	0	0	0	0	0	0.858788	1.14746	1.29397
2L	FBgn0085211	RpS28-like	9436953	9437227	+	0	0	0	0	0	0	0	0	0	0	0	0	1.73736	1.33687	1.53419
2L	FBgn0002973	numb	9437513	9463293	+	1	1	1	0	1	0	0	1	1	0	1	1	10.3531	10.6672	10.4838
2L	FBgn0053723	CG33723	9440011	9440740	-	0	0	0	0	0	0	0	0	0	0	0	0	N/M	N/M	N/M
2L	FBgn0004868	Gdi	9491918	9494927	-	1	1	1	0	1	1	0	1	1	0	1	1	11.2191	11.0549	11.2671
2L	FBgn0032120	CG33298	9495472	9520696	+	1	1	1	0	1	1	0	1	1	0	1	1	1.51915	1.72646	1.17704
2L	FBgn0032123	Oatp30B	9521214	9540060	+	1	1	1	0	1	1	0	1	1	0	1	1	7.77694	8.12003	8.10349
2L	FBgn0032122	CG31883	9528515	9529648	+	0	0	0	0	0	0	0	0	0	0	0	0	1.38926	1.26199	1.14213
2L	FBgn0032124	CG17855	9540631	9542480	+	0	0	0	0	1	0	0	0	0	0	0	0	0.922304	0.83834	0.928184
2L	FBgn0032125	Cpr30B	9542947	9543478	+	0	0	0	0	0	0	0	0	0	0	0	0	1.80117	1.47444	1.62348
2L	FBgn0032126	CG13113	9544175	9544792	+	0	0	0	0	0	0	0	0	0	0	0	0	0.824527	0.743484	0.717947
2L	FBgn0032127	CG13114	9545811	9547424	+	0	0	0	0	0	0	0	0	0	0	0	0	1.32095	0.995008	1.04224
2L	FBgn0032129	jp	9547717	9566750	-	0	0	0	0	0	0	0	0	0	0	0	0	1.02354	0.991832	1.01081
2L	FBgn0032130	CG3838	9568892	9573572	+	1	1	1	0	1	0	0	0	1	0	0	1	5.45835	5.76255	5.3373
2L	FBgn0028479	CG4389	9573563	9576768	-	1	0	0	0	1	1	0	1	1	0	1	1	10.7259	10.5352	10.6057
2L	FBgn0051709	CG31709	9578536	9579638	-	1	0	0	1	1	1	1	0	1	1	0	1	0.937162	1.10212	1.09714
2L	FBgn0014179	gcm	9579449	9581742	-	1	0	0	1	1	1	1	0	1	1	0	1	1.04766	1.34982	1.04743
2L	FBgn0032131	CG3841	9589476	9591783	+	0	0	0	1	0	0	1	0	0	1	0	1	N/M	N/M	N/M
2L	FBgn0032132	CG4382	9598940	9600853	-	0	0	0	1	0	1	1	0	0	1	0	1	9.32473	9.11933	9.53692
2L	FBgn0019809	gcm2	9608479	9612710	+	1	1	1	1	1	1	1	0	1	1	0	1	1.14775	1.00832	0.901412
2L	FBgn0040070	Trx-2	9613165	9616048	+	1	1	1	0	1	1	0	1	1	0	1	1	11.6356	11.5667	11.5324
2L	FBgn0032135	GlcAT-S	9616469	9623109	+	1	0	0	0	1	0	0	1	1	0	1	1	6.67791	6.80986	6.56601
2L	FBgn0051882	CG31882	9624452	9625285	-	0	0	0	0	0	0	0	0	0	0	0	0	1.09406	1.42756	1.39395
2L	FBgn0032136	CG15828	9641350	9656029	+	0	0	0	0	0	0	0	0	0	0	0	0	1.55695	1.64018	1.2389
2L	FBgn0053299	CG33299	9656645	9657226	+	0	0	0	0	1	0	0	0	0	0	0	0	1.06089	0.919201	0.680413
2L	FBgn0000273	Pka-C1	9684656	9699293	-	1	1	1	0	1	1	0	1	1	0	1	1	3.90773	4.00254	4.05424
2L	FBgn0015393	hoip	9699791	9700459	+	1	1	1	0	1	1	0	1	1	0	1	1	N/M	N/M	N/M
2L	FBgn0011207	pelo	9700796	9708883	+	1	1	1	0	1	0	0	0	1	0	0	1	8.47074	8.64246	8.53749
2L	FBgn0051710	CG31710	9702964	9705944	-	1	0	1	0	1	0	0	0	1	0	0	1	8.2909	8.43732	8.40171
2L	FBgn0032138	CG4364	9708920	9711269	-	1	1	1	0	1	0	0	1	1	0	1	1	10.3291	10.1809	10.2962
2L	FBgn0028704	Nckx30C	9716190	9746483	-	0	0	0	0	1	0	0	0	1	0	0	1	1.53528	1.3449	1.5085
2L	FBgn0032139	CG13116	9729940	9730945	+	0	0	0	0	1	0	0	0	0	0	0	0	1.20503	1.53045	1.42833
2L	FBgn0032140	CG13117	9736645	9737329	+	0	0	0	0	0	0	0	0	0	0	0	0	5.72428	5.71038	5.72525
2L	FBgn0015035	Cyp4e3	9747839	9750071	-	0	0	0	0	0	0	0	0	0	0	0	0	0.99524	1.09031	1.12564
2L	FBgn0022720	zf30C	9758338	9762377	+	1	1	1	0	1	1	0	1	1	0	1	1	9.46161	9.35109	9.33989
2L	FBgn0011291	Taf11	9762361	9763244	-	1	1	1	0	1	1	0	1	1	0	1	1	N/M	N/M	N/M
2L	FBgn0025117	und	9763345	9765358	+	1	1	1	0	1	1	0	1	1	0	1	1	11.0226	10.8551	10.902
2L	FBgn0032142	CG13120	9765357	9766912	-	0	0	0	0	0	0	0	0	0	0	0	0	0.857735	0.899107	0.61529
2L	FBgn0032143	CG4017	9767059	9768729	+	0	0	0	0	0	0	0	0	0	0	0	0	1.1863	1.05528	1.01975
2L	FBgn0032144	CG17633	9769067	9770415	+	0	0	0	0	0	0	0	0	0	0	0	0	0.754044	0.866485	0.805311
2L	FBgn0032145	CG13121	9770395	9770996	-	0	0	0	0	0	0	0	0	0	0	0	0	1.41501	1.42001	1.25844
2L	FBgn0065108	ppk16	9771155	9773044	-	0	0	0	0	0	0	0	0	0	0	0	0	0.893196	0.857448	0.682219
2L	FBgn0065109	ppk11	9773108	9775030	-	0	0	0	0	0	0	0	0	0	0	0	0	N/M	N/M	N/M
2L	FBgn0032147	IP3K1	9782390	9788499	+	1	1	1	0	1	1	0	0	1	0	0	1	5.05649	4.89874	5.47806
2L	FBgn0042174	CR18854	9787279	9790745	-	1	1	1	0	1	0	0	1	1	0	1	1	10.9473	10.8602	10.9644
2L	FBgn0032149	CG4036	9790667	9791958	+	1	1	1	0	1	0	0	1	1	0	1	1	7.9434	7.71097	7.7887
2L	FBgn0032150	CG13123	9791961	9793097	-	0	1	1	0	1	0	0	1	0	0	1	0	6.12732	6.17093	6.38082
2L	FBgn0032151	nAcRalpha-30D	9796948	9886214	-	0	0	0	0	0	0	0	0	0	0	0	0	1.12936	0.898276	0.913521
2L	FBgn0029174	FKBP59	9888034	9890120	+	1	1	1	0	1	0	0	0	0	0	0	0	10.6091	10.5336	10.5722
2L	FBgn0085212	CG34183	9890061	9890787	-	1	1	1	0	1	0	0	0	0	0	0	0	N/M	N/M	N/M
2L	FBgn0032153	CG4537	9890885	9891336	+	1	1	1	0	1	0	0	0	0	0	0	0	5.21044	5.07154	5.36517
2L	FBgn0032154	CG5924	9891255	9893419	-	1	1	1	0	1	0	0	0	1	0	1	1	4.67539	4.17259	4.0231
2L	FBgn0063449	Uhg2	9893805	9895003	-	1	1	1	0	1	1	0	1	1	0	1	1	N/M	N/M	N/M
2L	FBgn0063391	snoRNA:U14:30Eb	9893946	9894026	-	1	1	1	0	1	0	0	0	1	0	1	1	N/M	N/M	N/M
2L	FBgn0063392	snoRNA:U14:30Ea	9894205	9894285	-	1	1	1	0	1	0	0	0	1	0	1	1	N/M	N/M	N/M
2L	FBgn0063389	snoRNA:Me18S-G1620	9894477	9894544	-	1	1	1	0	1	0	0	0	1	0	0	1	N/M	N/M	N/M
2L	FBgn0025881	snoRNA:Me18S-A1576	9894795	9894907	-	1	1	1	0	1	1	0	1	1	0	0	1	N/M	N/M	N/M
2L	FBgn0010520	Bka	9895289	9896104	+	1	1	1	0	1	1	0	1	1	0	0	1	8.5374	8.39824	8.31679
2L	FBgn0004867	sop	9896265	9897542	-	1	1	1	0	1	1	0	1	1	0	1	1	13.222	13.1335	13.2154
2L	FBgn0053300	Muc30E	9897953	9903258	-	1	0	0	0	1	1	0	0	1	0	0	1	0.963643	0.855333	0.879613
2L	FBgn0032156	CG13124	9903379	9908649	-	0	0	0	0	0	0	0	0	0	0	0	0	4.20769	4.27085	4.46135
2L	FBgn0032157	CG5899	9908830	9912585	-	0	1	1	0	1	0	0	1	1	0	1	1	7.54612	7.52306	7.35547
2L	FBgn0024285	Srp54	9912907	9915044	+	1	1	1	0	1	0	0	1	1	0	1	1	10.2002	10.0395	9.99437
2L	FBgn0040064	yip2	9915255	9917221	+	1	1	1	0	1	0	0	0	1	0	0	1	9.4723	9.4244	9.45259
2L	FBgn0025700	CG5885	9917221	9918165	-	1	1	1	0	1	0	0	1	1	0	1	1	11.2332	11.1906	11.3614
2L	FBgn0032160	CG4598	9918635	9919967	+	1	1	1	0	1	0	0	1	1	0	1	1	9.0015	8.88338	9.02033
2L	FBgn0032161	CG4594	9920351	9921470	+	0	0	0	0	1	0	0	0	1	0	0	1	5.26029	5.41106	5.38015
2L	FBgn0032162	CG4592	9921638	9922752	+	0	0	0	0	1	0	0	0	1	0	0	1	5.44821	5.26298	5.12927
2L	FBgn0032163	CG13125	9922737	9924860	-	0	0	0	0	0	0	0	0	0	0	0	0	1.1231	1.15189	1.12581
2L	FBgn0259712	CG42366	9926613	9930378	+	0	0	0	0	0	0	0	0	0	0	0	0	1.25281	1.17614	1.0826
2L	FBgn0259713	CG42367	9930446	9930999	+	0	0	0	0	0	0	0	0	0	0	0	0	1.28684	1.32307	1.20585
2L	FBgn0051876	Cpr30F	9932587	9933092	-	0	0	0	0	0	0	0	0	0	0	0	0	1.54355	1.46332	1.32194
2L	FBgn0051712	CG31712	9934767	9938142	-	1	1	1	0	1	0	0	1	1	0	1	1	9.01261	8.89805	8.96173
2L	FBgn0051713	Apf	9938170	9938787	-	1	1	1	0	1	0	0	1	1	0	1	1	7.6407	7.72632	7.75102
2L	FBgn0032166	CG4619	9938865	9941099	+	1	1	1	0	1	0	0	1	1	0	1	1	1.84741	2.03233	1.72492
2L	FBgn0032167	CG5853	9940769	9947442	-	1	1	1	0	1	0	0	1	1	0	0	1	5.62365	5.3319	5.56512
2L	FBgn0046814	mir-87	9950437	9950455	-	0	0	0	0	0	0	0	0	0	0	0	0	N/M	N/M	N/M
2L	FBgn0032168	CG13126	9952422	9954143	-	0	0	0	0	1	0	0	0	1	0	0	1	5.05349	4.3904	4.78898
2L	FBgn0032169	CG4709	9954449	9956179	+	0	0	0	0	1	0	0	0	1	0	0	1	6.84815	6.55038	6.77829
2L	FBgn0032171	CG5846	9956148	9957807	-	0	1	1	0	1	0	0	1	1	0	1	1	6.56388	6.30252	6.70821
2L	FBgn0032170	CG4658	9957287	9960170	+	0	1	1	0	1	0	0	1	1	0	1	1	8.24964	8.37632	8.34113
2L	FBgn0032172	CG5850	9960449	9963769	-	0	0	1	0	1	0	0	1	1	0	1	1	8.31799	8.18184	8.27168
2L	FBgn0015664	Dref	9964147	9967455	-	1	1	1	0	1	0	0	1	1	0	1	1	9.8063	9.73997	9.76927
2L	FBgn0011272	RpL13	9967312	9968495	+	1	1	1	0	1	0	0	0	1	0	1	1	13.4848	13.4271	13.454
2L	FBgn0040965	CG13130	9983661	9984657	-	1	1	1	0	1	0	0	0	0	0	0	0	0.960102	0.971184	0.878967
2L	FBgn0000180	bib	9984647	9995545	+	1	1	1	1	1	1	0	1	1	0	1	1	8.83833	9.14171	8.98682
2L	FBgn0051875	CG31875	9995561	9996572	-	0	0	0	0	0	0	0	0	0	0	0	0	2.14549	2.16592	1.95862
2L	FBgn0051755	CG31755	9996932	10002221	-	0	0	0	0	0	0	0	0	0	0	0	0	2.60446	2.42922	2.51637
2L	FBgn0043456	CG4747	10003811	10007941	+	1	1	1	0	1	1	0	1	1	0	1	1	10.8908	10.8313	10.7994
2L	FBgn0011584	Trp1	10009386	10013171	+	1	1	1	0	1	1	0	1	1	0	1	1	8.69475	8.96525	9.06506
2L	FBgn0032175	CG13131	10013271	10017463	-	0	0	0	0	0	0	0	0	0	0	0	0	0.855325	0.899839	0.873508
2L	FBgn0032176	CG13127	10026740	10029299	+	0	0	0	0	0	0	0	0	0	0	0	0	0.837497	0.500993	0.841143
2L	FBgn0027600	obst-B	10032694	10038954	+	1	0	0	0	1	1	0	0	1	0	0	1	8.86322	8.61177	8.53394
2L	FBgn0053301	CG33301	10049482	10050956	+	0	0	0	0	0	0	0	0	0	0	0	0	N/M	N/M	N/M
2L	FBgn0053302	Cpr31A	10054215	10055935	+	0	0	0	0	0	0	0	0	0	0	0	0	2.03233	2.43242	2.31644
2L	FBgn0011823	Pen	10056906	10060097	+	1	1	1	0	1	0	0	1	1	0	1	1	12.2316	12.0189	12.1284
2L	FBgn0032178	CG4804	10060897	10063837	+	0	0	0	0	0	0	0	0	0	0	0	0	1.49191	1.85903	1.79898
2L	FBgn0032180	CG31714	10064322	10087884	-	0	0	0	0	0	0	0	0	0	0	0	0	1.12794	1.02856	1.30436
2L	FBgn0032181	CG13133	10091208	10092419	-	0	0	0	0	0	0	0	0	0	0	0	0	1.08992	1.19389	1.29336
2L	FBgn0083945	CG34109	10094088	10125739	+	0	0	0	0	0	0	0	0	0	0	0	0	0.936123	0.832717	0.860731
2L	FBgn0032182	CG13134	10096910	10098416	-	0	0	0	0	0	0	0	0	0	0	0	0	1.27331	1.61082	1.42319
2L	FBgn0032184	CG13135	10122200	10122771	-	0	0	0	0	0	0	0	0	0	0	0	0	1.04626	1.28981	1.16694
2L	FBgn0054048	CG34048	10125858	10128625	-	0	0	0	0	0	0	0	0	0	0	0	0	1.36232	1.38489	1.30663
2L	FBgn0032186	CG13136	10136642	10137355	-	0	0	0	0	0	0	0	0	0	0	0	0	1.18229	1.3844	1.51665
2L	FBgn0032187	CG4839	10144850	10155510	+	0	0	0	0	0	0	0	0	0	0	0	0	1.41138	1.50552	1.2556
2L	FBgn0032188	CG13137	10172702	10174090	+	0	0	0	0	0	0	0	0	0	0	0	0	0.811685	0.813186	1.00563
2L	FBgn0028675	Sur	10182557	10199112	-	0	0	0	0	0	0	0	0	0	0	0	0	1.11355	1.1024	0.99657
2L	FBgn0051874	CG31874	10189820	10191496	-	0	0	0	0	0	0	0	0	0	0	0	0	1.04556	0.991322	0.879821
2L	FBgn0032189	Ripalpha	10199396	10200972	-	1	1	1	0	1	0	0	1	1	0	1	1	5.94632	6.16205	5.89414
2L	FBgn0005593	RpL7	10201101	10202145	+	1	1	1	0	1	0	0	1	1	0	1	1	13.265	13.2033	13.2372
2L	FBgn0085188	CG34159	10202520	10204320	-	1	1	1	0	1	0	0	1	1	0	1	1	N/M	N/M	N/M
2L	FBgn0032191	CG5734	10204757	10206961	-	0	1	1	0	1	0	0	1	1	0	1	1	9.25526	9.25611	9.20043
2L	FBgn0032192	CG5731	10207082	10209721	-	0	1	1	0	1	0	0	1	1	0	1	1	7.91092	8.03676	8.06028
2L	FBgn0032193	CG5727	10209853	10210669	-	1	1	1	0	1	1	0	1	1	0	1	1	8.5394	8.69328	8.78913
2L	FBgn0032194	CG4901	10211183	10213723	+	1	1	1	0	1	1	0	1	1	0	1	1	7.79739	7.53463	7.71824
2L	FBgn0024320	Npc1a	10213828	10220904	-	1	1	1	0	1	0	0	1	1	0	1	1	8.51452	8.44091	8.5053
2L	FBgn0250843	Pros35	10221353	10222515	+	1	1	1	0	1	0	0	1	1	0	1	1	11.2495	11.1244	11.2343
2L	FBgn0032195	CG4908	10222658	10224442	+	1	1	1	0	1	0	0	1	0	0	1	0	6.83705	6.5174	6.68608
2L	FBgn0032196	CG5708	10224664	10226808	-	1	1	1	0	1	0	0	1	1	0	1	1	9.22619	9.21353	9.42069
2L	FBgn0032197	CG5694	10227760	10231689	-	1	1	1	0	1	0	0	1	1	0	1	1	8.90028	8.85762	8.93186
2L	FBgn0032198	eEF1delta	10232493	10234450	+	1	1	1	0	1	0	0	1	1	0	1	1	12.0038	12.0027	12.0622
2L	FBgn0051720	CG31720	10234585	10238317	-	0	1	1	0	1	0	0	1	1	0	1	1	1.4124	1.81816	1.45961
2L	FBgn0004419	me31B	10239326	10242172	+	1	1	1	0	1	0	0	1	1	0	1	1	10.8046	10.6394	10.799
2L	FBgn0024248	chico	10242512	10247064	-	1	1	1	0	1	0	0	1	1	0	1	1	7.42111	7.29914	7.40834
2L	FBgn0000229	bsk	10247502	10250479	-	1	1	1	0	1	0	0	1	1	0	1	1	1.67819	1.80158	1.73865
2L	FBgn0051717	CG31717	10250737	10251594	+	1	1	1	0	1	0	0	1	1	0	1	1	6.73939	6.69238	6.8701
2L	FBgn0010407	Ror	10251838	10254686	+	1	1	0	0	0	0	0	0	0	0	0	0	1.99924	2.01471	2.15003
2L	FBgn0032200	CG5676	10254610	10255884	-	1	1	1	0	1	0	0	0	0	0	0	0	10.2734	10.3042	10.2813
2L	FBgn0026379	Pten	10256319	10261017	-	1	1	1	0	1	0	0	1	1	0	1	1	6.68357	7.08977	6.7142
2L	FBgn0011305	Rsf1	10262426	10263582	-	1	1	1	0	1	0	0	1	1	0	1	1	11.4224	11.4684	11.5227
2L	FBgn0032202	CG18619	10264131	10265229	+	1	1	1	0	1	0	0	1	1	0	1	1	8.1002	8.46396	8.44416
2L	FBgn0259482	Mob3	10265339	10266570	+	0	1	1	0	1	0	0	1	1	0	1	1	8.85918	8.83914	8.82898
2L	FBgn0032204	CG4953	10266702	10268748	+	0	1	1	0	1	0	0	0	1	0	0	1	7.0106	7.25124	7.00276
2L	FBgn0032205	CG4957	10268875	10269904	+	0	1	1	0	1	0	0	0	1	0	0	1	5.84535	6.08067	6.24887
2L	FBgn0260750	CG31873	10270067	10271465	+	0	1	1	0	1	0	0	0	1	0	0	1	N/M	N/M	N/M
2L	FBgn0003751	trk	10271443	10272223	-	0	0	0	0	0	0	0	0	0	0	0	0	1.22808	1.11461	1.53316
2L	FBgn0260749	Utx	10272652	10278811	-	1	1	1	0	1	1	0	1	1	0	1	1	N/M	N/M	N/M
2L	FBgn0054043	CG34043	10278951	10280846	-	0	1	1	0	1	0	0	1	1	0	1	1	0.92277	0.911874	1.01014
2L	FBgn0032208	CG5604	10281943	10292278	-	1	1	1	0	1	0	0	1	1	0	0	1	9.57748	9.32902	9.29568
2L	FBgn0032209	Hand	10292781	10295299	-	0	1	1	1	1	1	0	1	1	1	0	1	0.862496	0.780823	0.845374
2L	FBgn0032210	CYLD	10295856	10299827	-	0	1	0	0	1	1	0	1	1	0	0	1	6.09718	6.20067	6.62091
2L	FBgn0032211	CG13138	10300222	10301955	-	0	0	0	0	0	0	0	0	0	0	0	0	1.57488	1.54785	1.61679
2L	FBgn0005322	nmd	10302592	10303945	-	1	0	1	0	1	0	0	1	1	0	1	1	8.2637	7.98109	8.1756
2L	FBgn0032213	CG5390	10304063	10306594	-	1	1	1	0	1	0	0	1	1	0	1	1	10.9017	10.763	10.8801
2L	FBgn0032214	CG4968	10306903	10308050	+	1	1	1	0	1	0	0	1	1	0	0	1	9.84897	9.70495	9.77128
2L	FBgn0027491	Cdk5alpha	10308124	10310736	-	0	0	0	0	0	0	0	0	0	0	0	0	1.73538	2.19236	2.89228
2L	FBgn0032215	CG5385	10311169	10312069	-	1	1	1	0	1	0	0	1	1	0	1	1	7.51518	7.50282	7.57335
2L	FBgn0032216	CG5384	10312316	10314396	-	1	1	1	0	1	0	0	1	1	0	1	1	10.5216	10.2598	10.3623
2L	FBgn0032217	CG4972	10314795	10317575	+	1	1	1	0	1	0	0	1	1	0	1	1	9.33917	9.32383	9.29441
2L	FBgn0032218	CG5381	10317494	10321800	-	0	0	0	0	0	0	0	0	0	0	0	0	1.75018	1.35634	1.48267
2L	FBgn0032219	CG4995	10322476	10324993	+	0	0	0	0	0	0	0	0	0	0	0	0	0.923587	0.869537	0.854235
2L	FBgn0011703	RnrL	10325018	10327986	-	0	0	0	0	1	0	0	1	0	0	1	0	10.5638	10.3771	10.3735
2L	FBgn0032221	CG5375	10328347	10331116	-	0	1	1	0	1	0	0	1	1	0	1	1	1.74181	2.0552	1.70509
2L	FBgn0032222	CG5037	10331463	10333134	+	1	1	1	0	1	0	0	1	1	0	1	1	7.66609	7.39264	7.67605
2L	FBgn0032223	GATAd	10333914	10338441	+	1	1	1	0	1	0	0	1	1	0	1	1	8.11916	8.0985	8.16124
2L	FBgn0019932	SamDC	10339471	10341505	+	1	1	1	0	1	0	0	1	1	0	1	1	7.39302	7.42442	7.3819
2L	FBgn0051715	CG31715	10341621	10342527	+	1	1	1	0	1	0	0	1	1	0	1	1	10.5911	10.551	10.7075
2L	FBgn0032224	Sps2	10342594	10344228	+	0	1	0	0	1	0	0	0	1	0	0	1	6.13927	5.86433	5.96927
2L	FBgn0032225	CG5022	10344459	10347706	+	0	0	0	0	0	0	0	0	0	0	0	0	1.08058	1.61672	1.39546
2L	FBgn0085396	CG34367	10347851	10353631	-	0	0	0	0	0	0	0	1	1	0	1	0	1.08267	0.900456	1.04773
2L	FBgn0032228	CG5367	10354743	10356597	-	0	1	1	0	1	0	0	1	1	0	1	1	2.03508	1.85831	2.10133
2L	FBgn0032229	CG5045	10356743	10357876	+	0	1	1	0	1	0	0	1	1	0	1	1	9.03679	8.95253	9.06761
2L	FBgn0027568	CG5366	10358162	10362703	-	1	1	1	0	1	1	0	1	1	0	1	1	9.08208	9.02737	9.12346
2L	FBgn0003087	pim	10362989	10364046	+	1	1	1	0	1	1	0	1	1	0	1	1	9.55	9.66932	9.49025
2L	FBgn0032230	lft	10364465	10366410	+	1	1	1	0	1	1	0	1	1	0	1	1	9.42606	9.35028	9.59825
2L	FBgn0032231	CG5056	10366698	10367946	+	0	1	1	0	1	0	0	1	1	0	1	1	6.13751	5.90043	5.97626
2L	FBgn0041723	rho-5	10368134	10372898	-	0	0	0	0	0	0	0	0	0	0	0	0	0.922217	1.26283	1.57639
2L	FBgn0053303	CG33303	10372955	10375752	-	1	0	0	0	1	0	0	1	0	0	1	1	N/M	N/M	N/M
2L	FBgn0032233	dpr19	10376492	10379908	+	0	0	0	0	1	0	0	1	1	0	1	1	4.00542	3.91537	3.64573
2L	FBgn0032234	CG5091	10380118	10382865	+	0	0	0	0	0	0	0	1	1	0	1	1	2.40715	2.56637	2.66583
2L	FBgn0032235	CG5096	10382253	10384730	+	0	0	0	0	0	0	0	1	0	0	1	1	N/M	N/M	N/M
2L	FBgn0004106	cdc2	10384739	10386263	-	0	1	1	0	1	0	0	1	1	0	1	1	11.041	10.9066	10.9547
2L	FBgn0032236	mRpS7	10386664	10387524	+	1	1	1	0	1	0	0	1	1	0	1	1	9.66147	9.35149	9.48124
2L	FBgn0000413	da	10388078	10392786	+	1	1	1	0	1	0	0	1	1	0	1	1	10.3075	10.5447	10.4787
2L	FBgn0032237	CG5362	10393847	10396299	-	1	1	1	0	1	0	0	1	1	0	1	1	10.4015	10.1561	10.2253
2L	FBgn0051716	CG31716	10396711	10402885	+	1	1	1	0	1	0	0	1	1	0	1	1	9.58784	9.64375	9.64587
2L	FBgn0032240	CG17768	10403195	10405168	-	0	1	1	0	1	0	0	1	1	0	1	1	N/M	N/M	N/M
2L	FBgn0067622	LSm-4	10403195	10405168	-	0	1	1	0	1	0	0	1	1	0	1	1	N/M	N/M	N/M
2L	FBgn0051718	Ir31a	10406075	10408011	+	1	1	1	0	1	0	0	1	1	0	1	1	1.18816	1.12928	0.87776
2L	FBgn0003942	RpS27A	10408351	10410467	+	1	1	1	0	1	1	0	1	1	0	1	1	N/M	N/M	N/M
2L	FBgn0025366	Ip259	10408353	10409604	+	1	1	1	0	1	1	0	1	1	0	1	1	11.8946	11.8231	11.8204
2L	FBgn0032242	CG5355	10410537	10413572	-	1	1	1	0	1	1	0	1	1	0	1	1	9.54389	9.42998	9.46959
2L	FBgn0032243	Klp31E	10414034	10418991	+	1	1	1	0	1	1	0	1	1	0	1	1	7.42883	7.63267	7.50551
2L	FBgn0032244	RfC3	10419190	10420612	+	0	1	1	0	0	0	0	1	1	0	1	1	8.25687	8.11609	8.13341
2L	FBgn0005683	pie	10420711	10422781	-	1	1	1	0	1	1	0	1	1	0	1	1	5.04316	4.3867	4.54425
2L	FBgn0032246	CG5168	10423315	10425484	+	1	1	1	0	1	1	0	1	1	0	1	1	9.96492	9.71377	9.95319
2L	FBgn0010083	SmB	10425483	10426791	-	1	1	1	0	1	1	0	1	1	0	1	1	10.0845	9.79104	10.006
2L	FBgn0022268	KdelR	10426867	10428159	+	1	1	1	0	1	1	0	1	1	0	1	1	10.856	10.7855	10.9766
2L	FBgn0032247	CG5188	10428833	10429989	+	1	1	1	0	0	0	0	0	0	0	0	0	7.4465	7.29957	7.37978
2L	FBgn0032248	CG5343	10429920	10430914	-	1	1	1	0	1	0	0	1	1	0	1	1	8.85876	8.73873	8.87583
2L	FBgn0004915	TfIIB	10431344	10432999	+	1	1	1	0	1	0	0	1	1	0	1	1	10.4207	10.5572	10.4996
2L	FBgn0032249	CG5337	10432677	10435679	-	0	1	1	0	1	0	0	1	1	0	1	1	2.22938	2.01947	1.88898
2L	FBgn0032250	CG5198	10435991	10437317	+	0	1	1	0	1	0	0	1	1	0	1	1	8.31352	8.27407	8.36034
2L	FBgn0027052	CHIP	10437551	10439244	+	0	1	1	0	1	0	0	1	1	0	1	1	8.85705	8.88522	8.84748
2L	FBgn0032251	CG13142	10439440	10440886	+	0	0	1	0	1	0	0	0	1	0	0	1	6.99356	6.96038	7.10546
2L	FBgn0032252	CG6232	10442727	10450080	+	0	0	0	0	0	0	0	0	0	0	0	0	3.06465	2.89525	3.01811
2L	FBgn0065110	ppk10	10450134	10452201	-	0	0	0	0	0	0	0	0	0	0	0	0	0.705531	0.691701	0.86201
2L	FBgn0032253	CG5322	10452677	10456044	-	0	0	0	0	0	0	0	0	0	0	0	0	0.956699	0.827512	1.12756
2L	FBgn0027611	CG6206	10457656	10462475	+	1	0	0	0	0	0	0	0	0	0	0	0	N/M	N/M	N/M
2L	FBgn0051719	RluA-1	10463336	10474347	-	1	0	0	0	1	0	0	0	0	0	0	0	1.13491	1.0917	0.992484
2L	FBgn0032256	RluA-2	10477114	10482983	+	0	0	0	0	0	0	0	1	1	0	1	1	6.54836	6.58939	6.55053
2L	FBgn0026431	Grip75	10483299	10485863	+	0	0	0	0	0	0	0	0	1	0	0	1	8.14957	7.99908	7.99536
2L	FBgn0032258	CG7456	10485538	10488623	-	0	0	0	0	1	0	0	0	1	0	0	1	8.27264	8.2641	8.38096
2L	FBgn0032259	CG6144	10488745	10490461	+	0	0	0	0	1	0	0	0	1	0	0	1	6.7417	6.66715	6.60384
2L	FBgn0032260	CG13144	10489900	10491429	-	0	0	0	0	0	0	0	0	0	0	0	0	1.4551	1.33361	1.70083
2L	FBgn0086347	Myo31DF	10491682	10506780	-	1	1	1	0	1	0	0	1	1	0	1	1	9.46892	9.52373	9.33916
2L	FBgn0032261	CG6094	10507117	10507918	+	1	1	1	0	1	0	0	1	1	0	1	1	7.97609	7.74713	7.77053
2L	FBgn0032262	CG7384	10507857	10510461	-	0	0	0	0	0	0	0	0	0	0	0	0	1.67295	1.7264	1.93077
2L	FBgn0021953	Fatp	10511252	10517216	-	1	1	1	0	1	1	0	1	1	0	1	1	7.19777	7.02965	7.0743
2L	FBgn0010398	Lrr47	10517337	10518991	+	1	1	1	0	1	1	0	1	1	0	1	1	5.07265	5.0589	4.91905
2L	FBgn0032264	Lip4	10529418	10531560	+	0	0	0	0	0	0	0	0	0	0	0	0	1.25076	1.14678	0.982729
2L	FBgn0032265	CG18301	10531821	10533647	+	0	0	0	0	0	0	0	0	0	0	0	0	0.933339	0.774463	0.521675
2L	FBgn0032266	CG18302	10534322	10536545	+	0	0	0	0	0	0	0	0	0	0	0	0	0.984313	0.857575	0.883918
2L	FBgn0051721	Trim9	10544881	10627374	+	1	1	1	0	1	1	1	1	1	1	1	1	5.11666	5.49784	5.86799
2L	FBgn0032268	CG6138	10567290	10568013	+	0	0	0	0	0	0	0	0	0	0	0	0	1.08488	1.17419	1.16318
2L	FBgn0032269	w-cup	10575856	10577792	-	0	0	0	0	0	0	0	0	0	0	0	0	0.884541	0.862789	0.68519
2L	FBgn0250826	CG34160	10579809	10580324	+	0	0	0	0	0	0	0	0	0	0	0	0	N/M	N/M	N/M
2L	FBgn0085190	CG34161	10580966	10581661	-	0	0	0	0	0	0	0	0	0	0	0	0	1.08185	1.11511	0.912421
2L	FBgn0032271	CG7329	10629352	10631053	-	0	0	0	0	0	0	0	0	0	0	0	0	1.18042	1.5142	1.07753
2L	FBgn0051872	CG31872	10639946	10643492	+	0	0	0	0	0	0	0	0	0	0	0	0	N/M	N/M	N/M
2L	FBgn0043825	CG18284	10643985	10645812	+	0	0	0	0	0	0	0	0	0	0	0	0	1.07817	1.0224	0.949232
2L	FBgn0032275	CG17097	10646435	10650152	+	0	0	0	0	0	0	0	0	0	0	0	0	N/M	N/M	N/M
2L	FBgn0032276	CG17098	10651978	10654499	+	0	0	0	0	0	1	0	0	0	0	0	0	0.816669	1.00444	0.743502
2L	FBgn0051871	CG31871	10662087	10671489	+	0	0	0	0	1	0	1	0	0	1	0	0	0.951879	1.09133	1.02291
2L	FBgn0040496	CG17104	10677370	10679525	+	1	0	0	0	1	0	0	0	0	0	0	0	4.61902	4.27416	4.46234
2L	FBgn0032280	CG17105	10681047	10681358	+	0	0	0	0	0	0	0	0	0	0	0	0	1.31054	1.27284	0.995935
2L	FBgn0032281	CG17107	10681973	10682405	+	0	0	0	0	0	0	0	0	0	0	0	0	1.28613	1.21896	1.27757
2L	FBgn0032282	CG7299	10683761	10684407	-	0	0	0	0	0	0	0	0	0	0	0	0	1.20617	1.33482	1.28353
2L	FBgn0032283	CG7296	10686376	10686988	-	0	0	0	0	0	0	0	0	0	0	0	0	1.22632	1.2051	1.24351
2L	FBgn0032284	CG7294	10688727	10689269	-	0	0	0	0	0	0	0	0	0	0	0	0	2.31191	2.28294	2.27474
2L	FBgn0032285	CG17108	10692940	10694103	-	0	0	0	0	0	0	0	0	0	0	0	0	5.83827	5.89544	6.01836
2L	FBgn0032286	CG7300	10695209	10698024	-	0	0	0	0	0	0	0	0	0	0	0	0	1.17923	1.1762	1.17021
2L	FBgn0023496	Lip1	10699408	10701458	-	0	0	0	0	0	0	0	0	0	0	0	0	1.66848	1.53037	1.50046
2L	FBgn0024740	Lip2	10702235	10706190	-	0	0	0	0	0	0	0	0	0	0	0	0	1.0171	1.14505	1.11157
2L	FBgn0032287	CG6415	10703621	10704935	+	0	0	0	0	0	0	0	0	0	0	0	0	1.20479	0.916776	0.844908
2L	FBgn0032289	CG6431	10725540	10728740	+	0	0	1	0	1	0	0	1	1	0	1	1	0.719368	0.754808	0.680669
2L	FBgn0032290	CG6443	10728975	10730302	+	0	0	1	0	1	0	0	1	1	0	1	1	N/M	N/M	N/M
2L	FBgn0032291	CG17118	10730255	10731356	+	0	0	0	0	0	0	0	0	0	0	0	0	1.36206	1.37368	1.17078
2L	FBgn0032292	CG6750	10731400	10732406	-	0	0	0	0	0	0	0	0	0	0	0	0	8.15964	8.12844	8.20253
2L	FBgn0032293	Dpy-30L1	10732749	10733307	+	0	0	0	0	0	0	0	0	0	0	0	0	8.18073	8.12173	8.35267
2L	FBgn0027868	Nup107	10733293	10736077	-	0	1	1	0	1	0	0	1	0	0	1	0	8.87668	8.60453	8.63132
2L	FBgn0032294	CG6737	10736319	10737576	-	0	1	1	0	1	0	0	1	0	0	1	0	0.921884	0.96799	1.15586
2L	FBgn0032295	CG12299	10737345	10740762	+	0	1	1	0	1	0	0	1	0	0	1	0	9.44735	9.48867	9.50905
2L	FBgn0032296	CG6729	10740786	10743934	-	0	0	0	0	1	0	0	0	1	0	0	1	5.00824	5.22388	4.86293
2L	FBgn0032297	CG17124	10744075	10756316	-	1	0	0	0	1	0	0	0	1	0	0	1	4.25157	5.3655	5.29251
2L	FBgn0027550	CG6495	10761147	10764972	+	0	0	0	0	0	0	0	0	0	0	0	0	1.15787	1.28579	1.31999
2L	FBgn0015320	UbcD2	10765562	10768005	-	1	0	0	0	1	0	0	0	0	0	0	1	10.9127	11.1109	10.9721
2L	FBgn0032298	CG6724	10768234	10769964	-	1	1	0	0	1	0	0	1	1	0	1	1	8.56922	8.33521	8.39428
2L	FBgn0032299	CG17127	10770867	10771370	+	0	0	0	0	0	0	0	0	0	0	0	0	1.29856	1.19834	1.29182
2L	FBgn0051869	CG31869	10772038	10801107	-	1	0	0	0	1	1	1	1	1	0	1	1	1.18478	1.33594	1.20808
2L	FBgn0051870	CG31870	10790242	10790776	+	0	0	0	0	0	0	0	0	0	0	0	0	1.32914	1.21112	1.20491
2L	FBgn0011676	Nos	10804269	10838448	-	1	0	0	0	0	0	0	0	0	0	0	0	0.957257	1.02946	0.851557
2L	FBgn0032303	CG6508	10819123	10820394	+	0	0	0	0	0	0	0	0	0	0	0	0	1.16783	1.35773	1.39502
2L	FBgn0032304	CG17134	10820710	10821968	+	0	0	0	0	0	0	0	0	0	0	0	0	1.16192	1.02453	1.14021
2L	FBgn0032305	CG6700	10837732	10842603	-	1	1	1	0	1	0	0	1	1	0	1	1	9.5952	9.57495	9.60209
2L	FBgn0260453	CG17140	10843014	10845664	-	1	0	0	0	1	0	0	1	0	0	1	1	N/M	N/M	N/M
2L	FBgn0260454	CG17139	10843014	10845664	-	1	0	0	0	1	0	0	1	0	0	1	1	N/M	N/M	N/M
2L	FBgn0069354	Porin2	10845783	10847044	-	0	0	0	0	0	0	0	0	0	0	0	0	1.4006	1.46315	1.76549
2L	FBgn0004363	porin	10847227	10850868	-	1	1	1	0	1	0	0	1	1	0	1	1	11.7019	11.6872	11.7678
2L	FBgn0032309	CG17085	10851332	10851898	+	1	1	1	0	1	0	0	1	0	0	1	0	1.37809	1.53361	1.49005
2L	FBgn0032310	CG17086	10852512	10854603	+	0	0	0	0	0	0	0	0	0	0	0	0	0.981037	0.740659	0.740538
2L	FBgn0027453	Dnz1	10854433	10856669	-	0	1	0	0	1	0	0	1	0	0	1	0	7.45058	7.88968	7.54247
2L	FBgn0024227	ial	10856788	10858082	-	0	1	1	0	1	0	0	1	1	0	1	1	8.42705	8.26157	8.09473
2L	FBgn0027363	Stam	10858528	10862015	+	1	1	1	0	1	0	0	1	1	0	1	1	9.12285	9.23287	9.01064
2L	FBgn0032311	CG12517	10870240	10870656	+	0	0	0	0	0	0	0	0	0	0	0	0	0.974379	0.996782	1.05936
2L	FBgn0032312	CG14071	10888266	10888903	-	0	0	0	0	0	0	0	0	0	0	0	0	0.863633	0.864397	0.791775
2L	FBgn0032313	CG14070	10900648	10901765	-	0	0	0	0	0	0	0	0	0	0	0	0	0.860543	0.844159	0.815986
2L	FBgn0032314	CG7309	10906270	10908812	-	0	0	0	0	0	0	0	0	0	0	0	0	0.856709	0.563932	0.744423
2L	FBgn0032315	CG14069	10910230	10910535	-	0	0	0	0	0	0	0	0	0	0	0	0	0.978355	0.88405	1.12332
2L	FBgn0261871	dpr2	10917659	10964128	-	0	0	0	0	1	0	0	0	1	0	0	1	N/M	N/M	N/M
2L	FBgn0032318	CG14072	10937334	10937932	+	0	0	0	0	0	0	0	0	0	0	0	0	1.06843	1.16597	1.15153
2L	FBgn0053129	CG33129	10964903	10970275	-	1	1	1	0	1	0	0	1	1	0	1	1	9.98119	9.89612	9.93953
2L	FBgn0032321	YL-1	10970438	10971870	+	1	1	1	0	1	0	0	1	1	0	1	1	7.71783	7.7295	7.75475
2L	FBgn0032322	CG16743	10972580	10973339	+	0	0	0	0	0	0	0	0	0	0	0	0	1.6068	1.28597	1.19925
2L	FBgn0000018	abo	10973442	10975273	-	1	0	0	0	0	0	0	1	0	0	1	0	5.68107	5.41734	5.60802
2L	FBgn0010612	l(2)06225	10975535	10977006	-	1	1	1	0	1	1	0	1	1	0	1	1	11.8651	11.7523	11.8478
2L	FBgn0041781	SCAR	10976774	10982396	+	1	1	1	0	1	1	0	1	1	0	1	1	N/M	N/M	N/M
2L	FBgn0004872	piwi	10982205	10987416	-	0	1	1	0	1	0	0	1	1	0	1	1	1.20201	1.44287	1.1979
2L	FBgn0026148	CG12253	10987817	10989241	+	0	1	1	0	1	0	0	1	1	0	1	1	7.32637	7.22562	7.37133
2L	FBgn0026147	CG16833	10989305	10997700	+	1	1	1	0	1	0	0	1	1	0	0	1	5.56901	5.09426	5.14801
2L	FBgn0000146	aub	10997819	11001489	-	0	0	0	0	0	0	0	0	0	0	0	0	1.48612	1.88874	2.1211
2L	FBgn0040096	lectin-33A	11002072	11002740	+	1	0	0	0	0	0	0	0	0	0	0	0	1.45842	1.00144	1.04976
2L	FBgn0015756	RpL9	11002833	11004189	-	1	1	1	0	1	0	0	1	1	0	1	1	13.404	13.4057	13.401
2L	FBgn0021761	Nup154	11004823	11009878	+	1	1	1	0	1	0	0	1	1	0	1	1	9.53815	9.31828	9.29706
2L	FBgn0032329	Art8	11009821	11011085	-	1	1	1	0	1	0	0	1	1	0	1	1	8.29551	8.10332	8.14505
2L	FBgn0250837	dUTPase	11011332	11012138	+	1	1	1	0	1	0	0	1	1	0	1	1	11.6803	11.5587	11.5945
2L	FBgn0032330	Samuel	11013221	11066997	-	1	1	1	0	1	0	0	1	1	0	1	1	6.34297	6.14272	6.23566
2L	FBgn0023415	Acp32CD	11015642	11016573	+	0	0	0	0	0	0	0	0	0	0	0	0	1.11195	1.29391	1.17396
2L	FBgn0032331	CG14913	11017172	11018739	+	0	0	0	0	0	0	0	1	0	0	1	0	N/M	N/M	N/M
2L	FBgn0040967	CG18666	11034849	11035308	+	0	0	0	0	0	0	0	0	0	0	0	0	1.061	0.901957	0.77683
2L	FBgn0032335	CG14915	11071027	11071532	+	0	0	0	0	0	0	0	0	0	0	0	0	2.19983	2.27085	2.33727
2L	FBgn0032336	Ast-C	11076165	11081397	-	0	0	0	0	0	0	0	1	0	1	1	0	0.795988	0.866233	1.04031
2L	FBgn0032337	Ast-CC	11083459	11085170	-	0	0	0	0	0	0	0	0	0	0	0	0	1.04663	1.15869	1.41723
2L	FBgn0032338	CG16854	11088331	11090782	+	0	1	1	0	1	0	0	1	1	0	1	1	0.946467	0.947761	0.841059
2L	FBgn0032339	CG4705	11091446	11095001	+	0	1	1	0	1	0	0	1	1	0	1	1	4.80578	4.87076	4.99849
2L	FBgn0032340	Ge-1	11095353	11100866	-	0	0	0	0	0	0	0	0	0	0	0	0	10.2414	10.1014	10.0997
2L	FBgn0032341	Reps	11100959	11106638	-	1	1	1	0	1	1	0	1	1	0	1	1	7.99386	8.55727	8.20492
2L	FBgn0250747	l(2)gd1	11106952	11110852	+	1	1	1	0	1	1	0	1	1	0	1	1	7.29792	7.19898	7.24371
2L	FBgn0032343	CG6201	11110557	11113063	-	0	0	0	0	0	0	0	0	0	0	0	0	1.58669	1.44032	1.54074
2L	FBgn0041246	Gr32a	11114183	11115755	+	0	0	0	0	0	0	0	0	0	0	0	0	1.00752	0.879513	0.978082
2L	FBgn0027582	CG6230	11115636	11120314	-	0	0	0	0	0	0	0	0	1	0	0	1	8.77319	8.67893	8.74436
2L	FBgn0032345	CG14921	11120641	11121683	-	0	0	0	0	0	0	0	0	1	0	0	1	2.81499	2.83282	3.08259
2L	FBgn0032346	Csl4	11122564	11123792	-	0	0	0	0	1	0	0	0	0	0	0	0	7.90276	7.83036	7.87134
2L	FBgn0260937	Nup160	11123779	11129335	+	0	0	0	0	1	0	0	0	0	0	0	0	N/M	N/M	N/M
2L	FBgn0028700	RfC38	11128930	11130645	-	1	1	1	0	1	0	0	1	1	0	1	1	9.52816	9.37061	9.39212
2L	FBgn0032348	CG4751	11130741	11136003	+	1	1	1	0	1	0	0	1	1	0	1	1	10.0733	10.1162	10.0576
2L	FBgn0040211	hgo	11136395	11138567	+	0	0	0	0	0	0	0	0	0	0	0	0	0.867959	0.831177	0.784838
2L	FBgn0010197	Gyc32E	11138801	11148875	-	0	0	0	0	0	0	0	0	0	0	0	0	1.49401	1.45238	1.4367
2L	FBgn0051867	CG31867	11144579	11145417	-	0	0	0	0	0	0	0	0	0	0	0	0	0.988524	0.901466	0.972906
2L	FBgn0032350	CG6287	11151506	11155716	-	1	1	0	0	1	0	0	1	1	0	1	1	N/M	N/M	N/M
2L	FBgn0259822	Ca-beta	11159270	11170471	-	0	0	0	0	0	0	0	0	0	0	0	0	1.19467	1.48378	0.9649
2L	FBgn0014076	Vm32E	11171229	11171665	-	0	0	0	0	1	0	0	1	1	0	0	1	1.21509	0.836897	1.32561
2L	FBgn0032354	CG4788	11179041	11180436	+	0	1	1	0	1	0	0	1	1	0	1	1	6.62704	6.23384	6.61244
2L	FBgn0259750	ab	11210681	11261080	+	1	1	1	0	1	1	0	1	1	0	1	1	10.713	10.7936	10.5809
2L	FBgn0086035	snoRNA:Me18S-G642	11234835	11234912	+	0	0	0	0	0	0	0	0	0	0	0	0	N/M	N/M	N/M
2L	FBgn0052830	CG32830	11254574	11256577	+	0	0	0	0	0	0	0	0	0	0	0	0	1.18298	1.23938	1.23824
2L	FBgn0040232	cmet	11260823	11269179	-	1	1	1	0	1	0	0	1	1	0	1	1	9.1388	9.00912	8.87364
2L	FBgn0040233	cana	11269727	11279847	+	1	1	1	0	1	0	0	1	1	0	1	1	N/M	N/M	N/M
2L	FBgn0052831	CG33695	11269727	11279847	+	1	1	1	0	1	0	0	1	1	0	1	1	N/M	N/M	N/M
2L	FBgn0032358	Ppt2	11280314	11281929	+	0	1	1	0	1	1	0	1	1	0	1	1	6.74843	6.58939	6.57966
2L	FBgn0020270	mre11	11282093	11284337	+	0	1	1	0	1	1	0	1	1	0	1	1	7.86599	7.76889	7.84121
2L	FBgn0032359	Osi21	11284586	11285603	-	0	0	0	0	0	0	0	0	0	0	0	0	1.38934	1.24242	1.24378
2L	FBgn0032360	CG14926	11342313	11343263	-	0	0	0	1	0	0	1	0	0	1	0	1	0.962026	0.844072	1.15393
2L	FBgn0000287	salr	11365305	11373397	+	0	0	0	1	0	1	1	1	1	1	1	1	7.72325	7.76803	7.60036
2L	FBgn0261648	salm	11434311	11445603	-	1	1	1	1	1	1	1	1	1	1	1	1	N/M	N/M	N/M
2L	FBgn0003313	sala	11486189	11486955	+	0	0	0	0	0	0	0	0	0	1	1	0	1.30999	1.00969	0.801021
2L	FBgn0032361	CG6488	11496794	11499119	-	0	0	0	0	1	0	0	1	1	0	1	1	5.04767	4.88842	4.94417
2L	FBgn0032362	spz4	11505884	11507897	+	0	0	0	0	0	0	0	0	0	0	0	0	1.36321	1.33282	1.24573
2L	FBgn0032363	CG6509	11508399	11517057	-	0	1	1	0	1	0	0	1	1	0	1	1	9.16254	9.29703	9.13247
2L	FBgn0032364	CG4970	11517404	11521444	+	0	1	1	0	1	1	0	1	1	0	1	1	N/M	N/M	N/M
2L	FBgn0032365	CG14929	11518454	11521444	+	0	0	0	0	0	0	0	0	0	0	0	0	N/M	N/M	N/M
2L	FBgn0032366	CG14930	11520358	11521285	-	0	0	0	0	0	0	0	0	0	0	0	0	0.791928	0.662736	1.00213
2L	FBgn0028490	CG31705	11523300	11528201	-	0	0	0	0	0	0	0	0	0	0	0	0	5.95934	5.60095	5.93692
2L	FBgn0051706	CG31706	11529524	11531049	-	0	0	0	0	0	0	0	0	0	0	0	0	1.14569	1.25188	1.16694
2L	FBgn0085191	CG34162	11531881	11533720	+	0	0	0	0	0	0	0	0	0	0	0	0	N/M	N/M	N/M
2L	FBgn0261707	CR42743	11532824	11534547	-	0	0	0	0	0	0	0	0	0	0	0	0	N/M	N/M	N/M
2L	FBgn0028412	Mst33A	11585430	11586833	-	0	0	0	0	0	0	0	0	0	0	0	0	1.17604	0.923742	1.19079
2L	FBgn0032367	CG6555	11591338	11591678	-	0	0	0	0	0	0	0	0	0	0	0	0	N/M	N/M	N/M
2L	FBgn0046212	CG15841	11591338	11591678	-	0	0	0	0	0	0	0	0	0	0	0	0	N/M	N/M	N/M
2L	FBgn0032368	spag4	11610510	11611772	-	0	0	0	0	0	0	0	0	0	0	0	0	0.990634	0.951497	1.07348
2L	FBgn0015400	kek2	11621819	11626136	+	0	0	0	0	0	0	0	0	0	0	0	0	1.45063	1.39248	1.52213
2L	FBgn0032369	CG6614	11645133	11648839	-	0	0	0	0	0	0	0	0	0	0	0	0	0.996196	0.977198	1.07958
2L	FBgn0032370	CG12307	11651331	11652010	-	0	0	0	0	0	0	0	0	0	0	0	0	1.07593	1.08187	1.18413
2L	FBgn0032371	CG4983	11652448	11653837	+	0	0	0	0	0	0	0	0	0	0	0	0	1.09548	0.639491	0.722471
2L	FBgn0032372	CG4988	11694856	11696072	+	0	0	0	0	0	0	0	0	0	0	0	0	0.950309	0.934409	1.1958
2L	FBgn0032373	CG12602	11738952	11744161	+	0	0	0	0	0	0	0	0	0	0	0	0	0.928618	1.02542	1.02604
2L	FBgn0259960	CG42470	11753199	11753530	-	0	0	0	0	0	0	0	0	0	0	0	0	N/M	N/M	N/M
2L	FBgn0259961	CG42471	11753640	11754022	-	0	0	0	0	0	0	0	0	0	0	0	0	N/M	N/M	N/M
2L	FBgn0259962	Sfp33A1	11754085	11754502	-	0	0	0	0	0	0	0	0	0	0	0	0	N/M	N/M	N/M
2L	FBgn0032374	CG14931	11788461	11789475	+	0	0	0	0	0	0	0	0	0	0	0	0	0.661822	0.723846	0.848138
2L	FBgn0032375	CG14932	11789604	11791015	+	0	0	0	0	0	0	0	0	0	0	0	0	1.19072	1.00079	0.99712
2L	FBgn0032376	Tsp33B	11791025	11792365	-	0	0	0	0	0	0	0	0	0	0	0	0	1.01963	1.06637	0.942729
2L	FBgn0032377	CG14937	11792412	11794083	-	0	0	0	0	0	0	0	0	0	0	0	0	4.41699	4.94682	5.53649
2L	FBgn0020309	crol	11794327	11809433	-	1	1	1	0	1	1	0	1	1	0	1	1	9.70211	9.83488	9.69726
2L	FBgn0086036	snoRNA:Me18S-A934	11798105	11798195	-	0	0	0	0	0	0	0	0	0	0	0	0	N/M	N/M	N/M
2L	FBgn0032378	CG14939	11810092	11813800	-	1	1	1	0	1	1	0	1	1	0	1	1	8.96009	8.94029	8.88076
2L	FBgn0259225	Pde1c	11814826	11928570	-	1	0	0	0	1	0	0	1	1	0	1	1	0.903255	1.1251	1.10349
2L	FBgn0000588	esc	11827180	11829402	-	0	0	0	0	1	0	0	1	1	0	1	1	7.14675	6.78546	6.75515
2L	FBgn0261056	Sfp33A4	11837259	11837411	+	0	0	0	0	0	0	0	0	0	0	0	0	N/M	N/M	N/M
2L	FBgn0259963	Sfp33A2	11837713	11838049	+	0	0	0	0	0	0	0	0	0	0	0	0	N/M	N/M	N/M
2L	FBgn0259964	Sfp33A3	11839912	11840332	+	0	0	0	0	0	0	0	0	0	0	0	0	N/M	N/M	N/M
2L	FBgn0051704	CG31704	11840691	11841012	+	0	0	0	0	0	0	0	0	0	0	0	0	1.02614	1.23075	1.00484
2L	FBgn0040968	CG14933	11843137	11844012	+	0	0	0	0	0	0	0	0	0	0	0	0	1.32021	1.14586	1.22542
2L	FBgn0259989	CG42486	11843137	11844012	+	0	0	0	0	0	0	0	0	0	0	0	0	N/M	N/M	N/M
2L	FBgn0032381	CG14934	11847226	11849169	+	0	0	0	0	0	0	0	0	0	0	0	0	0.847167	1.13207	1.11802
2L	FBgn0032382	CG14935	11849963	11852881	+	0	0	0	0	0	0	0	0	0	0	0	0	1.78981	1.74322	1.79837
2L	FBgn0261805	CG42751	11853430	11853925	+	0	0	0	0	0	0	0	0	0	0	0	0	N/M	N/M	N/M
2L	FBgn0026392	Or33a	11934505	11935716	+	0	0	0	0	0	0	0	0	0	0	0	0	0.733308	0.758773	0.946974
2L	FBgn0026391	Or33b	11936181	11937501	+	0	0	0	0	0	0	0	0	0	0	0	0	1.19108	0.884608	0.606014
2L	FBgn0026390	Or33c	11937969	11939202	+	0	0	0	0	0	0	0	0	0	0	0	0	0.712945	0.737994	0.797471
2L	FBgn0005664	Cry	11944141	11946805	+	0	0	0	0	0	0	0	0	0	0	0	0	1.23814	0.903344	1.18252
2L	FBgn0032385	CG16964	11947965	11948638	+	0	0	0	0	0	0	0	1	0	0	1	1	1.07959	1.14743	0.919644
2L	FBgn0067722	mir-263a	11953466	11953489	-	0	0	0	0	0	0	1	1	0	1	1	0	N/M	N/M	N/M
2L	FBgn0041606	bft	11956221	11971094	-	1	1	1	1	1	1	0	1	1	1	1	1	N/M	N/M	N/M
2L	FBgn0032387	CG16965	11981714	11984341	+	0	0	0	0	0	0	0	0	0	0	0	0	0.828325	0.672906	0.810354
2L	FBgn0032388	CG6686	11984327	11988035	-	1	1	1	0	1	1	0	1	1	0	1	1	9.6843	9.54231	9.71533
2L	FBgn0085192	CG34163	11988270	11988801	+	0	1	1	0	1	1	0	1	1	0	1	1	N/M	N/M	N/M
2L	FBgn0261266	zuc	11988735	11989861	-	0	1	1	0	1	0	0	0	1	0	1	0	N/M	N/M	N/M
2L	FBgn0032390	dgt2	11989938	11990834	+	0	1	1	0	1	0	0	1	0	0	0	0	8.66792	8.50618	8.57822
2L	FBgn0032391	escl	11990927	11992848	+	0	1	1	0	1	0	0	1	0	0	0	0	6.40875	7.54651	6.4218
2L	FBgn0051866	Ada1-2	11992906	11994049	+	0	0	0	0	0	0	0	0	0	0	0	0	N/M	N/M	N/M
2L	FBgn0042127	CG18789	11994066	11995428	-	0	0	0	0	0	0	0	0	0	0	0	0	N/M	N/M	N/M
2L	FBgn0051864	CG31864	11995792	11996471	+	0	0	0	0	0	0	0	0	0	0	0	0	N/M	N/M	N/M
2L	FBgn0051865	Ada1-1	11996811	11997960	+	0	0	0	0	0	0	0	0	0	0	0	0	N/M	N/M	N/M
2L	FBgn0042125	CG18787	11997895	11999317	-	0	0	0	0	0	0	0	0	0	0	0	0	N/M	N/M	N/M
2L	FBgn0032393	CG12264	11999654	12001244	+	0	1	1	0	0	0	0	0	0	0	0	0	8.0894	8.04238	8.02447
2L	FBgn0032394	CG6746	12001234	12002276	-	0	1	1	0	1	0	0	1	1	0	1	1	8.51224	8.39287	8.53744
2L	FBgn0014019	Rh5	12008376	12009846	+	0	1	1	1	0	0	0	0	1	1	0	1	1.45465	1.56623	1.32156
2L	FBgn0032395	CG6734	12014304	12020938	-	0	1	1	0	1	0	0	1	1	0	1	1	4.83796	4.78207	4.76824
2L	FBgn0010497	l(2)01810	12027440	12034123	+	1	1	1	0	1	0	0	1	1	0	1	1	7.8204	7.71206	7.66442
2L	FBgn0042126	CG18788	12034190	12036137	+	0	0	0	0	0	0	0	0	0	0	0	0	1.13185	1.14097	1.21228
2L	FBgn0032397	Tom70	12035995	12038543	-	0	1	0	0	0	0	0	0	0	0	0	0	7.1943	6.88131	7.20229
2L	FBgn0032398	CG6766	12038613	12040682	-	0	1	1	0	1	0	0	1	1	0	1	1	8.23458	8.08652	8.27712
2L	FBgn0032399	CG6785	12041049	12045200	-	1	1	1	0	1	1	0	1	1	0	1	1	2.21269	2.28394	2.30181
2L	FBgn0032400	CG6770	12045346	12046100	-	1	1	1	0	1	1	0	1	1	0	1	1	11.9828	12.0151	12.0445
2L	FBgn0032401	CG6792	12046854	12048918	-	1	1	1	0	1	0	0	1	1	0	1	1	4.01793	4.13608	3.96672
2L	FBgn0032402	CG14945	12049423	12052049	+	1	1	0	0	1	0	0	1	1	0	1	1	3.0903	3.27813	3.02793
2L	FBgn0028425	JhI-21	12051748	12055982	-	1	1	1	0	1	1	0	1	1	0	1	1	9.52476	9.56443	9.52289
2L	FBgn0032404	RpL7-like	12056324	12058251	+	1	1	1	0	1	1	0	1	1	0	1	1	N/M	N/M	N/M
2L	FBgn0085193	CG34164	12056372	12058251	+	1	1	1	0	1	1	0	1	1	0	1	1	N/M	N/M	N/M
2L	FBgn0027505	rab3-GAP	12058287	12063171	-	0	0	0	0	0	0	0	0	1	0	0	1	4.86414	4.57462	4.76029
2L	FBgn0032405	CG14946	12063523	12066772	-	1	1	0	1	1	1	0	1	1	0	1	1	2.59042	2.16585	2.16752
2L	FBgn0032406	CG14947	12076823	12077635	+	0	0	0	1	0	0	0	0	1	1	0	1	1.01389	1.26624	1.18631
2L	FBgn0003145	prd	12082997	12085792	-	0	0	0	1	1	1	1	0	1	1	0	1	0.926611	1.0912	0.909503
2L	FBgn0032407	CG5325	12093771	12095250	+	0	1	1	0	1	1	0	1	1	0	1	1	8.97717	9.02595	8.95714
2L	FBgn0032408	CG6712	12095176	12096510	-	0	1	1	0	1	0	0	1	1	0	1	1	9.25105	8.97771	9.06472
2L	FBgn0028707	Mt2	12096586	12097694	+	0	1	1	0	1	0	0	1	1	0	1	1	5.04575	5.05303	5.07751
2L	FBgn0032409	Ced-12	12097843	12100839	+	0	1	1	0	1	0	0	1	1	0	1	1	6.83866	6.8493	7.09145
2L	FBgn0029137	Patsas	12100765	12103285	-	1	1	1	0	1	0	0	1	1	0	1	1	1.09935	1.14595	1.05545
2L	FBgn0027081	Aats-thr	12103734	12106894	+	1	1	1	0	1	0	0	1	1	0	1	1	9.56121	9.44032	9.6145
2L	FBgn0015797	Rab6	12107287	12109124	-	1	1	1	0	1	0	0	0	0	0	0	0	8.03589	8.10986	8.29807
2L	FBgn0032412	CG16996	12109457	12110522	+	1	0	1	0	1	0	0	0	0	0	0	0	1.16999	1.20223	1.35951
2L	FBgn0032413	CG16997	12111133	12111995	+	0	0	0	0	0	0	0	0	0	0	0	0	1.23952	1.29595	1.46637
2L	FBgn0032414	CG17211	12125098	12129629	+	0	0	0	0	0	0	0	0	0	0	0	0	7.51619	7.90263	7.46087
2L	FBgn0032415	rho-6	12130516	12133367	-	0	0	0	0	1	0	0	0	1	0	1	1	1.4781	1.40337	1.48462
2L	FBgn0032416	Gr33a	12138065	12140393	+	0	0	0	0	0	0	0	0	0	0	0	0	1.06665	0.734668	0.848141
2L	FBgn0051760	CG31760	12142784	12170217	+	0	0	0	0	0	0	0	0	0	0	0	0	0.616012	1.05468	0.88682
2L	FBgn0051861	CG31861	12161795	12162607	+	0	0	0	0	0	0	0	0	0	0	0	0	1.39803	1.54388	1.44439
2L	FBgn0051860	CG31860	12164241	12166723	+	0	0	0	0	0	0	0	0	0	0	0	0	0.870369	0.879373	0.926077
2L	FBgn0032419	CG17217	12170586	12171232	+	0	0	0	0	0	0	0	0	0	0	0	0	1.21219	1.29979	1.20283
2L	FBgn0032420	CG6583	12171204	12172569	-	1	1	1	0	1	1	0	1	1	0	1	1	10.3231	10.3777	10.4542
2L	FBgn0032421	CG17218	12172984	12174091	+	1	1	1	0	1	1	0	1	1	0	1	1	10.2511	10.1848	10.3179
2L	FBgn0032422	CG6579	12175448	12177886	-	0	0	0	0	0	0	0	0	0	0	0	0	3.92408	3.71507	3.67487
2L	FBgn0000114	aret	12205843	12312795	+	0	0	0	0	1	0	0	0	1	0	0	1	1.51366	1.39539	1.48611
2L	FBgn0051759	CG31759	12207627	12210110	+	0	0	0	0	1	0	0	0	1	0	0	1	3.63471	3.4786	3.68427
2L	FBgn0051862	CG31862	12338870	12339418	+	0	0	0	0	0	0	0	0	0	0	0	0	0.779107	0.65558	0.733172
2L	FBgn0043904	bru-2	12344381	12397534	+	1	0	0	0	1	0	0	0	1	0	0	1	2.42816	2.40762	2.47495
2L	FBgn0032424	CG17010	12356441	12357906	+	0	0	0	0	0	0	0	0	0	0	0	0	0.681501	0.807129	0.830282
2L	FBgn0051763	CG31763	12373715	12374119	+	0	0	0	0	0	0	0	0	0	0	0	0	1.02094	1.1454	1.09333
2L	FBgn0041195	Pkd2	12398300	12402023	+	0	0	0	0	0	0	0	0	0	0	0	0	0.987984	0.633664	0.825744
2L	FBgn0043841	vir-1	12403270	12423421	-	1	0	1	0	1	1	0	1	1	0	1	1	8.81453	8.71301	8.44674
2L	FBgn0032428	CG6405	12424904	12426440	+	1	1	1	0	1	0	0	1	1	0	1	1	1.61963	1.4923	1.92615
2L	FBgn0032429	CG5446	12426899	12427663	-	1	1	1	0	1	0	0	1	1	0	1	1	10.7092	10.6344	10.7072
2L	FBgn0032430	CG6388	12428032	12430021	+	1	1	1	0	1	0	0	1	1	0	1	1	8.08633	7.79189	8.02302
2L	FBgn0032431	CG5435	12429827	12430892	-	1	0	0	0	0	0	0	0	0	0	0	0	2.04071	1.96581	1.94117
2L	FBgn0040286	SC35	12431075	12434665	-	1	1	1	0	1	0	0	1	1	0	1	1	11.6277	11.4853	11.6009
2L	FBgn0020443	Elf	12434432	12440605	+	1	1	1	0	1	0	0	1	1	0	1	1	11.1367	11.1129	11.1038
2L	FBgn0032433	Oatp33Ea	12441400	12445911	-	0	0	0	0	0	0	0	0	0	0	0	0	0.864948	1.08456	1.13592
2L	FBgn0032434	CG5421	12446224	12448113	-	0	0	0	0	0	0	0	0	0	0	0	0	0.892416	0.806915	0.926337
2L	FBgn0032435	Oatp33Eb	12448486	12452053	+	0	0	0	0	0	0	0	0	0	0	0	0	1.19024	1.18323	1.12692
2L	FBgn0032436	CG5418	12452061	12453230	-	0	0	0	0	0	0	0	0	0	0	0	0	0.82024	0.939848	1.0592
2L	FBgn0032437	CG17024	12453664	12454951	+	0	0	0	0	1	0	0	0	1	0	0	0	0.97818	0.837684	0.798642
2L	FBgn0259176	bun	12456577	12546630	-	1	1	1	0	1	1	0	1	1	0	1	1	1.3495	1.29931	1.571
2L	FBgn0051858	t-cup	12496616	12497333	-	0	0	0	0	0	0	0	0	0	0	0	0	0.754215	1.13958	1.05756
2L	FBgn0261812	CG42754	12507612	12507868	+	1	1	1	0	1	1	0	0	0	0	0	0	N/M	N/M	N/M
2L	FBgn0261709	CR42746	12543176	12544343	+	0	0	0	0	1	0	0	0	1	0	0	1	N/M	N/M	N/M
2L	FBgn0085424	nub	12587871	12628143	+	1	1	1	1	1	1	1	1	1	1	1	1	11.3439	11.6259	11.3335
2L	FBgn0032439	ref2	12610515	12611451	-	1	0	0	1	1	1	1	1	1	1	1	1	0.922994	0.996976	1.15565
2L	FBgn0004394	pdm2	12657829	12686313	+	0	0	0	1	1	1	1	1	1	1	1	1	7.82762	8.16207	8.04292
2L	FBgn0032442	CG15485	12667243	12669714	-	0	0	0	1	0	0	0	0	1	1	0	1	1.47069	1.51748	1.44381
2L	FBgn0032444	CG5525	12690336	12692937	-	1	1	1	0	1	1	0	1	1	0	1	1	11.2243	11.065	11.2222
2L	FBgn0032445	CG6153	12692986	12693892	+	1	1	1	0	1	1	0	1	1	0	1	1	8.23064	8.18985	8.1789
2L	FBgn0032446	CG5780	12693872	12694982	-	1	1	1	0	1	0	0	0	0	0	0	0	7.07494	7.05357	7.19597
2L	FBgn0032447	PICK1	12695038	12698917	+	1	1	1	0	1	0	0	0	0	0	0	0	2.65773	2.51976	2.40348
2L	FBgn0032448	CG5781	12696426	12697774	-	0	0	0	0	0	0	0	0	0	0	0	0	0.884818	0.86889	0.906216
2L	FBgn0032449	CG17036	12699061	12700746	-	0	0	0	0	0	0	0	0	0	0	0	0	1.85013	1.9486	1.65203
2L	FBgn0032450	CG5776	12701426	12704423	-	1	1	1	0	1	0	0	1	1	0	1	1	6.33646	6.33085	6.29296
2L	FBgn0032451	spict	12704724	12706683	+	1	1	1	0	1	0	0	1	1	0	1	1	8.27817	8.09947	8.16045
2L	FBgn0032452	CG15484	12706799	12707590	-	1	0	0	0	1	0	0	0	1	0	0	0	2.39534	2.43077	2.39303
2L	FBgn0032453	CG6180	12707661	12708680	+	1	0	0	0	1	0	0	0	1	0	0	0	11.4744	11.4073	11.4458
2L	FBgn0032454	CG5787	12708792	12712468	-	1	0	0	0	0	0	0	0	0	0	0	0	9.7259	9.65451	9.50588
2L	FBgn0032455	CG5792	12713276	12721957	-	1	1	1	0	1	1	0	1	1	0	1	1	8.945	8.78007	8.83822
2L	FBgn0032456	MRP	12719071	12744809	+	1	1	1	0	1	1	0	1	1	0	1	1	9.4468	9.56354	9.27727
2L	FBgn0032457	CG15483	12760346	12761840	-	0	0	0	0	0	0	0	0	0	0	0	0	0.760859	0.984489	1.00127
2L	FBgn0015399	kek1	12818930	12822787	-	1	1	1	0	1	1	0	1	1	0	1	1	6.18098	6.39359	5.2117
2L	FBgn0040508	ACXC	12912530	12916774	+	0	0	0	0	0	0	0	0	0	0	0	0	1.16198	1.09509	1.05012
2L	FBgn0040509	ACXB	12916814	12921014	+	0	0	0	0	0	0	0	0	0	0	0	0	0.796792	0.81642	1.02426
2L	FBgn0040510	ACXA	12921091	12925453	+	0	0	0	0	0	0	0	0	0	0	0	0	0.845523	0.685752	0.79456
2L	FBgn0040506	ACXE	12925619	12929755	+	0	0	0	0	0	0	0	0	0	0	0	0	0.878435	1.04133	1.18684
2L	FBgn0032462	CG16800	12966749	12967788	+	0	0	0	0	0	0	0	0	0	0	0	0	1.42565	1.38562	1.53994
2L	FBgn0020367	Vha68-2	12974322	12978615	+	1	0	0	0	1	1	0	0	1	0	0	1	10.7119	10.4508	10.506
2L	FBgn0032464	CG5075	12978786	12981301	+	0	0	0	0	0	0	0	0	0	0	0	0	1.23546	1.32513	1.48249
2L	FBgn0032465	CG12404	12993748	13000631	-	0	0	0	0	1	0	0	0	0	0	0	0	8.47475	8.32151	8.51221
2L	FBgn0020368	Vha68-1	13000765	13004142	-	1	1	1	0	1	1	0	1	1	0	1	1	2.20086	2.69387	2.82961
2L	FBgn0021796	Tor	13004786	13013201	+	0	1	0	0	1	0	0	1	1	0	1	1	8.99267	8.82444	8.6021
2L	FBgn0032467	CG9934	13013388	13019434	-	1	1	1	0	1	0	0	1	1	0	1	1	8.98217	9.03122	8.8264
2L	FBgn0028965	A16	13019575	13021307	-	1	1	1	0	1	0	0	1	1	0	1	1	8.46464	8.32588	8.36309
2L	FBgn0032469	CG9932	13022671	13060115	-	1	0	1	1	1	0	1	1	0	1	1	1	1.99151	1.58153	1.31667
2L	FBgn0032470	CG5142	13079005	13109468	+	0	0	0	1	1	1	1	1	0	1	1	0	0.706442	0.981228	0.893728
2L	FBgn0032471	CG5122	13130613	13134805	+	0	0	0	0	0	0	0	0	0	0	0	0	1.22483	1.24167	1.05233
2L	FBgn0032472	CG9928	13142481	13142902	-	0	0	0	0	0	0	0	0	0	1	0	0	0.661704	1.08186	1.22219
2L	FBgn0040972	CG16978	13143307	13144490	-	0	0	0	0	0	0	0	0	0	0	0	0	0.715772	1.0814	1.21706
2L	FBgn0028410	Pk34A	13158810	13160118	+	0	0	0	0	0	0	0	0	0	0	0	0	0.744117	0.838991	0.832804
2L	FBgn0032473	CG5204	13160527	13163153	+	0	0	0	0	0	0	0	0	0	0	0	0	1.26534	1.61393	1.37503
2L	FBgn0032474	DnaJ-H	13163291	13166072	-	1	1	1	0	1	0	0	1	1	0	1	1	6.74302	6.51444	6.67098
2L	FBgn0024291	Sir2	13165551	13169551	+	1	1	1	0	1	0	0	1	1	0	1	1	9.22887	9.38477	9.26048
2L	FBgn0032475	Sfmbt	13169643	13176783	-	1	1	1	0	1	1	0	1	1	0	1	1	9.64207	9.56927	9.5205
2L	FBgn0032476	CG5439	13177172	13178978	+	1	1	1	0	1	1	0	1	1	0	1	1	7.08301	6.98758	6.88607
2L	FBgn0032477	CG5287	13179245	13183498	+	0	0	0	0	1	0	0	0	1	0	0	1	4.78509	4.65194	4.76101
2L	FBgn0051849	CG31849	13180397	13182593	-	0	0	0	0	0	0	0	0	1	0	0	1	5.31691	4.98222	5.47122
2L	FBgn0032478	CG5458	13183450	13184882	+	0	0	0	0	0	0	0	0	0	0	0	0	0.99084	1.0944	1.07909
2L	FBgn0032479	CG16974	13184942	13191949	-	1	1	1	0	1	0	0	1	1	0	1	1	9.93922	9.99043	10.0662
2L	FBgn0032480	Edem2	13192206	13197281	+	1	1	1	0	1	0	0	1	1	0	1	1	4.86497	5.29409	5.34944
2L	FBgn0032481	CG16972	13197092	13203269	-	1	1	1	0	1	1	0	1	1	0	1	1	7.49799	7.41692	7.22801
2L	FBgn0032482	Pect	13203768	13210848	+	1	1	1	0	1	1	0	1	1	0	1	1	6.89494	7.09568	6.94155
2L	FBgn0032483	CG15482	13210773	13211814	-	1	0	0	0	0	0	0	0	0	0	0	0	1.10518	0.98387	0.950945
2L	FBgn0004191	snRNA:U2:34ABa	13211925	13212116	-	1	0	0	0	0	0	0	0	0	0	0	0	N/M	N/M	N/M
2L	FBgn0032484	kek4	13212335	13215152	-	1	0	0	0	0	0	0	0	0	0	0	0	1.02004	0.79366	1.05681
2L	FBgn0004192	snRNA:U2:34ABb	13215839	13216030	+	1	1	1	0	1	0	0	1	1	0	1	1	N/M	N/M	N/M
2L	FBgn0032485	CG9426	13216290	13219933	-	1	1	1	0	1	0	0	1	1	0	1	1	8.48379	8.54362	8.49472
2L	FBgn0032486	CG5705	13219988	13221401	+	1	1	1	0	1	0	0	1	1	0	1	1	4.77924	4.3651	4.2644
2L	FBgn0032487	Ski6	13221394	13222315	-	1	1	1	0	1	0	0	1	1	0	1	1	8.34217	8.20946	8.28456
2L	FBgn0032488	CG16812	13222561	13224550	+	1	1	1	0	1	0	0	1	1	0	1	1	7.9687	7.96571	8.0672
2L	FBgn0032489	CG15480	13224706	13225206	-	0	0	0	0	0	0	0	0	0	0	0	0	1.42989	1.43474	1.47229
2L	FBgn0032490	CG16813	13227853	13228407	+	0	0	0	0	0	0	0	0	0	0	0	0	0.770382	0.650647	0.684252
2L	FBgn0032491	CG16815	13229642	13230720	+	0	0	0	0	0	0	0	0	0	0	0	0	0.907154	0.912103	0.859868
2L	FBgn0032492	Prosalpha6T	13232039	13233059	+	0	0	0	0	0	0	0	0	0	0	0	0	0.880576	0.879346	0.776865
2L	FBgn0032493	CG15479	13233796	13234633	-	0	0	0	0	0	0	0	0	0	0	0	0	1.38748	1.11096	1.22694
2L	FBgn0027586	CG5867	13236493	13239296	+	0	0	0	0	0	0	0	0	0	0	0	0	1.14609	1.17573	0.995503
2L	FBgn0032494	CG5945	13240133	13241763	+	0	0	0	0	0	0	0	0	0	0	0	0	1.2356	0.97309	0.979388
2L	FBgn0041720	snRNA:U2:34ABc	13244370	13244561	-	0	0	0	0	0	0	0	0	0	0	0	0	N/M	N/M	N/M
2L	FBgn0003935	snRNA:U5:34A	13244848	13244974	+	0	0	0	0	0	0	0	0	0	0	0	0	N/M	N/M	N/M
2L	FBgn0032495	CG16820	13246231	13250193	+	0	0	0	0	1	0	0	0	0	0	0	0	2.68187	2.47157	2.34293
2L	FBgn0051728	CG31728	13255408	13257426	+	0	0	0	0	0	0	0	0	0	0	0	0	5.57848	5.78664	6.19008
2L	FBgn0051851	CG31851	13257477	13258336	+	0	0	0	0	0	0	0	0	0	0	0	0	1.37243	1.1793	1.2052
2L	FBgn0051730	CG31730	13259064	13259641	-	0	0	0	0	0	0	0	0	0	0	0	0	0.687543	0.738985	1.07099
2L	FBgn0032497	CG6043	13261010	13284043	+	1	0	0	0	0	0	0	0	0	0	0	0	3.22711	3.72891	3.58093
2L	FBgn0051848	CG31848	13265081	13265665	-	0	0	0	0	0	0	0	0	0	0	0	0	0.806691	1.1078	0.973003
2L	FBgn0032498	CG6108	13277376	13281617	+	0	0	0	0	0	0	0	0	0	0	0	0	1.43032	1.56068	1.35753
2L	FBgn0028406	Drep-4	13283893	13286409	-	1	0	0	0	1	0	0	0	1	0	0	1	7.66083	7.88081	7.70354
2L	FBgn0032499	CG6116	13286790	13289561	+	1	0	0	0	1	0	0	1	1	0	1	1	6.18424	6.17506	6.30167
2L	FBgn0051729	CG31729	13290006	13301668	+	1	1	1	0	1	0	0	1	1	0	1	1	8.23338	8.60424	8.32898
2L	FBgn0040973	CG16824	13293009	13293415	+	1	0	0	0	0	0	0	0	0	0	0	0	N/M	N/M	N/M
2L	FBgn0032502	CG15639	13304865	13306755	-	0	0	0	0	0	0	0	0	0	0	0	0	1.42755	1.67159	1.99953
2L	FBgn0032503	CG16825	13306588	13307807	+	0	0	0	0	0	0	0	0	0	0	0	0	1.33152	1.25033	1.367
2L	FBgn0032504	CG16970	13307814	13331100	-	0	0	0	0	0	0	0	0	0	0	0	0	0.869314	1.13886	1.10917
2L	FBgn0032505	CG16826	13347791	13348959	+	0	0	0	0	0	0	0	0	0	0	0	0	0.904848	0.874874	1.09409
2L	FBgn0032506	CG9395	13349823	13355073	-	0	0	0	0	0	0	0	0	0	0	0	0	0.910974	0.981065	1.17297
2L	FBgn0032507	CG9377	13359901	13361527	-	0	0	0	0	0	0	0	0	0	0	0	0	1.47003	1.58509	1.45213
2L	FBgn0022069	Nnp-1	13363300	13366188	-	1	1	1	0	1	1	0	0	1	0	0	1	10.6511	10.6522	10.5512
2L	FBgn0032509	CG6523	13366466	13367410	+	0	1	1	0	1	1	0	0	1	0	0	1	10.6658	10.5866	10.5379
2L	FBgn0051852	Tap42	13367616	13369021	+	1	1	1	0	1	0	0	0	1	0	0	1	8.75693	8.65524	8.71353
2L	FBgn0051855	CG31855	13369193	13370334	+	1	1	1	0	1	0	0	0	1	0	0	1	8.85924	8.86875	9.01932
2L	FBgn0032511	CG9306	13370219	13371083	-	1	1	1	0	1	0	0	1	1	0	1	1	10.7561	10.5624	10.6632
2L	FBgn0032512	CG9305	13371427	13373853	-	1	1	1	0	1	0	0	1	1	0	1	1	7.3847	7.21809	7.15638
2L	FBgn0032513	CG6565	13374179	13376182	+	1	1	1	0	1	0	0	0	1	0	0	1	7.68385	7.50614	7.61732
2L	FBgn0032514	CG9302	13376449	13378546	-	1	1	1	0	1	0	0	1	1	0	1	1	10.0056	9.84015	10.0359
2L	FBgn0025724	beta'Cop	13378897	13382382	+	1	1	1	0	1	0	0	1	1	0	1	1	9.73206	9.68047	9.76281
2L	FBgn0032515	loqs	13382648	13385671	+	1	1	1	0	1	0	0	1	1	0	1	1	8.44985	8.46904	8.47041
2L	FBgn0032516	CG9293	13385848	13387299	-	0	0	1	0	1	0	0	1	1	0	1	1	7.4666	7.38989	7.64073
2L	FBgn0032517	CG7099	13387636	13393962	+	1	0	1	0	1	0	0	1	1	0	1	1	6.32031	6.24412	6.07072
2L	FBgn0032518	RpL24	13394123	13395115	-	1	1	0	0	1	1	0	0	0	0	0	0	12.8196	12.8679	12.7951
2L	FBgn0032519	CG16957	13395360	13396184	-	1	1	0	0	1	0	0	0	0	0	0	0	0.960605	1.22567	1.22055
2L	FBgn0032520	CG10859	13396392	13398664	-	1	0	0	0	1	0	0	0	0	0	1	0	1.02663	1.03489	1.12961
2L	FBgn0032521	CG7110	13398989	13411152	+	1	0	0	0	1	0	0	0	0	0	1	0	8.85927	8.91401	8.92035
2L	FBgn0003983	Vm34Ca	13411177	13411631	-	0	0	0	0	0	0	0	0	0	0	0	0	1.50732	1.55615	1.68089
2L	FBgn0032522	CG16848	13412519	13413718	+	0	0	0	0	0	0	0	0	0	0	0	0	1.21841	1.13837	1.49118
2L	FBgn0032523	CG16956	13413861	13414516	-	0	0	0	0	0	0	0	0	0	0	0	0	1.30473	1.15335	1.28311
2L	FBgn0026760	Tehao	13435637	13440955	+	0	0	0	0	0	0	0	0	0	0	0	0	0.931265	0.842888	0.838969
2L	FBgn0032524	CG9267	13444097	13445649	-	0	0	0	0	1	0	0	0	1	0	1	0	8.42035	8.50797	8.62926
2L	FBgn0032525	Hsp60D	13447538	13449497	-	0	0	0	0	0	0	0	0	0	0	0	0	1.04372	1.2947	0.995357
2L	FBgn0032526	CG16849	13457636	13460145	+	0	0	0	0	0	0	0	0	0	0	0	0	1.19088	1	1.18756
2L	FBgn0051846	CR31846	13461781	13485098	+	0	0	0	0	0	0	0	0	0	0	0	0	0.942684	0.997722	1.2439
2L	FBgn0261855	CG42784	13475160	13500427	+	0	0	0	0	1	0	0	0	0	0	0	0	N/M	N/M	N/M
2L	FBgn0023407	B4	13502656	13549323	-	1	1	1	0	1	1	0	1	1	0	1	1	9.38709	9.47008	9.20592
2L	FBgn0053640	CG33640	13527841	13528537	+	0	0	0	0	0	0	0	0	0	0	0	0	0.825998	1.13807	0.99255
2L	FBgn0053641	CG33641	13529042	13529821	+	0	0	0	0	0	0	0	0	0	0	0	0	N/M	N/M	N/M
2L	FBgn0053642	CG33642	13529975	13530736	+	0	0	0	0	0	0	0	0	0	0	0	0	0.991336	0.908201	0.853336
2L	FBgn0053643	CG33643	13531074	13531662	+	0	0	0	0	0	0	0	0	0	0	0	0	N/M	N/M	N/M
2L	FBgn0053644	CG33644	13532085	13532636	+	0	0	0	0	0	0	0	0	0	0	0	0	N/M	N/M	N/M
2L	FBgn0053645	CG33645	13532872	13533454	+	0	0	0	0	0	0	0	0	0	0	0	0	N/M	N/M	N/M
2L	FBgn0028943	CG15638	13535295	13535782	-	0	0	0	0	0	0	0	0	0	0	0	0	1.55873	1.88002	1.68081
2L	FBgn0028942	CG16852	13540751	13541647	+	0	0	0	0	0	0	0	0	0	0	0	0	1.18226	1.14341	1.02228
2L	FBgn0032530	CG9263	13541675	13542576	-	0	0	0	0	0	0	0	0	0	0	0	0	N/M	N/M	N/M
2L	FBgn0028941	CG16853	13542268	13543560	+	0	0	0	0	0	0	0	0	0	0	0	0	0.596431	0.887995	0.720672
2L	FBgn0259984	kuz	13550141	13638238	+	1	1	1	0	1	1	0	1	1	0	1	1	N/M	N/M	N/M
2L	FBgn0028513	CG9254	13595503	13597186	-	0	0	0	0	0	0	0	0	0	0	0	0	0.999707	0.836484	1.01517
2L	FBgn0028546	ics	13639519	13641272	-	1	1	1	0	1	1	0	1	1	0	1	1	8.56341	8.4199	8.50441
2L	FBgn0028527	CG18507	13665528	13670854	+	1	1	1	0	1	1	0	1	1	0	0	1	7.468	7.14146	7.42328
2L	FBgn0051814	CG31814	13676860	13717310	-	0	0	0	0	0	0	0	0	0	0	0	0	1.04244	1.05047	1.16551
2L	FBgn0028848	CG7311	13708215	13710592	+	0	0	0	0	0	0	0	0	0	0	0	0	0.86208	0.89044	0.586056
2L	FBgn0028847	CG9014	13722170	13723642	-	0	0	0	0	0	0	0	0	0	0	0	0	1.15977	0.903502	0.989858
2L	FBgn0051813	CG31813	13736140	13736793	+	0	0	0	0	0	0	0	0	0	0	0	0	1.51925	1.56424	1.59852
2L	FBgn0028541	TM9SF4	13771087	13774310	+	0	0	0	0	0	0	0	0	0	0	1	0	1.35544	1.47996	1.49476
2L	FBgn0028540	CG9008	13774340	13780163	-	1	1	1	0	1	1	0	1	1	0	1	1	10.2152	10.0057	9.83932
2L	FBgn0051845	CG31845	13777195	13778125	+	1	0	0	0	1	0	0	0	0	0	0	0	0.93033	1.20672	0.863194
2L	FBgn0024846	p38b	13780695	13782611	+	1	1	1	0	1	1	0	1	1	0	1	1	9.17342	8.84614	9.02799
2L	FBgn0028932	CG16890	13782579	13783457	-	1	0	0	0	1	0	0	0	0	0	0	1	2.55453	2.14273	2.49171
2L	FBgn0028539	CG31731	13784089	13790562	+	0	1	0	0	1	0	0	1	1	0	1	1	9.03084	8.96395	8.90744
2L	FBgn0028931	CG16863	13790963	13793264	+	0	1	1	0	1	0	0	1	1	0	1	1	2.44468	2.66418	2.85917
2L	FBgn0028538	sec71	13793547	13799681	+	0	1	1	0	1	0	0	1	1	0	1	1	7.4527	7.37012	7.24883
2L	FBgn0027844	CAH1	13803627	13809997	+	0	0	0	0	1	0	0	0	0	0	0	0	5.31174	5.31633	5.24641
2L	FBgn0028658	adat	13808360	13811472	-	0	0	0	0	1	0	0	1	0	0	0	0	2.78321	2.77182	3.08674
2L	FBgn0028919	CG16865	13811526	13812686	+	0	0	0	0	1	0	0	1	0	0	0	0	6.45053	6.64648	6.58315
2L	FBgn0032533	CG16888	13812702	13813234	-	0	1	1	0	1	0	0	1	1	0	1	1	1.58055	1.73097	1.46933
2L	FBgn0001965	Sos	13813828	13819826	+	1	1	1	0	1	1	0	1	1	0	1	1	8.34794	8.58486	8.41962
2L	FBgn0000153	b	13821203	13823894	+	0	0	0	0	0	0	0	0	0	0	0	0	1.73365	2.181	2.33749
2L	FBgn0004406	tam	13823980	13827793	-	0	0	0	0	1	0	0	1	0	0	1	0	3.78596	3.4282	3.44206
2L	FBgn0001961	Sop2	13827932	13829739	-	1	1	1	0	1	0	0	1	1	0	1	1	9.51227	9.46619	9.42282
2L	FBgn0015271	Orc5	13829691	13831576	+	1	1	1	0	1	0	0	1	1	0	1	1	7.13515	6.95327	6.92092
2L	FBgn0004407	DNApol-gamma35	13831480	13833167	-	1	1	1	0	1	0	0	1	1	0	1	1	N/M	N/M	N/M
2L	FBgn0064115	CG33649	13831480	13833167	-	1	1	1	0	1	0	0	1	1	0	1	1	N/M	N/M	N/M
2L	FBgn0026373	RpII33	13833339	13834306	+	1	1	1	0	1	0	0	1	1	0	1	1	9.28803	9.17907	9.24623
2L	FBgn0260407	mRpS23	13834250	13835038	-	1	1	1	0	1	0	0	1	1	0	1	1	N/M	N/M	N/M
2L	FBgn0028509	cenG1A	13835567	13898715	+	1	1	1	0	1	0	0	1	1	0	1	1	7.66002	8.32342	8.27591
2L	FBgn0053307	CG33307	13840806	13841509	-	0	0	0	0	1	0	0	0	0	0	0	0	1.37652	1.08669	1.28142
2L	FBgn0053306	CG33306	13842888	13843742	-	0	0	0	0	0	0	0	0	0	0	0	0	N/M	N/M	N/M
2L	FBgn0028920	CG8997	13844377	13845309	-	0	0	0	0	0	0	0	0	0	0	0	0	N/M	N/M	N/M
2L	FBgn0028534	CG7916	13846758	13847799	+	0	0	0	0	0	0	0	0	0	0	0	0	1.11017	1.20586	1.06314
2L	FBgn0028533	CG7953	13847940	13849165	+	0	0	0	0	0	0	0	0	0	0	0	0	0.928287	1.03744	0.969482
2L	FBgn0028532	CG7968	13849412	13850327	+	0	0	0	0	0	0	0	0	0	0	0	0	1.16251	1.37588	0.873024
2L	FBgn0019890	Smg5	13899353	13904659	-	1	1	1	0	1	0	0	1	1	0	1	1	9.2887	9.32526	9.23472
2L	FBgn0012037	Ance	13905645	13909172	+	1	0	0	0	1	0	0	0	0	0	0	0	11.3638	11.0357	11.2596
2L	FBgn0032535	Ance-2	13909640	13911640	+	0	0	0	0	0	0	0	0	0	0	0	0	1.27983	1.90782	1.54467
2L	FBgn0025115	Acyp	13912201	13912563	+	0	0	0	0	0	0	0	0	0	0	0	0	0.937725	1.21733	0.981718
2L	FBgn0032536	Ance-3	13914725	13955757	+	0	0	0	0	1	0	0	0	0	0	0	0	1.10231	1.05604	0.769352
2L	FBgn0028938	CG16886	13920712	13923549	-	0	0	0	0	0	0	0	0	0	0	0	0	1.17873	1.24288	1.17348
2L	FBgn0261628	CG42711	13930593	13931224	-	0	0	0	0	0	0	0	0	0	0	0	0	N/M	N/M	N/M
2L	FBgn0032538	CG16885	13932559	13934690	-	0	0	0	0	0	0	0	0	0	0	0	0	3.41294	3.09418	2.55961
2L	FBgn0028544	CG16884	13944752	13947472	-	0	0	0	0	0	0	0	0	0	0	0	0	N/M	N/M	N/M
2L	FBgn0261514	nimA	13957895	13962981	+	0	0	0	0	0	0	0	0	0	0	0	0	N/M	N/M	N/M
2L	FBgn0027929	nimB1	13963546	13965088	+	0	0	0	0	0	0	0	0	0	0	0	0	1.16253	1.24731	1.0985
2L	FBgn0028543	nimB2	13965012	13967022	-	0	0	0	0	0	0	0	0	0	0	0	0	1.02575	1.29647	0.978675
2L	FBgn0054003	nimB3	13967464	13967966	-	0	0	0	0	0	0	0	0	0	0	0	0	2.07566	1.34328	1.30173
2L	FBgn0028542	nimB4	13968280	13969973	-	0	0	0	0	0	0	0	0	0	0	0	0	1.62314	1.34068	1.54868
2L	FBgn0028936	nimB5	13970529	13972173	+	0	0	0	0	0	0	0	0	0	0	0	0	1.12977	1.22308	1.25632
2L	FBgn0028430	He	13972094	13972947	-	0	0	0	0	0	0	0	0	0	0	0	0	2.33083	1.84051	1.92182
2L	FBgn0259896	nimC1	13974117	13976753	-	0	0	0	0	0	0	0	0	0	0	0	0	1.58402	1.20393	1.52464
2L	FBgn0028940	Cyp28a5	13977303	13979573	+	0	0	0	0	0	0	0	0	0	0	0	0	1.18567	1.04115	0.881268
2L	FBgn0028939	nimC2	13980146	13982952	+	0	0	0	0	0	0	0	0	0	0	0	0	1.69396	1.18486	1.04837
2L	FBgn0003255	rk	13982726	14001252	-	1	0	0	0	0	1	0	0	0	0	0	0	2.15003	2.03903	2.05739
2L	FBgn0261582	CG42692	14008127	14008820	+	0	0	0	0	0	0	0	0	0	0	0	0	N/M	N/M	N/M
2L	FBgn0028909	tRNA:Q:34E	14010565	14010636	-	0	0	0	0	1	0	0	0	0	0	0	0	N/M	N/M	N/M
2L	FBgn0027348	bgm	14013748	14019328	+	0	0	0	0	0	0	0	0	0	0	0	0	2.08496	2.07229	2.34629
2L	FBgn0001967	nimC3	14018734	14020208	-	0	0	0	0	0	0	0	0	0	0	0	0	0.893162	0.855514	0.891115
2L	FBgn0028519	CG4500	14027010	14029368	+	0	0	0	0	0	0	0	0	0	0	0	0	1.54005	1.08823	1.22322
2L	FBgn0028872	CG18095	14029262	14031539	-	0	0	0	0	0	0	0	0	0	0	0	0	0.820324	0.69059	0.707527
2L	FBgn0028875	nAcRalpha-34E	14040171	14089437	+	0	0	0	0	0	0	0	0	0	0	0	0	1.38793	1.41734	1.52114
2L	FBgn0260011	nimC4	14047584	14048863	+	0	0	0	0	0	0	0	0	0	0	0	0	N/M	N/M	N/M
2L	FBgn0028904	CG16879	14104654	14106684	+	0	0	0	0	0	0	0	0	0	0	0	0	1.09535	1.05468	0.879448
2L	FBgn0028526	CG15293	14108057	14109304	-	0	0	0	0	0	0	0	0	0	0	0	0	1.15274	1.02982	1.46362
2L	FBgn0051769	CG31769	14109597	14110739	-	0	0	0	0	0	0	0	0	0	0	0	0	1.41869	1.0321	1.05451
2L	FBgn0028906	CG17341	14156326	14159075	+	0	0	0	0	0	0	0	0	0	0	0	0	1.13386	1.02203	1.17869
2L	FBgn0028905	CG32972	14161235	14180681	-	1	0	0	0	1	1	0	0	0	0	0	1	4.92193	4.82681	4.64872
2L	FBgn0016930	smi35A	14184478	14234108	-	1	1	1	0	1	1	0	1	1	0	1	1	9.05821	9.49291	9.45635
2L	FBgn0261563	wb	14263522	14328262	+	1	0	0	1	1	1	1	0	0	1	1	1	N/M	N/M	N/M
2L	FBgn0052971	CG32971	14274795	14278002	+	0	0	0	1	0	0	0	0	0	1	0	0	1.31637	1.79843	1.78569
2L	FBgn0261529	ms(2)34Fe	14328429	14333867	+	1	0	0	0	1	0	0	0	0	0	0	0	N/M	N/M	N/M
2L	FBgn0028916	CG33090	14334160	14345802	+	1	0	0	0	1	0	0	0	0	0	0	0	6.08608	6.14246	6.19711
2L	FBgn0028531	CG15286	14338240	14340080	+	0	0	0	0	0	0	0	0	0	0	0	0	1.24373	1.31184	1.20204
2L	FBgn0028917	CG18125	14345935	14346654	-	0	0	0	0	0	0	0	0	0	0	0	0	1.25715	1.42596	1.69092
2L	FBgn0028530	mTTF	14347232	14348818	-	0	1	1	0	1	0	0	1	1	0	1	1	6.97648	6.68057	6.66092
2L	FBgn0261534	l(2)34Fc	14349114	14351510	-	1	1	1	0	1	0	0	1	1	0	1	1	N/M	N/M	N/M
2L	FBgn0261535	l(2)34Fd	14352594	14355080	-	1	1	1	0	1	0	0	1	1	0	1	1	N/M	N/M	N/M
2L	FBgn0015791	Rab14	14355147	14358400	+	1	1	1	0	1	0	0	1	1	0	1	1	8.02234	8.00623	8.00056
2L	FBgn0001970	Pgant35A	14359218	14361443	+	0	1	1	0	1	0	0	1	1	0	1	1	4.90355	4.64104	4.87806
2L	FBgn0015546	spel1	14362068	14365568	+	0	1	1	0	1	0	0	1	1	0	1	1	8.09174	8.29184	8.03257
2L	FBgn0020258	ppk	14378218	14381170	-	0	0	0	1	0	0	0	1	0	1	0	0	0.920504	1.41568	1.29402
2L	FBgn0004858	elB	14387122	14409547	-	1	1	1	1	1	1	0	1	1	1	1	1	1.41025	1.26265	1.36224
2L	FBgn0032546	pburs	14416835	14417318	-	0	0	0	1	0	0	0	0	0	1	1	1	0.98758	1.25774	1.19906
2L	FBgn0028871	Cpr35B	14424413	14425131	-	0	0	0	1	1	0	0	1	1	1	1	1	3.29179	3.45347	3.60231
2L	FBgn0028844	CG15283	14450282	14450922	-	0	0	0	1	0	0	0	0	0	0	0	0	0.664688	0.609952	0.6963
2L	FBgn0005771	noc	14490862	14494019	+	1	1	1	1	1	1	0	1	1	0	1	1	10.7815	11.0263	10.9595
2L	FBgn0028882	tRNA:P:35Bd	14495878	14495949	+	0	0	0	1	1	0	0	1	1	0	1	0	N/M	N/M	N/M
2L	FBgn0011862	tRNA:G3:35Ba	14518091	14518161	+	0	0	0	1	0	0	1	1	1	1	1	1	N/M	N/M	N/M
2L	FBgn0011863	tRNA:G3:35Bb	14518307	14518377	-	0	0	0	0	0	0	1	1	1	1	1	1	N/M	N/M	N/M
2L	FBgn0011864	tRNA:G3:35Bc	14518621	14518691	-	0	0	0	0	0	0	1	1	1	1	1	1	N/M	N/M	N/M
2L	FBgn0053648	CG33648	14524926	14525625	+	0	0	0	1	0	0	1	1	0	1	1	0	N/M	N/M	N/M
2L	FBgn0011865	tRNA:G3:35Bd	14530546	14530616	-	0	0	0	1	0	0	0	0	0	0	0	0	N/M	N/M	N/M
2L	FBgn0011866	tRNA:G3:35Be	14530854	14530924	-	0	0	0	1	0	0	0	0	0	0	0	0	N/M	N/M	N/M
2L	FBgn0250844	CG4218	14547520	14549075	-	0	0	0	1	0	0	1	0	0	1	0	0	0.717111	1.03263	1.07247
2L	FBgn0028913	CG3473	14563072	14563726	-	0	0	0	1	0	0	1	0	0	1	0	0	1.04784	1.09348	1.06219
2L	FBgn0261566	CG42680	14587988	14588234	-	0	1	0	1	1	0	0	0	0	0	0	0	N/M	N/M	N/M
2L	FBgn0028912	tRNA:P:35Ba	14598859	14598930	+	0	1	0	0	1	0	0	1	1	0	1	1	N/M	N/M	N/M
2L	FBgn0028911	tRNA:P:35Bb	14599396	14599467	-	0	1	0	0	1	0	0	1	1	0	1	1	N/M	N/M	N/M
2L	FBgn0028910	tRNA:P:35Bc	14599674	14599745	+	0	1	0	0	1	0	0	1	0	0	1	0	N/M	N/M	N/M
2L	FBgn0003016	osp	14599776	14689325	-	1	1	1	0	1	1	1	1	1	1	1	1	7.77237	7.88816	7.57356
2L	FBgn0000055	Adh	14615555	14618902	+	0	0	0	0	0	0	0	0	0	0	0	0	N/M	N/M	N/M
2L	FBgn0000056	Adhr	14615555	14618902	+	0	0	0	0	0	0	0	0	0	0	0	0	N/M	N/M	N/M
2L	FBgn0028855	CG15282	14712665	14713266	+	0	0	0	0	0	0	0	0	0	0	0	0	9.02151	9.10909	9.07718
2L	FBgn0085194	CG34165	14713777	14714355	+	0	0	0	0	0	0	0	0	0	0	0	0	1.78724	1.89303	1.91612
2L	FBgn0261571	CG42685	14724658	14730001	-	0	0	0	0	0	0	0	0	0	0	0	0	N/M	N/M	N/M
2L	FBgn0051835	CG31835	14735843	14737067	+	0	0	0	0	0	0	0	0	0	0	0	0	1.07502	1.25525	1.03112
2L	FBgn0028537	CG31775	14737097	14737766	-	0	0	0	0	0	0	0	0	0	0	0	0	6.09588	3.47557	1.23237
2L	FBgn0260953	CG42585	14739914	14741138	+	0	0	0	0	0	0	0	0	0	0	0	0	N/M	N/M	N/M
2L	FBgn0260954	CG42586	14741168	14741837	-	0	0	0	0	0	0	0	0	0	0	0	0	N/M	N/M	N/M
2L	FBgn0085195	CG34166	14743253	14743859	+	0	0	0	0	0	0	0	0	0	0	0	0	N/M	N/M	N/M
2L	FBgn0261567	CG42681	14744435	14744817	+	0	0	0	0	0	0	0	0	0	0	0	0	N/M	N/M	N/M
2L	FBgn0260955	CG42587	14744897	14745210	-	0	0	0	0	0	0	0	0	0	0	0	0	N/M	N/M	N/M
2L	FBgn0028870	CG4691	14760767	14761924	+	0	0	0	0	0	0	0	0	0	0	0	0	0.98737	1.02884	1.08623
2L	FBgn0028838	CSN1a	14762765	14764065	+	0	0	0	0	0	0	0	0	0	0	0	0	1.22768	1.17563	1.23444
2L	FBgn0028868	CG4701	14765908	14767225	+	0	0	0	0	0	0	0	0	0	0	0	0	1.05911	1.29221	1.35601
2L	FBgn0032549	CG4650	14773810	14774981	-	0	0	0	0	0	0	0	0	0	0	0	0	0.832958	0.819594	0.652974
2L	FBgn0028867	CR15280	14781715	14783110	-	0	0	0	0	0	0	0	0	0	0	0	0	N/M	N/M	N/M
2L	FBgn0032551	CG18636	14783342	14784586	-	0	0	0	0	0	0	0	0	0	0	0	0	0.876066	0.688556	0.635179
2L	FBgn0028866	CG18420	14795368	14796537	-	0	0	0	0	0	0	0	0	0	0	0	0	0.718303	0.883227	1.021
2L	FBgn0250834	HDC02577	14802334	14803299	+	0	0	0	0	0	0	0	0	0	0	0	0	0.97054	1.05995	1.03022
2L	FBgn0053309	CG33309	14810788	14817472	+	0	0	0	0	0	0	0	0	0	0	0	0	0.853042	0.869108	0.885107
2L	FBgn0261568	CG42682	14842128	14843101	+	0	0	0	0	0	0	0	0	0	0	0	0	N/M	N/M	N/M
2L	FBgn0028886	CG15279	14844993	14851749	-	0	0	0	0	0	0	0	0	0	0	0	0	3.21205	3.0794	2.82688
2L	FBgn0032553	CG4480	14871179	14872022	-	0	0	0	0	0	0	0	0	0	0	0	0	1.04948	0.874342	0.741003
2L	FBgn0032554	CG15278	14875112	14876068	-	0	0	0	0	0	0	0	0	0	0	0	0	1.0289	0.914527	1.0992
2L	FBgn0013300	Mst35Ba	14879045	14881652	-	0	0	0	0	0	0	0	0	0	0	0	0	1.17616	1.39366	1.21211
2L	FBgn0013301	Mst35Bb	14882101	14883715	-	0	0	0	0	0	0	0	0	0	0	0	0	1.13605	1.29011	1.0164
2L	FBgn0259213	CG42313	14907570	14963046	-	0	0	0	0	0	0	0	0	0	0	0	0	1.41314	1.22553	1.47891
2L	FBgn0028887	CG3491	14924735	14930576	+	0	0	0	0	0	0	0	0	0	0	0	0	0.920268	0.774305	1.0756
2L	FBgn0086711	mol	14975747	14997556	-	1	0	0	0	1	1	0	1	1	0	1	1	4.93764	4.93016	3.63057
2L	FBgn0040228	dyn-p25	15004021	15006614	+	0	0	1	0	1	0	0	1	1	0	1	1	7.6868	7.60148	7.78734
2L	FBgn0261881	l(2)35Be	15006583	15007404	-	0	0	0	0	1	0	0	0	0	0	1	1	N/M	N/M	N/M
2L	FBgn0028926	NC2beta	15007819	15008538	+	0	0	0	0	1	0	0	0	0	0	1	1	7.82335	7.72615	7.89182
2L	FBgn0261882	l(2)35Bc	15008682	15009597	-	1	0	0	0	1	0	0	0	1	0	0	1	N/M	N/M	N/M
2L	FBgn0001974	l(2)35Bd	15009941	15011772	+	0	0	0	0	1	0	0	0	1	0	0	1	8.13162	8.22432	8.23077
2L	FBgn0260446	GABA-B-R1	15017154	15032191	+	0	0	0	0	0	0	0	0	0	0	0	0	N/M	N/M	N/M
2L	FBgn0053310	CG33310	15026909	15029513	+	0	0	0	0	0	0	0	0	0	0	0	0	N/M	N/M	N/M
2L	FBgn0051832	CG31832	15031156	15031720	-	0	0	0	0	0	0	0	0	0	0	0	0	0.709167	0.969655	0.885503
2L	FBgn0041713	yellow-c	15035471	15037842	+	1	0	0	0	1	0	0	0	0	0	0	0	4.41534	4.03988	4.0392
2L	FBgn0001977	l(2)35Bg	15036293	15038857	-	1	1	1	0	1	1	0	1	1	0	1	1	5.99873	6.00176	6.24151
2L	FBgn0004837	Su(H)	15039496	15043335	+	1	1	1	0	1	1	0	1	1	0	1	1	4.02911	4.42055	4.38475
2L	FBgn0000317	ck	15044963	15057848	-	1	1	1	0	1	0	0	1	1	0	1	1	9.12426	9.17994	9.17849
2L	FBgn0053679	CG33679	15058303	15059120	+	1	1	1	0	1	0	0	1	1	0	1	1	0.944066	0.941572	0.938744
2L	FBgn0010422	TfIIS	15058919	15060753	-	1	1	1	0	1	0	0	1	1	0	1	1	9.87977	9.99311	9.84032
2L	FBgn0003970	vas	15061656	15074311	+	1	1	1	0	1	1	0	1	1	1	1	1	1.06106	1.15037	0.961804
2L	FBgn0024183	vig	15064198	15070316	-	1	0	1	0	1	1	0	0	1	0	0	1	9.66999	9.40343	9.46635
2L	FBgn0053678	CG33678	15069034	15072043	+	0	0	0	0	0	0	0	0	0	0	0	0	0.885547	0.981559	1.00161
2L	FBgn0028879	CG15270	15075645	15096915	+	0	0	0	1	0	1	1	0	1	1	0	1	1.11908	0.812511	0.941137
2L	FBgn0028878	CG15269	15109585	15112914	+	1	1	1	1	1	1	1	0	1	1	1	1	1.15923	0.954514	0.841814
2L	FBgn0001978	stc	15113482	15118070	+	1	1	1	1	1	1	0	1	1	0	1	1	8.44508	8.57759	8.32746
2L	FBgn0028889	tRNA:L:35C	15132306	15132389	-	0	0	0	0	0	0	0	0	0	0	0	0	N/M	N/M	N/M
2L	FBgn0028888	CG4168	15162107	15178320	-	0	0	0	0	0	0	0	0	0	0	0	0	0.831303	1.19174	0.73402
2L	FBgn0259965	Sfp35C	15201613	15202092	-	0	0	0	0	0	0	0	0	0	0	0	0	N/M	N/M	N/M
2L	FBgn0028516	ZnT35C	15228729	15247832	-	0	0	0	0	0	0	0	0	0	0	0	0	0.979682	0.975502	0.990998
2L	FBgn0028862	CG15267	15248885	15253607	+	0	0	0	0	0	0	0	0	0	0	0	0	0.858638	1.08323	0.935476
2L	FBgn0027559	CG3975	15252388	15256304	-	0	0	0	0	1	1	0	1	1	0	0	1	N/M	N/M	N/M
2L	FBgn0259982	l(2)35Cc	15256609	15257642	+	0	0	0	0	1	1	0	1	1	0	0	1	N/M	N/M	N/M
2L	FBgn0045842	yuri	15257267	15264690	-	1	0	0	0	1	0	0	0	0	0	0	0	6.88246	7.58581	7.00456
2L	FBgn0261268	Cul-3	15266029	15272011	-	1	1	1	0	1	1	0	1	1	0	1	1	N/M	N/M	N/M
2L	FBgn0086691	UK114	15274230	15275060	-	0	0	0	1	0	1	0	0	0	0	0	0	2.37188	2.05956	1.79453
2L	FBgn0028853	CG15263	15285027	15285905	+	0	0	0	1	0	0	1	0	0	1	0	0	0.88249	0.833879	0.900124
2L	FBgn0028850	CG15260	15291426	15292239	-	0	0	0	1	0	0	0	0	0	1	0	0	0.572524	0.824795	0.726611
2L	FBgn0011239	ms(2)35Ci	15292545	15293774	+	0	0	0	1	0	1	1	1	0	1	1	1	1.0187	1.03543	0.951093
2L	FBgn0028852	CG15262	15297808	15299367	+	0	0	0	1	0	0	1	0	0	1	0	0	1.19729	1.06246	1.07895
2L	FBgn0041103	nht	15317954	15318901	-	0	0	0	1	0	0	1	0	0	1	0	0	0.806398	0.689653	1.14672
2L	FBgn0001981	esg	15333864	15336150	+	1	1	1	1	1	1	1	1	1	1	1	1	9.56864	9.58156	9.50992
2L	FBgn0032563	CG15258	15360921	15361627	-	0	0	0	1	0	0	0	0	0	1	0	0	1.02987	1.16805	0.902838
2L	FBgn0001983	wor	15423293	15425585	-	0	0	0	1	1	1	1	1	1	1	1	1	1.4952	1.218	1.4395
2L	FBgn0028892	CG4161	15433362	15435250	+	0	0	0	1	0	0	1	0	0	1	0	0	1.14335	0.900053	0.992711
2L	FBgn0003448	sna	15476593	15478269	-	0	0	0	1	0	0	0	0	0	0	0	0	1.01194	1.40076	1.37747
2L	FBgn0020371	Tim17b2	15484768	15494204	+	0	0	0	1	0	0	0	0	0	1	0	0	1.00004	0.815637	1.02969
2L	FBgn0002524	lace	15499110	15505018	+	1	1	1	0	1	0	0	1	1	0	1	1	8.77465	8.62215	8.82685
2L	FBgn0259922	CG42448	15547519	15548243	+	0	0	0	0	0	0	0	0	0	0	0	0	N/M	N/M	N/M
2L	FBgn0028880	CG15256	15550451	15551364	+	0	0	0	0	0	0	0	0	0	0	0	0	1.0838	0.964818	0.869419
2L	FBgn0028370	kek3	15552723	15583579	+	0	0	0	0	0	0	0	0	0	0	0	0	1.05116	1.22063	0.956738
2L	FBgn0028950	CG15255	15610732	15611969	-	0	0	0	0	0	0	0	0	0	0	0	0	1.09964	0.969918	1.02923
2L	FBgn0028944	CG11864	15612494	15613335	-	0	0	0	0	0	0	0	0	0	0	0	0	0.635641	0.755006	0.578868
2L	FBgn0028949	CG15254	15613948	15614824	-	0	0	0	0	0	0	0	0	0	0	0	0	0.870986	0.763979	0.806218
2L	FBgn0028948	CG15253	15615519	15616333	-	0	0	0	0	0	0	0	0	0	0	0	0	0.746805	0.849266	0.809388
2L	FBgn0028947	CG11865	15617002	15617794	+	0	0	0	0	0	0	0	0	0	0	0	0	0.931312	0.964216	0.995968
2L	FBgn0028946	Or35a	15622128	15623558	-	0	0	0	0	0	0	0	0	0	0	0	0	1.19818	1.02687	0.836005
2L	FBgn0028945	CG7631	15628684	15629552	+	0	0	0	0	0	0	0	0	0	0	0	0	1.13816	0.980589	0.832314
2L	FBgn0028518	CG18480	15630084	15632618	+	0	0	0	0	0	0	0	0	0	0	0	0	0.885918	0.787751	0.88874
2L	FBgn0028863	CG4587	15647835	15714237	-	0	0	0	0	0	0	0	0	0	0	0	0	0.8898	0.719109	0.752289
2L	FBgn0028864	CG18477	15661041	15662753	+	0	0	0	0	0	0	0	0	0	0	0	0	N/M	N/M	N/M
2L	FBgn0028517	CG18478	15670239	15671223	+	0	0	0	0	0	0	0	0	0	0	0	0	N/M	N/M	N/M
2L	FBgn0051780	CG31780	15696038	15697750	+	0	0	0	0	0	0	0	0	0	0	0	0	N/M	N/M	N/M
2L	FBgn0051827	CG31827	15705236	15706220	+	0	0	0	0	0	0	0	0	0	0	0	0	N/M	N/M	N/M
2L	FBgn0010382	CycE	15727762	15748155	-	1	1	1	0	1	1	0	1	1	0	1	1	9.97851	10.389	9.98313
2L	FBgn0001989	l(2)35Di	15749609	15751054	-	0	1	1	0	1	0	0	1	1	0	1	1	9.89421	9.74369	9.76676
2L	FBgn0003936	snRNA:U5:35D	15751557	15751682	-	1	1	1	0	1	0	0	1	1	0	1	1	N/M	N/M	N/M
2L	FBgn0001986	l(2)35Df	15752253	15755905	+	1	1	1	0	1	0	0	0	1	0	0	1	8.37998	8.07389	8.06208
2L	FBgn0001987	Gli	15756001	15762755	-	1	1	1	0	1	0	0	1	1	0	1	1	11.1737	11.2597	11.3073
2L	FBgn0028507	CG3793	15764230	15766128	+	1	1	0	0	1	0	0	1	1	0	1	1	9.13409	9.19273	9.14013
2L	FBgn0001990	wek	15766475	15768317	-	0	0	0	0	1	0	0	0	1	0	0	1	6.00168	5.86651	5.86797
2L	FBgn0041627	Ku80	15768512	15771280	-	0	0	0	0	1	0	0	0	1	0	0	1	5.41846	4.90165	5.21808
2L	FBgn0051826	CG31826	15771259	15773119	-	0	0	0	0	0	0	0	0	0	0	0	0	N/M	N/M	N/M
2L	FBgn0028901	CG18109	15784108	15790050	+	0	0	0	0	0	0	0	0	0	0	0	0	0.777654	1.00712	0.690257
2L	FBgn0028900	CG18518	15834569	15835658	-	0	0	0	0	0	0	0	0	0	0	0	0	1.19685	1.02636	1.37006
2L	FBgn0051822	CG31822	15836595	15837372	-	0	0	0	0	0	0	0	0	0	0	0	0	1.05935	0.990945	0.997657
2L	FBgn0028903	CG13243	15852673	15854064	+	0	0	0	0	0	0	0	0	0	0	0	0	0.79805	1.05842	0.948581
2L	FBgn0028902	Tektin-A	15854126	15856454	+	0	0	0	0	0	0	0	0	0	0	0	0	0.831651	0.884569	1.00396
2L	FBgn0028935	CG7653	15877615	15880065	-	0	0	0	0	0	0	0	0	0	0	0	0	0.859097	0.821493	0.945387
2L	FBgn0051824	CR31824	15887905	15888583	+	0	0	0	0	0	0	0	0	0	0	0	0	1.10911	0.910696	1.02944
2L	FBgn0041183	TepI	15888639	15893811	-	0	0	0	0	0	0	0	0	0	0	0	0	1.35437	1.04193	1.12652
2L	FBgn0051735	CG31735	15895560	15897071	+	0	0	0	0	0	0	0	0	0	0	0	0	0.87709	0.862418	0.89597
2L	FBgn0051823	CG31823	15898920	15900487	-	0	0	0	0	0	0	0	0	0	0	0	0	0.974419	0.851371	0.741363
2L	FBgn0051821	CG31821	15900985	15902377	-	0	0	0	0	0	0	0	0	0	0	0	0	1.21792	1.05039	0.93023
2L	FBgn0028645	beat-Ib	15905134	15962432	-	0	0	0	0	1	0	0	0	0	0	0	0	0.847098	0.625012	0.840944
2L	FBgn0032577	CG13244	15916888	15917607	+	0	0	0	0	0	0	0	0	0	0	0	0	0.772208	0.939247	1.24766
2L	FBgn0028514	CG4793	15923395	15926203	+	0	0	0	0	0	0	0	0	0	0	0	0	0.936994	0.982562	0.973128
2L	FBgn0028857	CG12448	15941441	15942854	+	0	0	0	0	0	0	0	0	0	0	0	0	1.05254	1.20615	1.24498
2L	FBgn0028856	CG18063	15957858	15959431	+	0	0	0	0	0	0	0	0	0	0	0	0	0.585709	0.731334	0.793487
2L	FBgn0028858	CG10839	15979535	15980190	+	0	0	0	0	0	0	0	0	0	0	0	0	1.02807	1.06805	1.01122
2L	FBgn0028644	beat-Ic	16000537	16041047	+	0	0	0	0	0	0	0	0	0	0	0	0	0.985454	0.873765	1.09743
2L	FBgn0085196	CG34167	16002981	16003641	-	0	0	0	0	0	0	0	0	0	0	0	0	1.42955	1.4744	1.52345
2L	FBgn0045827	CG13245	16004572	16005467	+	0	0	0	0	0	0	0	0	0	0	0	0	1.06576	1.17754	1.2652
2L	FBgn0051820	CG31820	16005768	16006279	-	0	0	0	0	0	0	0	0	0	0	0	0	0.912974	1.08037	0.872481
2L	FBgn0000182	BicC	16042032	16048626	+	0	0	0	0	0	0	0	0	0	0	0	0	0.943992	1.08293	0.934792
2L	FBgn0013433	beat-Ia	16049995	16081688	+	0	0	0	0	0	0	0	0	0	0	0	0	1.31244	1.06768	0.905861
2L	FBgn0028520	CG4891	16095009	16095944	+	0	0	0	0	0	0	0	0	0	0	0	0	1.08596	1.0374	0.939703
2L	FBgn0028884	CG4892	16133508	16134412	+	0	0	0	0	0	0	0	0	0	0	0	0	0.664585	0.849487	0.675938
[truncated: 12,861 more rows]

## Sheet: ML-DmBG3-c2
Chromosome	FlyBaseGeneID	GeneSymbol	Start	Stop	Strand	BG3_Mock_H3K27me3 (ModEncode)	BG3_Mock_Ser2P_Pol2	BG3_Mock_Rpb3	BG3_Mock_Rad21	BG3_Mock_Pc	BG3_Mock_Expression_Rep1	BG3_Mock_Expression_Rep2	BG3_Mock_Expression_Rep3	BG3_PhRNAi_Expression_Rep1	BG3_PhRNAi_Expression_Rep2	BG3_PhRNAi_Expression_Rep3	Foldchange_Ph/Mock	p-value
2L	FBgn0031208	CG11023	7529	9484	+	1	1	1	0	1	1.80894	1.88682	1.59114	1.98411	1.90592	1.79668	-0.13	0.749
2L	FBgn0002121	l(2)gl	9836	21372	-	0	1	1	0	1	11.068	10.9675	11.4051	10.0667	10.8842	10.8409	0.55	0.366
2L	FBgn0031209	Ir21a	21919	25151	-	1	1	0	0	1	N/M	N/M	N/M	N/M	N/M	N/M	N/M	N/M
2L	FBgn0051973	Cda5	25402	59242	-	1	0	0	0	1	N/M	N/M	N/M	N/M	N/M	N/M	N/M	N/M
2L	FBgn0067779	dbr	67044	71390	+	0	1	1	0	1	8.16332	8.14312	8.56462	8.15498	8.28745	7.93695	0.16	0.759
2L	FBgn0031213	galectin	72388	76211	+	0	1	1	0	1	11.5894	12.1514	11.5132	11.0573	11.4573	11.5004	0.41	0.448
2L	FBgn0031214	CG11374	76446	77639	+	0	1	0	0	0	2.23721	2.1687	2.13075	2.26527	2.40322	2.15188	-0.09	0.82
2L	FBgn0002931	net	82456	87382	-	0	0	1	0	0	1.85446	2.12773	1.74961	1.96866	1.87492	2.02495	-0.05	0.938
2L	FBgn0031216	CG11376	94752	102086	+	0	1	1	0	1	8.18039	8.15232	8.36147	8.31579	8.43363	8.06434	-0.04	0.947
2L	FBgn0031217	CG11377	102382	104142	+	0	0	0	0	1	10.0485	10.0443	10.0784	10.1747	9.82419	9.99057	0.06	0.904
2L	FBgn0026787	Nhe1	103962	106718	-	0	1	1	0	1	8.4943	8.2519	8.83677	7.3637	7.77086	7.77573	0.89	0.06
2L	FBgn0005278	Sam-S	106903	114433	+	0	1	1	0	1	N/M	N/M	N/M	N/M	N/M	N/M	N/M	N/M
2L	FBgn0031219	CG13694	115365	116488	-	0	1	0	0	0	3.22416	4.03049	4.22575	3.31596	3.9694	4.3531	-0.05	0.974
2L	FBgn0031220	CG4822	117079	121974	-	0	1	1	1	0	12.5909	12.5703	12.7349	12.6647	12.544	12.8991	-0.07	0.892
2L	FBgn0025683	CG3164	122624	130791	-	0	1	1	1	0	10.7833	10.2857	11.038	10.9565	10.7795	10.671	-0.1	0.9
2L	FBgn0001142	Gs1	132060	134472	+	0	1	1	0	0	9.47875	8.5658	9.08469	10.1081	10.6154	10.581	-1.39	0.034
2L	FBgn0051975	CG31975	138384	140992	-	0	0	0	0	0	2.06231	2.07265	1.90319	2.00709	2.00055	1.94491	0.03	0.953
2L	FBgn0051976	CG31976	138384	140992	-	0	0	0	0	0	1.65915	1.71747	1.57723	2.02142	1.48866	1.64699	-0.07	0.918
2L	FBgn0051974	CG31974	141077	142978	-	0	0	1	0	0	1.8811	1.86235	1.65193	2.11871	1.92995	1.77821	-0.14	0.747
2L	FBgn0031224	CG11454	143309	144227	+	0	1	1	0	0	10.494	10.4992	10.0779	10.7026	10.804	10.8457	-0.43	0.232
2L	FBgn0259818	CG42399	144230	153288	-	0	1	0	0	0	2.06936	1.84792	1.56418	2.06621	1.85633	1.8656	-0.1	0.862
2L	FBgn0031227	CG3709	153539	155321	-	0	1	1	0	1	7.70792	6.88794	7.55555	7.36837	7.50971	7.78164	-0.17	0.842
2L	FBgn0031228	CG11455	155333	156030	+	0	1	1	0	1	N/M	N/M	N/M	N/M	N/M	N/M	N/M	N/M
2L	FBgn0031229	CG3436	156029	157666	+	0	1	1	0	1	10.3221	10.054	10.0633	10.4046	10.1822	10.46	-0.2	0.604
2L	FBgn0053635	CG33635	157836	158664	-	0	1	1	1	1	8.52705	8.64457	8.18935	8.23691	8.54604	8.90908	-0.11	0.89
2L	FBgn0016977	spen	159034	203251	+	0	1	1	1	1	9.85166	9.84012	10.2002	9.41077	10.2438	9.94434	0.1	0.916
2L	FBgn0031231	mRpL10	203784	204782	+	0	1	0	0	0	9.42293	9.71138	9.13509	9.54291	9.43052	9.62805	-0.11	0.857
2L	FBgn0031232	CG11617	204735	207297	-	0	1	1	0	0	2.13993	1.97039	2.23551	2.46205	2.19135	1.92897	-0.08	0.904
2L	FBgn0031233	CG11490	207399	210506	+	0	1	1	0	0	6.36068	6.55843	6.44921	6.10355	6.48948	6.19977	0.19	0.642
2L	FBgn0086902	kis	210732	250795	-	0	1	1	1	1	9.53712	9.35844	9.74384	9.12613	9.753	9.42891	0.11	0.881
2L	FBgn0031235	CG13693	232514	233965	+	0	1	0	0	0	1.90977	1.90056	1.36339	1.40641	1.69135	1.78579	0.1	0.896
2L	FBgn0022246	Rpp30	251163	252331	-	0	1	1	1	1	9.2244	9.45206	8.832	9.64585	9.41455	9.42892	-0.33	0.486
2L	FBgn0031238	CG3645	252589	271732	-	0	0	0	0	1	6.51074	6.01459	6.67884	7.12559	6.3366	6.28084	-0.18	0.859
2L	FBgn0031239	CG17075	263782	266688	-	0	0	0	0	0	2.41112	2.37527	2.42697	2.40501	2.70026	2.43915	-0.11	0.794
2L	FBgn0031240	CG3345	269088	271626	+	0	0	0	0	1	1.79604	1.84748	2.12231	2.0445	2.1703	1.98722	-0.15	0.734
2L	FBgn0086912	mbm	271912	274096	-	0	1	0	0	1	8.24751	8.14867	7.97257	8.62799	8.32131	8.72252	-0.43	0.221
2L	FBgn0086856	CG11555	273955	274766	+	0	1	0	0	0	10.3879	10.0972	9.95142	9.97099	10.2172	10.3861	-0.05	0.949
2L	FBgn0086855	CG17078	274740	277212	-	0	1	1	1	1	6.69382	5.59066	6.85347	6.8095	7.01509	6.62249	-0.44	0.65
2L	FBgn0003444	smo	277588	282167	+	0	1	1	1	1	8.51734	7.80456	8.86528	8.86704	8.57024	8.40016	-0.22	0.824
2L	FBgn0031244	CG11601	281970	283281	-	0	0	0	0	0	7.9733	8.32655	7.34851	7.88985	8.1792	8.33865	-0.25	0.763
2L	FBgn0031245	CG3625	283385	291010	-	0	1	1	0	0	8.89922	9.31081	8.84481	9.22963	9.74737	9.14518	-0.36	0.518
2L	FBgn0025686	CG11592	287252	288919	-	0	0	0	0	0	1.9955	2.31683	1.91588	1.97341	1.97848	1.94326	0.11	0.818
2L	FBgn0031247	CG11562	292466	293222	+	0	1	0	0	0	10.2033	9.97829	9.4934	9.95262	10.062	10.1724	-0.17	0.796
2L	FBgn0017457	U2af38	293337	294679	-	0	1	1	0	1	9.4398	9.34674	9.37546	9.80241	9.56819	9.73814	-0.32	0.257
2L	FBgn0024352	Hop	295109	297413	+	0	1	1	1	1	7.8517	7.5528	8.43964	7.5799	8.14928	7.90864	0.07	0.949
2L	FBgn0020622	Pi3K21B	297882	303955	+	0	1	1	1	0	9.60742	9.71094	9.71584	9.41265	9.63411	9.68685	0.1	0.816
2L	FBgn0004611	Plc21C	305941	346549	+	0	1	1	1	1	4.26652	4.43225	4.38508	4.67653	4.26764	4.13023	0	0.997
2L	FBgn0031248	CG11912	318357	319254	-	0	0	0	0	0	1.59785	1.55531	1.5331	1.30154	1.47241	1.63959	0.09	0.842
2L	FBgn0031249	CG11911	320279	321246	-	0	0	0	0	0	2.12203	2.2873	2.40619	2.43496	2.21188	1.93356	0.08	0.901
2L	FBgn0053127	CG33127	322131	322985	+	0	0	0	0	0	1.77618	1.73603	1.66449	2.01736	1.6351	1.6779	-0.05	0.928
2L	FBgn0051920	CG31920	325520	329761	-	0	0	0	0	0	1.54987	1.64262	1.39832	1.56099	1.60757	1.50217	-0.03	0.959
2L	FBgn0045202	CG33992	327429	328518	-	0	0	0	0	0	N/M	N/M	N/M	N/M	N/M	N/M	N/M	N/M
2L	FBgn0051921	CG31921	329991	332335	-	0	0	0	0	0	1.75316	1.63465	1.82539	1.74811	1.80267	1.83376	-0.06	0.894
2L	FBgn0031250	Ent1	355559	357868	-	0	0	0	0	0	9.08619	9.35352	8.77078	9.38627	9.32512	9.36487	-0.29	0.504
2L	FBgn0000061	al	378116	387439	+	1	0	0	0	1	2.12009	2.04305	2.26076	2.21172	2.16706	2.11472	-0.02	0.964
2L	FBgn0031251	CG4213	396595	402181	-	1	0	0	0	0	1.59148	1.66233	1.86611	1.48224	1.98098	1.44476	0.07	0.92
2L	FBgn0003278	RpI135	404286	408049	+	0	0	0	0	1	5.24153	4.6176	5.74807	5.47293	4.73004	5.06097	0.11	0.928
2L	FBgn0015567	alpha-Adaptin	408022	414775	-	0	1	1	1	1	9.23453	9.15089	9.61055	8.49803	9.62313	9.73014	0.05	0.977
2L	FBgn0023444	ebi	415069	418536	+	0	1	1	1	1	6.02318	5.81894	6.64315	7.52461	6.34475	6.16111	-0.52	0.649
2L	FBgn0031252	CG13690	418430	419642	-	0	1	1	0	0	8.12673	7.205	7.62739	9.43556	8.64538	9.6481	-1.59	0.048
2L	FBgn0002593	RpLP1	419931	420706	+	0	1	1	0	0	14.711	14.6215	14.755	14.8307	14.7507	14.7481	-0.08	0.834
2L	FBgn0031253	CG11885	420887	421407	-	0	1	1	1	1	10.5815	10.4524	10.0974	10.679	10.2676	10.5856	-0.13	0.831
2L	FBgn0031254	CG13692	421800	422435	+	0	1	0	1	0	4.54358	4.27448	3.8086	4.73913	4.61003	4.41385	-0.38	0.476
2L	FBgn0031255	BBS8	423452	425291	+	0	0	0	0	0	2.07437	1.93123	2.09068	2.05472	1.8587	2.25738	-0.02	0.969
2L	FBgn0004583	ex	431253	448701	+	0	1	1	1	1	5.99351	5.72506	6.51664	5.70029	6.46104	5.85266	0.07	0.949
2L	FBgn0015924	crq	448254	453023	-	0	1	1	0	1	10.8376	10.5219	10.6525	9.82943	11.1799	10.8704	0.04	0.98
2L	FBgn0031256	CG4164	453111	454654	+	0	1	1	0	1	10.1602	10.0512	10.2382	9.94498	10.0575	10.2202	0.08	0.874
2L	FBgn0031257	CG4133	455543	458746	+	0	0	0	0	0	2.06374	1.81438	2.02729	2.25398	2.07476	2.22545	-0.22	0.515
2L	FBgn0031258	CG4297	460515	465607	-	0	0	0	0	0	2.62175	2.39689	2.61969	2.37367	2.79532	3.21887	-0.25	0.713
2L	FBgn0027592	MED15	473021	476176	+	0	1	1	1	0	8.04699	7.37024	8.07761	8.33299	7.84427	7.81695	-0.17	0.847
2L	FBgn0043364	cbt	476437	479682	-	0	1	1	1	1	9.41962	10.0349	9.36731	9.69726	9.65667	8.71302	0.25	0.816
2L	FBgn0003963	ush	523467	540541	+	0	1	1	1	1	8.33854	7.96453	9.16644	8.74467	9.13173	8.8339	-0.41	0.635
2L	FBgn0010602	lwr	541235	542572	-	0	1	1	0	1	11.2278	10.9364	11.7151	11.8737	11.3927	11.487	-0.29	0.673
2L	FBgn0031260	Spp	542776	544627	-	0	1	1	0	0	10.8826	10.5862	11.1089	11.0341	10.8082	10.8606	-0.04	0.953
2L	FBgn0031261	nAcRbeta-21C	545148	547096	+	1	1	1	0	1	3.97439	3.32515	3.98453	4.72135	6.03493	4.89495	-1.46	0.097
2L	FBgn0005660	Ets21C	547414	552454	-	1	1	1	0	1	3.59919	6.20878	6.90304	2.42095	2.90464	2.70639	2.89	0.116
2L	FBgn0260933	rempA	553937	558762	-	0	0	0	0	0	N/M	N/M	N/M	N/M	N/M	N/M	N/M	N/M
2L	FBgn0031263	CG2789	559611	560523	+	0	1	1	0	0	13.9683	14.5714	13.8659	13.9801	14.1774	13.8027	0.15	0.846
2L	FBgn0031264	CG11835	560794	563303	-	0	1	0	0	0	4.36719	4.72154	4.5315	4.071	4.37021	4.2124	0.32	0.362
2L	FBgn0031265	CG2794	564170	566472	+	0	1	1	0	1	7.10657	6.55585	6.9383	7.55607	7.51429	7.11099	-0.53	0.251
2L	FBgn0021874	Nle	566366	568162	-	0	1	1	0	1	8.84713	9.09073	8.73753	9.28362	8.70887	9.04359	-0.12	0.854
2L	FBgn0031266	CG2807	568337	572716	+	0	1	1	0	1	6.15509	5.65776	6.84592	6.55549	5.74818	5.54809	0.27	0.836
2L	FBgn0031267	Ipk2	573033	574232	-	0	0	0	0	0	9.57124	9.65693	9.9542	9.6169	9.15231	9.50958	0.3	0.505
2L	FBgn0031268	CG2813	574486	575734	+	0	1	1	0	0	9.90215	10.0761	9.65631	9.54808	9.62912	9.91891	0.18	0.726
2L	FBgn0013323	Ptth	575711	576896	-	0	1	0	0	0	2.56648	2.52798	2.49815	2.35242	2.54658	2.42122	0.09	0.816
2L	FBgn0023489	Pph13	577488	579549	+	1	0	0	0	1	1.67431	2.04916	1.70046	1.65679	1.86005	1.6108	0.1	0.855
2L	FBgn0010323	Gsc	583540	594810	-	1	1	0	0	1	2.0735	1.78413	2.09568	1.82922	1.69278	1.81215	0.21	0.571
2L	FBgn0031270	CG13689	602813	603562	+	0	0	1	1	1	8.39636	8.65416	7.82604	8.85102	8.92528	8.93293	-0.61	0.224
2L	FBgn0040106	lectin-21Cb	620433	621540	-	0	0	0	0	0	1.79952	1.6556	2.06909	2.13303	1.79431	2.1947	-0.2	0.697
2L	FBgn0040107	lectin-21Ca	624617	625556	+	0	0	0	0	0	1.72829	2.05928	1.60372	2.07332	1.49241	1.91606	-0.03	0.974
2L	FBgn0031273	CG2839	625663	628143	+	0	0	0	0	0	N/M	N/M	N/M	N/M	N/M	N/M	N/M	N/M
2L	FBgn0000497	ds	640021	714968	-	1	0	0	0	1	1.55532	1.45197	1.51413	2.03941	1.54561	1.92073	-0.33	0.391
2L	FBgn0011244	Hsp60B	728412	730564	+	1	0	0	0	0	2.22026	2.18913	2.23932	2.23415	2.25827	2.19961	-0.01	0.979
2L	FBgn0026438	Eaat2	737212	744395	-	0	0	0	0	0	1.46496	1.46671	1.24159	1.56891	1.50217	1.53493	-0.14	0.689
2L	FBgn0031275	GABA-B-R3	752800	762142	+	0	0	1	0	0	5.58459	5.64254	5.56371	8.64768	8.37978	8.45586	-2.9	0
2L	FBgn0031276	CG12506	773575	774020	+	0	0	0	0	0	1.87326	1.72508	1.94396	1.92698	1.79016	2.03612	-0.07	0.885
2L	FBgn0040725	CG13946	776536	776892	+	0	0	0	0	0	1.52392	1.59317	1.54752	1.80791	1.41261	1.58326	-0.05	0.935
2L	FBgn0031277	CG13947	779201	779655	+	0	0	0	0	0	2.40621	2.28513	2.23029	2.26349	2.3156	2.15963	0.06	0.89
2L	FBgn0041250	Gr21a	780482	782885	+	1	0	0	0	0	2.04299	1.77824	1.76803	1.80521	1.97168	1.99343	-0.06	0.907
2L	FBgn0031279	CG3544	784336	786161	+	1	0	0	0	0	1.83693	1.89216	1.80047	2.01777	1.82793	1.90678	-0.07	0.856
2L	FBgn0000442	Pkg21D	786153	790795	-	1	0	0	0	0	1.66377	1.53862	1.53265	1.68326	1.62423	1.32954	0.03	0.956
2L	FBgn0051658	Nnf1b	810586	811531	+	0	0	0	0	1	8.84177	9.3414	8.49252	8.59855	8.70452	8.83268	0.18	0.812
2L	FBgn0086130	KH1	811609	813380	+	0	0	0	0	1	7.56452	7.34002	7.49057	7.60376	7.42412	7.81703	-0.15	0.744
2L	FBgn0031281	Saf6	813314	815951	-	0	1	0	0	0	N/M	N/M	N/M	N/M	N/M	N/M	N/M	N/M
2L	FBgn0031282	CG3639	816023	817032	+	0	1	0	0	0	5.35623	4.8522	4.61032	6.03331	5.53401	6.01214	-0.92	0.095
2L	FBgn0031283	CG15880	817046	818445	-	0	0	0	0	0	1.7078	1.78894	1.6805	1.92244	1.7442	1.83142	-0.11	0.77
2L	FBgn0031284	CG3876	818079	819492	-	0	0	0	0	0	6.51201	5.97545	6.97044	6.94881	6.18394	6.64821	-0.11	0.928
2L	FBgn0015621	Clp	819964	821209	+	0	1	1	1	0	8.94101	8.74774	8.6005	9.25559	9.21783	9.33212	-0.51	0.099
2L	FBgn0031285	CG3662	821418	824337	+	0	1	1	1	0	11.4521	11.144	11.7017	10.7679	11.3066	11.3577	0.29	0.643
2L	FBgn0031286	CG3862	824329	825861	-	0	1	1	0	0	6.84386	7.59668	7.02658	7.37641	7.1945	7.3925	-0.17	0.818
2L	FBgn0010583	dock	825964	833245	+	0	1	1	1	0	7.9896	7.56387	8.54255	8.30367	8.15217	7.91788	-0.09	0.928
2L	FBgn0020304	drongo	833584	851096	-	0	1	1	1	0	9.94021	10.0622	10.9633	10.0931	9.73773	9.43917	0.57	0.467
2L	FBgn0031287	CG4291	851316	852709	-	0	1	1	1	0	N/M	N/M	N/M	N/M	N/M	N/M	N/M	N/M
2L	FBgn0020545	kraken	852767	854539	+	0	1	1	0	0	10.2129	10.7967	10.1492	10.3427	10.299	10.1363	0.13	0.857
2L	FBgn0031288	CG13949	855337	856236	+	0	0	0	0	0	1.62273	1.44415	1.50858	1.93601	1.3676	1.76128	-0.16	0.765
2L	FBgn0031289	CG13950	860309	861806	+	1	0	0	0	0	1.65413	1.47557	1.44494	1.41886	1.46173	1.5585	0.05	0.924
2L	FBgn0029095	aru	861849	868352	-	1	0	0	0	0	1.65368	1.6826	1.89284	1.67317	1.63812	1.45089	0.16	0.691
2L	FBgn0086031	snoRNA:Me28S-U1230	865366	865493	-	0	0	0	0	0	N/M	N/M	N/M	N/M	N/M	N/M	N/M	N/M
2L	FBgn0020305	dbe	868675	869911	-	0	1	1	0	0	9.11185	9.39124	8.95628	9.32335	9.44834	9.57386	-0.3	0.444
2L	FBgn0053526	PNUTS	870464	877050	+	0	1	1	1	1	6.29816	6.74806	7.7349	7.10432	6.57658	6.3109	0.26	0.848
2L	FBgn0002936	ninaA	877293	878270	+	0	0	0	0	0	1.74224	1.6413	1.90739	1.97207	2.19602	1.84137	-0.24	0.526
2L	FBgn0031292	CG15824	878175	885052	-	1	0	0	0	0	1.32136	1.47324	1.12832	0.869481	1.49088	1.53677	0.01	0.994
2L	FBgn0002563	Lsp1beta	898647	901320	+	1	0	0	0	0	1.82063	1.82175	1.90039	1.8052	1.87038	1.85526	0	0.994
2L	FBgn0003916	snRNA:U1:21D	901491	901662	-	0	0	0	0	0	N/M	N/M	N/M	N/M	N/M	N/M	N/M	N/M
2L	FBgn0046113	GluRIIC	914090	917805	+	0	0	0	0	0	1.70549	1.68895	1.71991	1.81823	1.7648	1.676	-0.05	0.91
2L	FBgn0028481	CG4341	922795	958100	+	1	0	0	0	0	2.02717	1.86714	2.14106	2.47478	1.87696	2.20821	-0.17	0.76
2L	FBgn0031294	ia2	1011421	1048053	-	1	0	0	0	0	2.29911	2.12334	2.1289	2.33801	2.36929	2.25384	-0.14	0.697
2L	FBgn0031295	CG4375	1026107	1026897	-	0	0	0	0	0	1.3465	1.39121	1.56852	1.44492	1.11751	1.41027	0.11	0.819
2L	FBgn0031296	CG4415	1037275	1038685	+	1	0	0	0	0	1.77462	1.69047	1.86992	1.50749	1.80015	1.48804	0.18	0.643
2L	FBgn0003310	S	1050877	1077811	-	0	1	1	1	0	6.23326	7.11551	7.87776	3.07415	3.98777	3.93293	3.41	0.008
2L	FBgn0015905	ast	1077980	1080809	+	0	1	1	1	0	3.65436	4.14654	3.72541	2.62507	3.32699	3.34101	0.74	0.181
2L	FBgn0031298	Atg4	1080913	1083378	+	0	1	1	0	0	8.09875	7.69264	8.11208	8.02722	7.76018	7.67567	0.15	0.794
2L	FBgn0031299	CG4629	1083090	1102506	-	0	0	0	0	0	6.66697	6.14262	6.16892	4.05116	5.14583	4.37592	1.8	0.022
2L	FBgn0031300	CG4644	1103483	1108369	-	0	0	0	0	1	3.96	3.77115	4.19134	3.87804	4.18885	3.56606	0.1	0.897
2L	FBgn0031301	CG14339	1108539	1112702	+	0	0	0	0	1	1.95732	1.75253	1.53999	1.60733	1.77505	1.62324	0.08	0.883
2L	FBgn0031302	CG14340	1112988	1114140	+	0	1	0	0	0	1.72531	1.41796	1.60167	1.412	1.80307	1.54101	0	0.997
2L	FBgn0016926	Pino	1114652	1128953	-	0	1	1	0	0	9.18147	9.37042	10.418	8.50239	8.85633	8.5612	1.02	0.176
2L	FBgn0031304	CG4552	1129235	1132413	+	0	0	0	0	0	6.68906	6.47733	7.68116	7.03811	6.50365	6.27058	0.35	0.758
2L	FBgn0031305	Iris	1132330	1134120	-	1	0	0	0	0	1.82647	1.72405	1.57369	1.51469	2.0369	1.50816	0.02	0.982
2L	FBgn0031306	CG4577	1134702	1141156	+	1	0	0	0	0	1.89107	1.9166	1.73348	2.09454	1.95833	2.05484	-0.19	0.544
2L	FBgn0031307	CG4726	1143203	1147395	+	0	0	1	0	1	9.98197	11.1834	10.4412	10.9583	11.0827	10.9302	-0.45	0.564
2L	FBgn0031308	CG4749	1147833	1149454	+	0	0	0	0	1	5.16066	4.81206	5.26666	4.74224	5.06253	4.96346	0.16	0.767
2L	FBgn0031309	Tfb4	1149445	1150673	-	0	1	1	0	0	6.54482	6.24052	6.65558	7.15622	6.37355	6.6793	-0.26	0.708
2L	FBgn0031310	CG4764	1150783	1151764	+	0	1	1	0	0	9.5492	9.52146	9.59032	9.40559	9.42435	9.48467	0.12	0.729
2L	FBgn0261458	capt	1151678	1158264	-	0	1	1	1	1	11.7482	11.5371	12.2937	11.6163	11.2842	11.1977	0.49	0.364
2L	FBgn0031312	Tango14	1158679	1160221	+	0	1	1	1	1	8.96752	8.56507	8.77807	9.25468	8.57902	8.95338	-0.16	0.821
2L	FBgn0031313	CG5080	1160290	1163882	-	0	1	1	0	1	6.1445	7.97161	5.92174	8.38745	9.23645	8.80629	-2.13	0.095
2L	FBgn0031314	CG4785	1164470	1166432	+	0	0	0	0	1	6.36041	5.8055	6.35481	6.77231	6.55384	6.59394	-0.47	0.28
2L	FBgn0031315	CG14341	1166560	1167213	+	0	0	0	0	0	8.08526	7.78245	7.98686	7.91267	7.54338	7.71688	0.23	0.579
2L	FBgn0024314	Plap	1167169	1170079	-	0	1	1	0	1	8.25303	8.02844	8.33323	9.1917	8.30419	8.11803	-0.33	0.698
2L	FBgn0051922	CG31922	1170234	1170847	+	0	1	1	0	1	8.14765	7.85084	7.55223	7.86026	8.28058	8.22615	-0.27	0.624
2L	FBgn0031317	CG5118	1170752	1172745	-	0	1	1	0	0	8.11152	7.81193	7.46009	8.17399	8.19319	8.12227	-0.37	0.401
2L	FBgn0031318	CG4887	1173011	1177500	+	0	1	1	0	0	7.75451	7.49299	7.88081	7.90536	8.09905	7.66341	-0.18	0.731
2L	FBgn0031319	CG4896	1177706	1182459	+	0	1	1	0	0	7.57626	7.7164	7.30867	7.60536	8.12294	7.86255	-0.33	0.473
2L	FBgn0031320	CG5126	1182291	1184021	-	0	0	0	0	0	8.5739	8.50557	8.51963	8.69444	8.56425	8.77591	-0.15	0.669
2L	FBgn0031321	Tgt	1184088	1185698	+	0	0	1	0	0	7.66415	8.46419	7.24314	8.28801	8.01863	8.11999	-0.35	0.699
2L	FBgn0031322	CG5001	1186256	1196806	+	0	0	0	0	0	5.64149	7.53932	6.5696	2.46381	2.30007	2.2296	4.25	0.003
2L	FBgn0031323	CG5139	1198465	1199204	-	0	0	0	0	0	2.08599	2.17457	2.13644	2.25992	2.08222	1.91583	0.05	0.929
2L	FBgn0040723	CG5011	1200237	1201220	+	0	0	0	0	0	1.92797	1.72431	1.84913	2.07676	1.92731	1.69832	-0.07	0.902
2L	FBgn0031324	CG14342	1204241	1205254	+	0	0	0	0	0	1.8226	1.81406	1.87163	1.98181	1.79593	1.76176	-0.01	0.987
2L	FBgn0259229	CG42329	1219363	1229471	+	0	0	0	0	0	1.68139	1.93898	1.82317	1.75894	1.71213	1.48147	0.16	0.689
2L	FBgn0031327	CG5397	1240038	1242205	+	0	0	0	0	0	8.30463	9.83746	8.57022	2.75726	4.43622	4.98322	4.85	0.008
2L	FBgn0041097	robo3	1256826	1293835	+	0	0	0	0	0	1.94557	1.95454	1.99974	1.86241	2.00249	1.94872	0.03	0.95
2L	FBgn0011294	a5	1329161	1329904	+	0	0	0	0	0	2.03567	1.94309	1.84197	2.11066	1.73207	2.03843	-0.02	0.978
2L	FBgn0031331	CG5440	1334269	1334763	+	0	0	0	0	0	1.78964	1.88266	1.82076	1.93842	1.79257	1.91937	-0.05	0.903
2L	FBgn0053923	CG33923	1341365	1342095	-	0	0	0	0	0	N/M	N/M	N/M	N/M	N/M	N/M	N/M	N/M
2L	FBgn0053922	CG33922	1343443	1344171	-	0	0	0	0	0	N/M	N/M	N/M	N/M	N/M	N/M	N/M	N/M
2L	FBgn0026141	Cdlc2	1344480	1345144	+	0	0	0	0	0	1.63303	1.56044	1.7011	2.05648	1.83659	1.50458	-0.17	0.748
2L	FBgn0031332	CG5556	1351805	1352869	-	0	0	0	0	0	2.03145	2.11653	1.91949	1.93073	1.66276	1.94052	0.18	0.639
2L	FBgn0031333	CG5561	1352970	1354109	-	0	0	0	0	0	1.93927	1.96631	1.76889	1.8408	1.90059	1.95801	-0.01	0.989
2L	FBgn0051924	CG31924	1354101	1354919	-	0	0	0	0	0	2.02612	2.00252	1.97074	2.11404	2.38838	2.03082	-0.18	0.642
2L	FBgn0031335	CG5565	1354911	1355924	-	0	0	0	0	0	1.78866	1.83943	2.00809	1.83428	1.91226	1.81782	0.02	0.963
2L	FBgn0051659	CG31659	1358925	1359784	-	0	0	0	0	0	1.6514	1.80357	1.63247	1.57412	1.63976	1.41087	0.15	0.675
2L	FBgn0053126	NLaz	1359983	1361732	-	0	0	0	0	0	5.76749	9.00682	4.28238	2.51678	2.58881	2.06788	3.96	0.117
2L	FBgn0031337	CG14346	1368102	1369047	+	0	0	0	0	0	2.59104	2.45763	2.49869	2.57518	2.27638	2.46162	0.08	0.867
2L	FBgn0002543	lea	1380086	1420449	-	0	1	1	1	1	7.05188	6.74324	8.21465	7.60799	7.30488	6.83742	0.09	0.96
2L	FBgn0003926	snRNA:U3:22A	1432711	1432921	+	0	0	0	1	0	N/M	N/M	N/M	N/M	N/M	N/M	N/M	N/M
2L	FBgn0051928	CG31928	1492295	1493645	+	0	0	0	1	0	1.89901	1.928	1.84372	2.39535	1.9256	1.87602	-0.18	0.736
2L	FBgn0053128	CG33128	1494090	1495456	+	0	0	0	0	0	2.00664	2.32588	2.29969	2.47488	2.15919	2.0048	0	0.998
2L	FBgn0051926	CG31926	1495747	1496979	+	0	0	0	0	0	7.80284	8.36669	8.86666	7.12294	6.84447	7.98087	1.03	0.232
2L	FBgn0051661	CG31661	1497254	1498435	+	0	0	0	0	0	2.31472	2.31659	2.74211	2.06119	2.2754	2.2133	0.27	0.504
2L	FBgn0031343	CG18131	1498455	1500760	-	0	0	0	0	0	6.16822	5.55349	5.84891	5.62591	6.03653	5.72357	0.06	0.941
2L	FBgn0031344	CG7420	1500835	1502903	-	0	0	1	0	1	7.79813	7.43912	6.96659	8.01912	7.73787	8.13368	-0.56	0.309
2L	FBgn0031345	CG18132	1516790	1517478	-	0	0	0	0	0	1.82635	1.76852	1.85303	2.07705	1.53396	1.72214	0.04	0.956
2L	FBgn0001174	halo	1517532	1518184	-	0	0	0	0	0	2.02102	2.09372	2.00385	1.88966	2.08728	1.95954	0.06	0.889
2L	FBgn0026398	Or22a	1520613	1522151	+	0	0	0	0	0	1.57787	1.57558	1.82696	1.64878	1.60681	1.65344	0.02	0.965
2L	FBgn0026397	Or22b	1522691	1524259	+	0	0	0	0	0	1.3397	1.61343	1.46694	1.83419	1.66281	1.53329	-0.2	0.594
2L	FBgn0261509	haf	1555159	1607617	+	0	0	0	0	0	N/M	N/M	N/M	N/M	N/M	N/M	N/M	N/M
2L	FBgn0031347	CG10869	1584864	1587156	-	0	0	0	0	0	2.09464	1.98117	2.22527	2.25568	1.98817	2.30724	-0.08	0.872
2L	FBgn0051935	CG31935	1595043	1611125	-	0	0	0	0	1	4.15024	3.33214	4.49468	3.79415	3.64077	3.80946	0.24	0.801
2L	FBgn0031351	CG14352	1611421	1612579	+	0	0	0	0	1	8.01359	7.93691	7.31	8.03383	8.43342	8.56107	-0.59	0.29
2L	FBgn0021906	RFeSP	1612686	1614182	-	0	0	0	0	0	10.8854	10.3914	10.4375	11.0637	10.348	10.499	-0.07	0.947
2L	FBgn0086758	chinmo	1651260	1698632	+	1	0	0	1	1	7.60228	7.90898	7.58935	1.96676	1.28672	2.07805	5.92	0
2L	FBgn0011570	cpb	1704904	1706962	+	0	1	0	1	1	11.2596	10.7316	11.851	11.0214	10.4105	10.5602	0.62	0.412
2L	FBgn0031356	CG17660	1707132	1710415	-	0	1	0	0	0	7.50611	7.12369	7.82428	7.7607	7.30285	7.14725	0.08	0.933
2L	FBgn0031357	mRpL48	1710466	1711466	+	0	1	0	0	0	8.50156	8.25128	8.26449	8.45934	7.8629	8.15436	0.18	0.752
2L	FBgn0086698	frtz	1711299	1715861	-	0	0	0	0	0	3.91487	3.8146	4.37735	4.51388	4.36098	4.14877	-0.31	0.539
2L	FBgn0031359	CG18317	1716888	1724391	-	0	0	1	0	0	3.63722	3.25112	3.62558	4.2171	4.19633	3.96579	-0.62	0.089
2L	FBgn0000579	Eno	1724974	1729629	-	0	1	1	0	1	13.3766	13.5628	13.3777	13.1762	13.0654	12.8182	0.42	0.198
2L	FBgn0260648	Rrp40	1728735	1729575	+	0	1	1	0	1	N/M	N/M	N/M	N/M	N/M	N/M	N/M	N/M
2L	FBgn0031360	CG31937	1729946	1731070	+	0	1	0	0	1	7.66467	7.40838	7.58156	8.18333	7.76601	7.75215	-0.35	0.373
2L	FBgn0031361	CG17652	1731358	1732356	-	0	0	1	0	1	7.82022	7.83224	7.39395	8.13015	8.18553	8.26882	-0.51	0.153
2L	FBgn0031362	CG17646	1732526	1750613	+	0	1	1	1	1	9.41415	9.92166	10.3186	8.19968	8.66995	8.49534	1.43	0.026
2L	FBgn0027597	CG17712	1750687	1752116	-	0	1	0	0	1	8.98494	9.12752	8.56522	9.51606	8.97955	9.18888	-0.34	0.537
2L	FBgn0031364	CG17648	1752349	1752851	+	0	0	0	0	1	1.6894	1.4741	1.73986	1.87901	1.60774	1.87461	-0.15	0.724
2L	FBgn0041249	Gr22f	1755253	1756451	-	0	0	0	0	0	1.76231	1.62336	1.86101	1.5352	1.70116	1.68192	0.11	0.787
2L	FBgn0031365	CG17650	1758286	1759078	-	0	0	0	0	0	2.38431	2.48502	2.50041	2.73882	3.19502	2.60772	-0.39	0.352
2L	FBgn0045497	Gr22e	1784062	1785286	+	0	0	0	0	0	2.13897	2.01656	2.3123	1.90801	2.28614	2.12723	0.05	0.937
2L	FBgn0045498	Gr22d	1789141	1790361	-	0	0	0	0	0	N/M	N/M	N/M	N/M	N/M	N/M	N/M	N/M
2L	FBgn0045499	Gr22c	1790617	1791823	-	0	0	0	0	0	1.79937	1.90698	1.61052	1.91806	1.68839	1.78679	-0.03	0.966
2L	FBgn0045500	Gr22b	1792057	1793268	-	0	0	0	0	0	1.29927	1.32266	1.25238	1.23347	1.39945	1.25193	0	0.995
2L	FBgn0045501	Gr22a	1793668	1794917	-	0	0	0	0	0	1.31297	1.64061	1.48213	1.34671	1.73841	1.30247	0.02	0.986
2L	FBgn0051933	CG31933	1821256	1823331	-	0	0	0	0	0	1.72193	1.75338	1.9813	1.96337	1.87441	1.82202	-0.07	0.887
2L	FBgn0051664	CG31664	1824273	1826378	-	0	0	0	0	0	1.31329	1.30938	1.9435	1.73902	1.59298	1.53582	-0.1	0.893
2L	FBgn0031367	c-cup	1831627	1832557	-	0	0	0	0	0	1.40847	1.49446	1.65055	1.54392	1.40954	1.29238	0.1	0.818
2L	FBgn0051665	CG31665	1836630	1858551	+	0	0	0	0	0	2.08663	1.97315	1.81336	2.22513	1.85227	1.69705	0.03	0.965
2L	FBgn0051663	CG31663	1858609	1880644	-	1	0	0	0	0	1.8558	1.89242	1.92498	1.79971	1.96831	1.82003	0.03	0.953
2L	FBgn0031372	CG7295	1869867	1870956	+	0	0	0	0	0	1.49187	1.66861	1.58753	1.91829	1.42255	1.36173	0.02	0.987
2L	FBgn0031373	CG15358	1882415	1884056	-	0	0	0	0	0	2.07047	1.9202	1.67227	2.15527	2.12115	2.00684	-0.21	0.598
2L	FBgn0031374	CG7337	1884984	1943818	+	1	1	1	1	1	4.01794	3.98623	4.35452	4.22818	3.98503	4.20799	-0.02	0.978
2L	FBgn0011859	tRNA:G3:22BCa	1938089	1938159	-	0	0	0	1	0	N/M	N/M	N/M	N/M	N/M	N/M	N/M	N/M
2L	FBgn0040719	CG15357	1945225	1945709	-	1	0	0	0	1	1.59816	1.67189	1.65157	1.91307	1.69721	1.51532	-0.07	0.896
2L	FBgn0053673	CG33673	1945840	1947359	-	1	0	0	0	1	1.57028	1.47972	1.72534	1.41466	1.54315	1.43748	0.13	0.742
2L	FBgn0031375	erm	1950235	1954519	-	1	0	0	0	1	N/M	N/M	N/M	N/M	N/M	N/M	N/M	N/M
2L	FBgn0051942	tRNA:CR31942	1965426	1965498	+	1	0	0	0	1	N/M	N/M	N/M	N/M	N/M	N/M	N/M	N/M
2L	FBgn0031376	Der-1	1974126	1975413	+	0	1	1	0	1	N/M	N/M	N/M	N/M	N/M	N/M	N/M	N/M
2L	FBgn0031377	CG15356	1976236	1980755	-	0	0	0	0	0	2.5374	2.20462	2.5201	2.11604	2.56711	2.47108	0.04	0.961
2L	FBgn0031378	CG15362	1981310	1981927	+	0	0	0	0	0	8.15674	8.53588	7.34032	7.83647	8.23359	8.13598	-0.06	0.966
2L	FBgn0031379	CG7289	1982234	1984512	+	0	1	0	0	0	7.6532	7.35396	7.80428	8.0063	7.50953	7.26108	0.01	0.993
2L	FBgn0001125	Got2	1984512	1987761	-	0	1	1	0	0	12.2362	12.2582	12.2396	12.1508	12.173	12.2313	0.06	0.882
2L	FBgn0031381	Npc2a	1988291	1988949	+	0	1	1	1	0	N/M	N/M	N/M	N/M	N/M	N/M	N/M	N/M
2L	FBgn0043539	Obp22a	1991581	1992152	-	0	0	0	1	0	1.83983	2.00371	1.98349	1.73596	1.84933	1.94719	0.1	0.811
2L	FBgn0053543	CG33543	1997102	2006307	-	0	0	0	0	0	2.09837	1.87124	1.99089	1.35743	2.06278	2.10879	0.14	0.854
2L	FBgn0040718	CG15353	2006763	2007193	-	0	0	0	0	0	1.60564	2.01103	1.89825	1.78838	1.29789	1.98441	0.15	0.842
2L	FBgn0040717	Nplp4	2008460	2008966	+	0	0	0	1	0	2.2198	2.22208	2.19239	2.28305	2.23249	2.28195	-0.05	0.891
2L	FBgn0051943	tRNA:CR31943	2009155	2009226	+	0	0	0	1	0	N/M	N/M	N/M	N/M	N/M	N/M	N/M	N/M
2L	FBgn0051944	tRNA:CR31944	2009538	2009609	+	0	0	1	1	1	N/M	N/M	N/M	N/M	N/M	N/M	N/M	N/M
2L	FBgn0031384	CG4238	2010118	2030536	+	0	0	1	1	1	1.80021	1.68527	1.71634	1.61363	1.37577	1.6833	0.18	0.63
2L	FBgn0051939	tRNA:CR31939	2010646	2010717	-	0	0	1	1	1	N/M	N/M	N/M	N/M	N/M	N/M	N/M	N/M
2L	FBgn0051940	tRNA:CR31940	2010869	2010940	-	0	0	0	1	1	N/M	N/M	N/M	N/M	N/M	N/M	N/M	N/M
2L	FBgn0051669	tRNA:CR31669	2013179	2013250	-	0	0	0	0	0	N/M	N/M	N/M	N/M	N/M	N/M	N/M	N/M
2L	FBgn0011860	tRNA:G3:22BCb	2031692	2031762	+	0	0	0	0	0	N/M	N/M	N/M	N/M	N/M	N/M	N/M	N/M
2L	FBgn0259192	CG42296	2032635	2035936	-	1	0	0	0	0	1.96576	2.47128	2.05226	2.03039	2.00273	1.91281	0.18	0.714
2L	FBgn0259230	lectin-22C	2036456	2037247	-	0	0	1	0	1	N/M	N/M	N/M	N/M	N/M	N/M	N/M	N/M
2L	FBgn0003557	Su(dx)	2037802	2044373	+	0	1	1	0	1	7.90311	7.57666	8.50513	6.39874	7.40649	7.05931	1.04	0.168
2L	FBgn0028952	CG31672	2045525	2048054	+	0	0	0	0	1	4.03431	3.19112	3.30847	4.01076	4.49964	4.49844	-0.82	0.17
2L	FBgn0026396	Or22c	2054589	2057967	+	0	0	0	0	0	1.57571	1.82955	1.64292	1.81084	1.67513	1.6856	-0.04	0.936
2L	FBgn0053516	dpr3	2058859	2109878	-	0	0	0	0	0	1.64866	1.81508	1.74461	1.74888	1.69249	2.31329	-0.18	0.761
2L	FBgn0031388	CG12674	2079977	2081286	+	0	0	0	0	0	1.5465	2.08557	1.81572	2.01186	1.86729	1.90619	-0.11	0.845
2L	FBgn0031389	CG4259	2128215	2129211	-	0	0	0	0	0	2.31955	2.15723	2.50182	2.16974	2.05742	1.97561	0.26	0.453
2L	FBgn0004507	GlyP	2130815	2137296	+	0	1	1	0	1	8.31061	8.80481	8.8834	8.66289	8.55383	7.84525	0.31	0.693
2L	FBgn0031390	tho2	2137350	2145175	-	0	1	0	1	1	6.29888	6.17517	7.06237	7.03296	6.78344	6.54298	-0.27	0.739
2L	FBgn0031391	CG11723	2145497	2147287	-	0	1	0	1	1	8.47538	8.53851	8.50075	8.38818	8.68219	8.7592	-0.1	0.823
2L	FBgn0027509	CG7261	2147519	2151664	+	0	1	1	0	1	7.50269	7.16127	7.93841	7.62275	6.79378	7.07524	0.37	0.638
2L	FBgn0031392	AIF	2151664	2155390	+	0	1	1	0	0	N/M	N/M	N/M	N/M	N/M	N/M	N/M	N/M
2L	FBgn0031393	CG15382	2155760	2156791	+	0	1	1	0	0	3.10863	3.51294	4.09322	2.99863	3.33701	3.12606	0.42	0.536
2L	FBgn0000097	aop	2156484	2178749	-	0	1	1	1	0	9.79354	9.63797	10.7987	9.74661	9.67554	9.45344	0.45	0.594
2L	FBgn0051946	tRNA:CR31946	2187007	2187079	+	0	0	0	0	0	N/M	N/M	N/M	N/M	N/M	N/M	N/M	N/M
2L	FBgn0031395	CG10874	2189913	2192372	-	0	0	0	1	1	7.80855	7.85277	7.72584	7.24759	7.85483	7.99234	0.1	0.902
2L	FBgn0085201	CG34172	2192525	2193010	-	0	0	0	1	1	2.60675	2.59631	2.55199	2.2302	2.42125	2.48069	0.21	0.503
2L	FBgn0051668	CG31668	2203904	2206028	-	0	1	0	0	0	1.94849	1.94745	1.69568	1.85801	1.68831	2.18173	-0.05	0.948
2L	FBgn0053124	CG33124	2206796	2208906	-	0	0	0	0	0	1.71499	1.61959	1.50291	1.58171	1.64184	1.64845	-0.01	0.985
2L	FBgn0031397	CG15385	2209574	2212571	-	0	0	0	0	0	2.54877	2.8059	2.30456	2.36185	2.68268	2.60446	0	0.997
2L	FBgn0010288	Uch	2212738	2214179	-	0	1	1	0	1	10.9253	11.1266	11.2298	10.8023	10.4956	10.7633	0.41	0.229
2L	FBgn0085203	CG34174	2214305	2215167	+	0	1	1	0	1	6.12411	5.49271	5.42511	6.01753	5.97192	6.48709	-0.48	0.414
2L	FBgn0031398	CG10880	2214972	2216304	-	0	0	1	0	0	4.58509	4.69546	4.24517	4.52376	5.05648	4.799	-0.28	0.583
2L	FBgn0040715	CG15386	2216503	2217231	-	0	0	1	0	1	N/M	N/M	N/M	N/M	N/M	N/M	N/M	N/M
2L	FBgn0259717	CG42371	2216503	2217231	-	0	0	1	0	1	N/M	N/M	N/M	N/M	N/M	N/M	N/M	N/M
2L	FBgn0031399	mio	2217363	2220625	+	0	1	1	1	1	3.95364	3.29679	4.21849	4.76235	4.43658	4.15261	-0.63	0.337
2L	FBgn0031401	CG7082	2220767	2225555	+	0	1	1	1	1	9.94692	9.45279	9.96268	9.48211	9.65609	9.63197	0.2	0.702
2L	FBgn0031403	CG15387	2225549	2226840	-	0	1	1	0	0	2.54936	2.68384	2.37959	2.59998	2.76114	3.12225	-0.29	0.516
2L	FBgn0010704	l(2)s5379	2226523	2231096	+	0	1	1	0	0	11.6495	11.7657	11.4197	11.5398	11.8489	11.8222	-0.13	0.805
2L	FBgn0261643	sten	2231777	2236826	-	0	1	1	0	1	N/M	N/M	N/M	N/M	N/M	N/M	N/M	N/M
2L	FBgn0051679	CG31679	2237076	2238251	-	0	0	0	0	1	1.76596	1.66928	1.82095	1.57718	1.57939	1.49047	0.2	0.476
2L	FBgn0052463	CG32463	2238304	2239384	-	0	0	0	0	0	2.19097	1.9482	2.09916	2.00621	2.06123	1.89038	0.09	0.826
2L	FBgn0051682	CG31682	2239414	2240593	-	0	0	0	0	0	1.67815	1.68297	1.87679	2.11304	1.81931	1.8948	-0.2	0.597
2L	FBgn0031405	CG4267	2242379	2244415	+	0	1	1	0	0	3.95382	5.54965	4.71343	4.71766	5.02623	4.33355	0.05	0.982
2L	FBgn0051686	CG31686	2244637	2245352	+	0	0	0	0	0	2.1342	2.21594	2.27444	2.26065	2.38754	2.04322	-0.02	0.971
2L	FBgn0011832	Ser12	2250431	2251275	-	0	0	0	0	0	2.25288	2.06444	1.49273	2.0133	2.12537	1.78673	-0.04	0.969
2L	FBgn0042186	CG17239	2251572	2252341	-	0	0	0	0	0	2.16215	2.25788	2.20484	1.80368	2.42897	1.99432	0.13	0.829
2L	FBgn0042187	CG17234	2253079	2253834	+	0	0	0	0	0	1.69764	1.52176	1.54869	1.93097	1.80355	1.68778	-0.22	0.497
2L	FBgn0031406	CG17012	2254176	2255050	-	0	0	0	0	0	1.51097	1.33037	1.41224	1.40014	1.58889	1.38923	-0.04	0.934
2L	FBgn0031407	CG4270	2263464	2264241	+	0	0	0	0	0	2.32364	2.1599	2.25579	2.8594	2.15839	2.03365	-0.1	0.905
2L	FBgn0054049	CG34049	2264231	2265321	-	0	0	0	0	0	1.61395	1.86448	1.60291	1.7112	1.6932	1.86908	-0.06	0.897
2L	FBgn0250841	CG17242	2268299	2269119	-	0	0	0	0	0	1.89667	1.97915	2.02258	2.18114	2.00161	1.92408	-0.07	0.882
2L	FBgn0031409	CG4271	2285174	2285926	+	0	0	0	0	0	1.63378	1.65885	1.73155	2.49652	1.70179	1.83273	-0.34	0.571
2L	FBgn0051681	CG31681	2285925	2286873	-	0	0	0	0	0	1.77885	1.71294	1.6725	2.12862	1.87372	1.62225	-0.15	0.757
2L	FBgn0261523	CG42658	2287025	2287933	-	0	0	0	0	0	N/M	N/M	N/M	N/M	N/M	N/M	N/M	N/M
2L	FBgn0031410	CG17237	2288503	2289370	-	0	0	0	0	0	2.06024	2.07947	2.18773	2.42196	2.07018	2.01241	-0.06	0.92
2L	FBgn0028570	robl22E	2290224	2290673	-	0	0	0	0	0	2.45752	2.61329	2.53459	2.64422	2.81282	2.57422	-0.14	0.701
2L	FBgn0051949	CG31949	2300103	2300888	+	0	0	0	0	0	1.43366	1.28392	1.83766	1.61737	1.57925	1.40339	-0.01	0.987
2L	FBgn0031412	CG16995	2307948	2308671	+	0	0	0	0	0	1.59544	1.49516	1.66781	1.87871	2.00671	1.63699	-0.25	0.47
2L	FBgn0031413	CG9967	2308758	2357332	-	0	1	1	0	1	5.44734	6.4791	5.1341	5.40488	5.30438	5.33418	0.34	0.747
2L	FBgn0031414	eys	2311693	2358181	+	0	1	1	0	1	1.42756	1.4261	1.65611	1.53454	1.91297	1.57692	-0.17	0.708
2L	FBgn0014010	Rab5	2359546	2365362	-	0	1	1	1	1	11.643	11.8769	11.6894	11.3805	11.5216	11.7326	0.19	0.634
2L	FBgn0261647	Axud1	2365335	2370114	+	0	1	1	1	1	N/M	N/M	N/M	N/M	N/M	N/M	N/M	N/M
2L	FBgn0031417	CG3597	2370152	2371524	-	0	1	1	0	0	8.08708	8.35686	7.24461	8.21479	8.24961	8.07854	-0.28	0.749
2L	FBgn0031418	CG3609	2372455	2374553	-	0	1	1	0	1	9.96501	9.91956	9.70784	10.1622	9.87698	10.0225	-0.16	0.704
2L	FBgn0031419	CG15390	2374689	2375697	+	0	1	1	0	1	4.77168	4.02476	4.68847	4.58313	4.21551	4.92424	-0.08	0.943
2L	FBgn0031420	CG9866	2375894	2380514	+	0	0	0	0	1	7.05808	6.84023	7.29041	7.2765	7.09921	7.03856	-0.08	0.898
2L	FBgn0031421	CG9867	2381140	2383077	+	0	0	0	0	0	4.12207	3.36495	4.11481	3.21777	3.58591	3.47763	0.44	0.46
2L	FBgn0031422	CG9870	2383299	2384731	+	0	0	0	0	0	4.76924	4.35039	4.27336	5.83453	4.71279	5.33924	-0.83	0.228
2L	FBgn0031423	CG3557	2384761	2385792	-	0	0	0	0	0	1.82759	1.84011	1.71606	1.7773	1.8632	1.79422	-0.02	0.974
2L	FBgn0031424	VGlut	2400306	2410668	+	0	0	0	0	0	1.67105	1.80471	1.91762	1.83832	1.84691	1.7337	-0.01	0.989
2L	FBgn0031426	CG18641	2410884	2412129	-	0	0	0	0	0	1.80879	1.77429	1.63666	1.7136	1.75358	1.83635	-0.03	0.955
2L	FBgn0051948	CG31948	2415434	2416720	-	0	0	0	0	0	1.65067	1.36011	1.53524	1.82788	1.48959	1.31239	-0.03	0.971
2L	FBgn0085477	CG34448	2416809	2417965	-	0	0	0	0	0	1.58192	1.39071	1.51972	1.72432	1.5837	1.44337	-0.09	0.85
2L	FBgn0085476	CG34447	2418422	2420010	-	0	0	0	0	0	N/M	N/M	N/M	N/M	N/M	N/M	N/M	N/M
2L	FBgn0031428	CG9886	2420808	2422915	+	0	0	0	0	0	6.88246	6.87417	5.93103	6.85043	6.59408	6.676	-0.14	0.889
2L	FBgn0000490	dpp	2428454	2459609	+	1	0	0	1	1	5.13723	6.49128	7.5975	2.07127	1.5964	2.21523	4.45	0.008
2L	FBgn0012017	tRNA:Y1:22Fb	2459924	2460044	-	0	0	0	0	0	N/M	N/M	N/M	N/M	N/M	N/M	N/M	N/M
2L	FBgn0012016	tRNA:Y1:22Fa	2462593	2462686	+	0	0	0	0	0	N/M	N/M	N/M	N/M	N/M	N/M	N/M	N/M
2L	FBgn0031429	CG15393	2489754	2490119	-	0	0	0	0	0	N/M	N/M	N/M	N/M	N/M	N/M	N/M	N/M
2L	FBgn0015816	Slh	2490205	2492666	-	0	1	1	0	1	8.90836	8.86632	9.02416	8.75555	8.68265	8.67788	0.23	0.408
2L	FBgn0011818	oaf	2492955	2498846	+	0	1	1	0	1	8.66285	8.341	8.68844	8.5725	9.11922	9.26126	-0.42	0.421
2L	FBgn0031430	CG3528	2517196	2518037	-	0	0	0	0	0	1.84374	1.41487	1.80941	1.61949	1.89157	2.0253	-0.16	0.786
2L	FBgn0031431	CG3515	2551144	2552844	-	0	0	0	0	0	1.62054	1.45862	1.71395	1.68133	1.6325	1.88242	-0.13	0.749
2L	FBgn0031432	Cyp309a1	2562885	2564848	-	0	0	0	0	0	1.56454	1.71757	1.41992	1.62727	1.47472	1.57174	0.01	0.988
2L	FBgn0041337	Cyp309a2	2564882	2573047	-	0	0	0	0	0	1.86782	1.52729	1.30306	1.55311	1.65782	1.60678	-0.04	0.955
2L	FBgn0026778	Rad1	2573424	2575080	-	0	0	0	0	1	N/M	N/M	N/M	N/M	N/M	N/M	N/M	N/M
2L	FBgn0085343	CG34314	2573424	2575080	-	0	0	0	0	1	N/M	N/M	N/M	N/M	N/M	N/M	N/M	N/M
2L	FBgn0031434	CG3227	2575276	2577006	-	0	1	0	0	1	N/M	N/M	N/M	N/M	N/M	N/M	N/M	N/M
2L	FBgn0031435	CG9883	2577671	2579180	+	0	1	0	0	0	2.22332	2.11404	2.47874	2.215	2.15258	2.21791	0.08	0.88
2L	FBgn0031436	CG3214	2579217	2580056	-	0	1	1	0	0	11.6546	11.3626	11.0139	11.6385	11.3998	11.716	-0.24	0.669
2L	FBgn0031437	p16-ARC	2580291	2581114	+	0	1	1	0	0	N/M	N/M	N/M	N/M	N/M	N/M	N/M	N/M
2L	FBgn0026479	Drp1	2581437	2585448	-	0	1	0	0	0	8.52895	8.16446	8.86266	8.68842	8.0539	7.71377	0.37	0.666
2L	FBgn0250835	CG15394	2588854	2592775	+	0	0	0	0	0	2.08039	2.07034	2.04374	1.9994	2.07601	1.85665	0.09	0.826
2L	FBgn0031440	CG15395	2610146	2611285	+	0	0	0	0	0	1.53952	1.33368	1.20674	1.16092	1.69741	1.41172	-0.06	0.928
2L	FBgn0031441	CG9962	2646577	2647720	-	0	0	0	0	0	1.82294	1.50294	1.79308	1.58718	1.80877	1.80389	-0.03	0.966
2L	FBgn0053125	CG33125	2648440	2652291	-	0	0	0	0	0	1.81972	2.09204	1.95911	1.93438	1.76427	1.81937	0.12	0.774
2L	FBgn0031442	Prosbeta4R1	2653112	2653931	+	0	0	0	0	0	N/M	N/M	N/M	N/M	N/M	N/M	N/M	N/M
2L	FBgn0026395	Or23a	2654125	2655461	+	0	0	0	0	0	1.49105	1.50347	1.63388	1.43747	1.35889	1.46559	0.12	0.728
2L	FBgn0031443	Prosbeta4R2	2655394	2660830	+	0	0	0	0	0	N/M	N/M	N/M	N/M	N/M	N/M	N/M	N/M
2L	FBgn0031444	CG9879	2665110	2666195	+	0	0	0	0	0	1.93251	1.93503	2.49108	2.04388	1.76025	2.25679	0.1	0.901
2L	FBgn0041248	Gr23a	2669823	2672159	+	0	0	0	0	0	2.22525	2.0734	2.07892	1.87673	2.18724	2.07293	0.08	0.867
2L	FBgn0051690	CG31690	2674825	2719431	+	0	0	0	0	0	5.28598	6.66139	5.04243	3.675	4.5001	3.39463	1.81	0.104
2L	FBgn0031446	CG15398	2695375	2696437	-	0	0	0	0	0	2.05553	1.93907	2.87288	1.82225	1.83825	2.20057	0.34	0.669
2L	FBgn0031449	CG31689	2730106	2739833	+	0	0	0	1	0	5.09019	6.11656	5.22451	2.26667	2.32508	2.57699	3.09	0.002
2L	FBgn0031450	Hrs	2739986	2743377	+	0	0	1	1	0	8.03984	8.28453	8.52348	8.3687	7.40406	7.18107	0.63	0.424
2L	FBgn0031451	CG9961	2743366	2744934	-	0	1	1	0	1	3.38724	4.70818	3.74025	4.51529	5.72128	5.14176	-1.18	0.226
2L	FBgn0031452	Cwc25	2745102	2746944	+	0	1	1	0	1	5.68722	5.11341	6.1222	6.07495	6.08178	6.20756	-0.48	0.446
2L	FBgn0250906	Pgk	2746880	2748522	-	0	1	1	1	0	11.9281	12.4393	11.6728	11.7876	11.7801	11.7015	0.26	0.669
2L	FBgn0031453	CG9894	2752799	2756606	+	0	1	1	1	1	13.9468	13.6852	13.543	14.1504	14.3016	14.6029	-0.63	0.117
2L	FBgn0031454	CG9960	2758427	2759710	-	0	1	1	0	0	N/M	N/M	N/M	N/M	N/M	N/M	N/M	N/M
2L	FBgn0031455	snapin	2758427	2759710	-	0	1	1	0	0	N/M	N/M	N/M	N/M	N/M	N/M	N/M	N/M
2L	FBgn0031456	Trn-SR	2759915	2763610	+	0	1	1	0	0	6.12197	5.81103	6.32539	6.54755	6.10749	6.02276	-0.14	0.843
2L	FBgn0031457	CG3077	2764067	2765686	-	0	1	0	0	0	8.14906	8.62551	8.67911	7.83953	7.43007	7.55308	0.88	0.057
2L	FBgn0031458	aph-1	2766235	2767154	+	0	1	1	0	0	10.4639	10.6325	10.1505	10.8542	10.573	10.8806	-0.35	0.39
2L	FBgn0026324	Taf10b	2767281	2768166	-	0	1	1	0	1	10.0364	9.85452	9.3911	9.7118	9.8518	10.1422	-0.14	0.846
2L	FBgn0028398	Taf10	2767912	2768613	+	0	1	1	0	1	9.75958	9.82026	9.39512	9.64743	9.85881	10.0318	-0.19	0.718
2L	FBgn0019830	colt	2768590	2770066	-	0	1	1	0	0	8.78142	8.39181	8.62854	8.8084	8.73945	8.88078	-0.21	0.585
2L	FBgn0031459	CG2862	2770137	2770904	+	0	1	1	0	0	12.6043	12.6405	12.2354	12.5986	12.3123	12.5567	0	0.996
2L	FBgn0031460	CG15399	2770938	2771735	-	0	0	0	0	0	2.47596	2.33402	2.27247	2.05565	2.72416	2.74545	-0.15	0.842
2L	FBgn0004242	Syt1	2780741	2799970	-	0	0	0	0	0	N/M	N/M	N/M	N/M	N/M	N/M	N/M	N/M
2L	FBgn0031461	daw	2805518	2812147	+	0	1	1	1	1	9.29827	11.3089	9.44887	9.9351	9.15643	8.58858	0.79	0.639
2L	FBgn0031462	CG2964	2812437	2814429	+	0	0	0	0	0	2.50468	2.87255	2.56338	2.11468	2.63744	2.51543	0.22	0.682
2L	FBgn0031463	CG15400	2814336	2815760	-	0	0	0	0	0	1.85965	2.07025	1.89523	1.9243	2.0529	2.07444	-0.08	0.864
2L	FBgn0031464	Duox	2815970	2830236	-	0	1	1	0	0	4.21209	4.93811	5.16053	5.16001	3.84382	3.61545	0.56	0.666
2L	FBgn0031465	CG3123	2823546	2825506	-	0	0	0	0	0	2.19115	2.38767	2.40558	2.44914	2.34314	2.43859	-0.08	0.846
2L	FBgn0031466	CG3119	2834887	2837831	-	0	0	0	0	0	1.86096	1.85511	2.08575	1.65194	1.94147	1.85246	0.12	0.793
2L	FBgn0031467	Cpr23B	2838414	2839547	+	0	0	0	0	0	1.23589	1.49742	1.30632	1.43708	1.47705	1.36144	-0.08	0.859
2L	FBgn0031468	CG2975	2840124	2842638	+	0	0	0	0	0	2.19905	2.19314	2.16315	1.89336	2.44495	2.30305	-0.03	0.969
2L	FBgn0031469	CG18558	2842589	2844513	-	0	0	0	0	0	2.19493	2.32975	3.58513	2.47477	1.8533	1.86238	0.64	0.535
2L	FBgn0031470	CG18557	2844601	2845711	-	0	0	0	0	0	6.25838	8.25699	10.7073	2.9506	2.70985	3.21303	5.45	0.032
2L	FBgn0031471	CG3117	2846084	2847197	-	0	0	0	0	0	1.71731	1.81986	2.7699	1.80916	1.68662	1.73463	0.36	0.66
2L	FBgn0031472	CG2983	2847632	2848997	+	0	0	0	0	0	1.62911	1.84281	1.57976	1.64916	1.64704	1.79083	-0.01	0.986
2L	FBgn0031473	CG3104	2849732	2855749	-	0	1	1	0	1	2.52634	2.88719	3.92196	1.87919	2.00629	2.21753	1.08	0.179
2L	FBgn0015521	oho23B	2856070	2857041	+	0	1	1	1	1	14.3995	14.5211	14.2822	14.3217	14.4292	14.477	-0.01	0.989
2L	FBgn0031474	CG2991	2857159	2868553	+	1	1	1	1	1	9.69129	9.53834	9.6697	9.13419	9.17107	9.01436	0.53	0.06
2L	FBgn0051694	CG31694	2868627	2874518	-	0	1	1	0	0	9.75326	10.1066	10.204	9.24463	9.40132	9.33002	0.7	0.058
2L	FBgn0031476	CG8813	2869652	2870649	+	0	1	0	0	0	1.73627	1.80984	1.68667	1.7538	1.94044	2.03313	-0.16	0.644
2L	FBgn0031478	CG8814	2874872	2877168	+	0	1	1	0	0	7.56547	7.5922	7.69422	7.59085	7.74403	7.51077	0	0.998
2L	FBgn0031479	Prx6005	2877091	2878232	-	0	1	0	0	1	10.3418	10.2091	9.94283	10.5278	10.2864	10.6771	-0.33	0.408
2L	FBgn0051950	CG31950	2878520	2879001	+	0	1	0	0	1	9.75743	9.64655	9.58306	9.95006	9.36339	9.65273	0.01	0.994
2L	FBgn0028970	betaggt-II	2879124	2880708	+	0	0	0	0	1	8.28974	7.91132	8.13485	8.06258	7.88888	7.73979	0.21	0.615
2L	FBgn0024947	NTPase	2880704	2885850	-	0	1	1	1	1	11.3602	11.9091	11.3574	10.399	11.2824	11.1186	0.61	0.353
2L	FBgn0041111	lilli	2885952	2953077	+	0	1	1	1	1	4.50794	4.62916	4.65647	4.43359	4.43433	4.5364	0.13	0.704
2L	FBgn0010263	Rbp9	2954762	2968434	+	0	0	0	0	0	1.71373	2.0364	1.86738	1.66929	1.95795	1.73269	0.09	0.87
2L	FBgn0024920	Ts	2968293	2969620	-	0	0	0	0	0	10.9742	10.2963	10.6403	11.4609	10.7361	11.341	-0.54	0.374
2L	FBgn0004584	Rrp1	2969773	2972676	-	0	1	1	1	0	9.79282	8.99314	10.0132	10.377	10.0113	9.8883	-0.49	0.503
2L	FBgn0260639	gammaTub23C	2972892	2974862	+	0	1	1	1	0	N/M	N/M	N/M	N/M	N/M	N/M	N/M	N/M
2L	FBgn0031483	CG9641	2974854	2976859	-	0	1	1	0	0	8.94643	9.43154	8.95992	8.61181	8.85837	8.5102	0.45	0.286
2L	FBgn0031484	CG3165	2977127	2978501	+	0	1	1	0	0	9.67866	9.3853	9.11522	9.6446	9.803	9.97139	-0.41	0.335
2L	FBgn0031485	CG9643	2978526	2979410	-	0	1	0	0	1	9.1279	8.94797	8.56816	9.28251	9.09871	9.34188	-0.36	0.398
2L	FBgn0250786	Chd1	2979697	2987677	-	0	1	1	0	1	6.90542	6.91857	6.86413	7.42076	7.22558	6.68189	-0.21	0.734
2L	FBgn0025109	Bem46	2988135	2990094	+	0	1	1	0	1	8.96598	8.63783	9.01794	8.7953	8.81773	8.96036	0.02	0.983
2L	FBgn0002989	okr	2989594	2992761	-	0	0	0	0	1	4.83846	4.44603	5.15092	5.25351	5.09309	4.63565	-0.18	0.823
2L	FBgn0025681	CG3558	2992964	2998614	+	0	1	1	1	1	8.37141	8.46556	8.5759	8.6265	8.34974	8.25447	0.06	0.914
2L	FBgn0031488	CG17265	3013501	3016069	+	0	1	0	0	0	6.03622	5.54356	6.24895	5.86983	5.8674	5.44238	0.22	0.758
2L	FBgn0031489	CG17224	3016591	3018304	-	0	1	1	1	1	12.5703	11.9937	12.0316	12.5116	12.7172	12.6042	-0.41	0.35
2L	FBgn0031490	CG17264	3018508	3021506	+	0	1	1	0	0	9.21078	8.59311	8.36803	9.83246	9.58636	9.35975	-0.87	0.124
2L	FBgn0031491	alpha4GT1	3021309	3023169	-	0	1	0	0	0	10.0303	9.90306	10.1095	10.2444	10.2528	10.4205	-0.29	0.318
2L	FBgn0031492	CG3542	3023235	3026439	+	0	1	1	0	0	6.12606	5.32842	6.21105	7.03033	5.96095	5.49234	-0.27	0.859
2L	FBgn0031493	CG3605	3026533	3029189	-	0	1	1	0	1	8.07149	8.13636	8.4455	8.70986	8.43319	8.48931	-0.33	0.374
2L	FBgn0031494	CG17219	3029251	3030616	+	0	1	1	0	1	9.26886	8.74764	8.47586	9.31562	9.40292	9.5745	-0.6	0.232
2L	FBgn0031495	GABPI	3030562	3032300	+	0	1	1	0	1	N/M	N/M	N/M	N/M	N/M	N/M	N/M	N/M
2L	FBgn0031496	CG17258	3032210	3035348	-	0	1	0	0	0	2.56699	2.90104	2.27734	2.47778	2.63637	2.36599	0.09	0.9
2L	FBgn0031497	CG17259	3035493	3037403	-	0	1	1	0	1	10.8105	11.222	11.2508	11.2332	10.6923	10.6158	0.25	0.7
2L	FBgn0031498	CG17260	3037411	3038793	+	0	1	1	0	1	4.37318	4.39475	4.75107	5.18039	4.21176	4.05326	0.02	0.988
2L	FBgn0243513	cnir	3038826	3039812	-	0	1	1	0	1	7.58794	8.53961	7.75383	6.93226	7.38703	7.69851	0.62	0.402
2L	FBgn0031500	CG17221	3039976	3041626	+	0	1	1	0	1	8.30226	8.45282	7.53205	8.48867	8.25903	8.44613	-0.3	0.686
2L	FBgn0031501	CG17261	3042919	3043593	+	0	0	0	0	0	2.36591	2.46772	2.5112	2.92371	2.42029	2.47011	-0.16	0.767
2L	FBgn0042627	v(2)k05816	3043973	3055601	+	1	1	1	0	1	1.84211	2.33464	1.73896	1.67892	1.73256	1.84108	0.22	0.681
2L	FBgn0003934	snRNA:U5:23D	3048701	3048831	+	0	0	0	0	0	N/M	N/M	N/M	N/M	N/M	N/M	N/M	N/M
2L	FBgn0027571	CG3523	3056615	3068184	+	0	1	1	1	1	12.4114	11.7241	12.8804	12.9298	12.3674	11.707	0	0.999
2L	FBgn0015600	toc	3068339	3144613	-	1	1	1	0	0	6.3317	7.50802	7.25914	3.27445	5.72492	4.43965	2.55	0.082
2L	FBgn0005779	PpD6	3109672	3110730	+	0	0	0	0	0	1.55848	2.0625	1.52528	1.7541	1.77768	1.64576	-0.01	0.991
2L	FBgn0031504	CG15403	3128720	3129464	+	0	0	0	0	0	1.66492	1.55217	1.75891	1.63086	1.69517	1.43972	0.07	0.886
2L	FBgn0031505	CG12400	3145125	3145719	-	0	1	0	0	0	12.3887	12.3918	11.953	12.4029	12.1003	12.2284	0	1
2L	FBgn0011648	Mad	3146484	3159630	-	0	1	1	1	1	8.98931	8.75762	8.99023	8.55994	9.36017	9.35168	-0.18	0.828
2L	FBgn0260817	gkt	3159956	3162403	+	0	0	0	0	0	N/M	N/M	N/M	N/M	N/M	N/M	N/M	N/M
2L	FBgn0051953	CG31953	3162515	3163147	+	0	0	0	0	0	7.74822	8.44936	7.86042	7.79828	7.74285	7.8833	0.21	0.737
2L	FBgn0014906	Hydr2	3163647	3168999	+	0	1	1	0	0	N/M	N/M	N/M	N/M	N/M	N/M	N/M	N/M
2L	FBgn0011985	tRNA:S7:23Eb	3169582	3169663	+	0	0	0	0	0	N/M	N/M	N/M	N/M	N/M	N/M	N/M	N/M
2L	FBgn0085435	CG34406	3169813	3172751	-	0	0	0	0	1	5.12091	4.62339	4.55521	5.70309	5.35689	6.22306	-0.99	0.1
2L	FBgn0011984	tRNA:S7:23Ea	3173003	3173084	-	0	0	0	1	1	N/M	N/M	N/M	N/M	N/M	N/M	N/M	N/M
2L	FBgn0051698	CG31698	3173270	3173826	-	0	0	0	1	1	1.85101	2.04249	1.85576	1.73127	1.84245	1.76135	0.14	0.697
2L	FBgn0031512	CG15404	3173992	3174425	+	0	0	0	0	0	2.02878	1.64674	1.80105	1.9672	1.89027	1.93486	-0.11	0.823
2L	FBgn0085422	CG34393	3175112	3199620	-	0	0	0	0	0	1.8345	1.65895	2.08049	1.90668	1.93739	2.17957	-0.15	0.761
2L	FBgn0031513	CG3347	3269437	3271806	+	0	0	0	0	0	1.99009	2.11199	2.23118	2.06997	2.26617	2.32418	-0.11	0.805
2L	FBgn0031514	CG3332	3275794	3280533	-	0	0	0	0	0	2.17214	2.07518	2.23385	1.69445	2.37287	2.16049	0.08	0.909
2L	FBgn0031515	CG9664	3291245	3294690	-	0	0	1	0	0	2.62827	2.80739	3.48919	1.7854	2.07961	2.16481	0.97	0.092
2L	FBgn0031516	CG9663	3294926	3303129	-	0	1	1	1	1	3.71044	3.09495	4.19445	3.33222	3.58032	3.32843	0.25	0.776
2L	FBgn0031517	CG15406	3309222	3311684	+	0	0	0	0	0	1.71718	1.37666	1.43261	1.18146	1.43344	1.65365	0.09	0.893
2L	FBgn0031518	CG3277	3313347	3317086	+	0	0	0	0	0	1.56912	1.3969	1.77319	1.51596	1.58903	1.55241	0.03	0.963
2L	FBgn0031519	CG3326	3317476	3319872	-	0	0	0	0	1	3.3571	3.17571	3.06115	3.66609	3.10426	3.53997	-0.24	0.643
2L	FBgn0031520	CG8837	3320255	3323141	+	0	0	0	0	1	1.50452	1.54066	1.30346	1.73986	1.604	1.60437	-0.2	0.542
2L	FBgn0053281	CG33281	3324234	3326637	+	0	0	0	0	0	1.53941	1.4525	1.60328	1.75283	1.73833	1.7847	-0.23	0.399
2L	FBgn0053282	CG33282	3327903	3329792	+	0	0	0	0	0	1.53231	1.62644	1.51053	1.56338	1.45565	1.50178	0.05	0.908
2L	FBgn0031522	CG3285	3330930	3332876	+	0	0	0	0	0	2.03381	1.8188	1.8413	1.98847	1.78071	1.70594	0.07	0.886
2L	FBgn0031523	CG15408	3332911	3334723	+	0	0	0	0	0	1.87966	1.84186	2.1366	1.79543	1.896	2.00773	0.05	0.92
2L	FBgn0020445	E23	3334871	3355000	-	0	1	1	1	1	2.89782	3.52376	4.1588	2.60161	2.53321	2.70756	0.91	0.191
2L	FBgn0031526	CG8838	3357684	3358618	+	0	0	0	0	0	1.94774	1.76502	1.81963	1.98739	1.90912	1.83499	-0.07	0.881
2L	FBgn0085423	CG34394	3358640	3373047	-	0	0	1	1	0	2.16233	1.93848	2.03616	1.82194	1.94413	2.1999	0.06	0.92
2L	FBgn0031528	CG15412	3373567	3375711	-	0	0	1	1	0	1.33849	1.52647	1.38368	1.34455	1.53749	1.68684	-0.11	0.82
2L	FBgn0031529	CG9662	3375885	3376686	-	0	0	0	0	0	9.72616	10.0559	9.34067	10.0446	9.86544	10.2844	-0.36	0.518
2L	FBgn0016698	Ptpa	3377008	3378586	+	0	0	0	0	0	8.01893	7.6198	8.00352	8.42709	7.9884	8.03496	-0.27	0.586
2L	FBgn0259949	Sfp23F	3387392	3387743	-	0	0	0	0	0	N/M	N/M	N/M	N/M	N/M	N/M	N/M	N/M
2L	FBgn0259950	CG42460	3387898	3388496	-	0	0	0	0	0	N/M	N/M	N/M	N/M	N/M	N/M	N/M	N/M
2L	FBgn0085204	CG34175	3398023	3398684	+	0	0	0	0	0	1.7261	1.79779	1.90522	1.47803	2.00202	2.42023	-0.16	0.853
2L	FBgn0031530	pgant2	3404460	3422952	-	0	0	0	0	0	4.33623	6.10193	4.10749	3.6328	2.51711	2.60173	1.93	0.14
2L	FBgn0031531	CG8840	3410604	3411189	+	0	0	0	0	0	1.85306	2.04683	2.16626	1.89813	2.0319	2.02799	0.04	0.947
2L	FBgn0051952	CG31952	3416693	3417410	+	0	0	0	0	0	1.7058	1.78651	1.80533	1.68666	1.82946	1.91413	-0.04	0.925
2L	FBgn0031533	CG2772	3445997	3447591	+	0	0	0	0	0	1.41699	1.66515	1.55168	1.20829	1.5476	1.73264	0.05	0.945
2L	FBgn0031534	CG2774	3449686	3452106	+	0	1	1	1	0	10.6298	10.7455	10.4043	10.4386	10.6313	10.7605	-0.02	0.983
2L	FBgn0031535	CG12795	3452451	3453596	+	0	1	1	1	0	5.851	6.19789	6.56547	5.84293	5.85853	6.12322	0.26	0.652
2L	FBgn0031536	Cog3	3453697	3457058	-	0	0	0	0	1	5.81847	5.64139	5.8984	5.11839	5.3672	4.99117	0.63	0.073
2L	FBgn0031537	sec5	3457329	3460371	+	0	0	0	0	1	5.20036	5.25268	4.76435	6.1201	4.92786	5.09863	-0.31	0.768
2L	FBgn0031538	CG3246	3460315	3461975	-	0	0	0	0	0	9.08451	9.48135	6.84595	10.5481	10.3024	10.1814	-1.87	0.212
2L	FBgn0005616	msl-2	3462213	3466111	-	0	1	1	1	1	6.78217	6.25438	6.63292	6.86629	7.09532	6.84273	-0.38	0.359
2L	FBgn0021967	Pdsw	3466162	3467326	+	0	1	1	1	1	12.1657	12.1383	11.703	12.3206	12.0193	12.0945	-0.14	0.804
2L	FBgn0031540	CG3238	3467416	3470007	-	0	0	0	0	1	7.89761	7.29536	7.80195	7.69343	8.03703	8.18152	-0.31	0.599
2L	FBgn0051776	CG31776	3470182	3472368	+	0	0	0	0	1	1.91816	1.99142	1.70666	2.33884	2.20536	1.95704	-0.29	0.432
2L	FBgn0051956	pgant4	3472735	3475338	+	0	0	0	0	0	1.86633	1.51236	1.98221	1.72666	2.03924	1.90559	-0.1	0.864
2L	FBgn0261560	Thor	3478434	3479612	+	0	1	1	0	0	7.4307	10.5623	9.66672	8.13508	8.87016	8.00733	0.88	0.698
2L	FBgn0031542	CG15414	3480755	3491048	-	1	0	0	0	0	1.64401	1.85474	1.69048	1.99797	1.86381	1.64478	-0.11	0.826
2L	FBgn0014396	tim	3493986	3507754	-	1	0	0	0	0	1.60131	1.45556	1.61316	2.04874	1.54168	2.04917	-0.32	0.456
2L	FBgn0051954	CG31954	3509058	3510082	-	0	0	0	0	0	2.72881	2.45101	2.67131	2.53059	2.77275	2.7627	-0.07	0.89
2L	FBgn0053123	CG33123	3510477	3514662	-	0	0	0	0	0	8.37882	9.30014	8.91084	8.02997	7.64154	7.50415	1.14	0.068
2L	FBgn0031544	CG17593	3514737	3517111	+	0	1	0	0	0	10.5238	10.9718	10.2176	10.2242	10.3604	10.6246	0.17	0.823
2L	FBgn0031545	CG3213	3517273	3519697	-	0	0	0	0	0	2.0815	1.94991	1.86498	1.54897	1.89104	1.82795	0.21	0.587
2L	FBgn0031546	CG8851	3520262	3522555	+	1	0	0	0	0	2.43802	2.59491	2.33931	2.04915	2.57721	2.33908	0.14	0.812
2L	FBgn0031547	Sr-CIV	3522594	3523960	-	0	0	0	0	0	1.57282	1.73405	1.72364	1.5577	1.65991	1.83561	-0.01	0.991
2L	FBgn0031548	CG8852	3525133	3527588	+	1	0	0	0	0	2.11129	2.14903	2.08735	2.36745	2.3185	1.95287	-0.1	0.851
2L	FBgn0031549	Spindly	3527387	3530317	-	0	0	0	0	0	4.62033	4.14821	4.57085	4.95877	5.1114	5.48631	-0.74	0.108
2L	FBgn0031550	CG8853	3530903	3532526	+	1	0	0	0	1	1.76082	2.02243	1.94671	2.03117	1.97341	2.10944	-0.13	0.744
2L	FBgn0024244	drm	3539251	3548086	+	1	1	0	1	1	4.67174	3.38491	3.42421	1.91288	1.90787	1.91869	1.91	0.029
2L	FBgn0004892	sob	3578010	3580766	-	1	0	0	0	1	1.58081	1.43831	1.42881	1.86146	1.42996	1.45849	-0.1	0.855
2L	FBgn0002985	odd	3604222	3606748	-	1	0	0	0	1	2.03239	2.06519	2.00178	1.60096	1.64013	1.60788	0.42	0.092
2L	FBgn0015663	Dot	3619191	3621573	+	0	0	0	0	0	3.72977	3.67856	3.36017	4.57866	3.82442	4.67699	-0.77	0.18
2L	FBgn0031554	CG15418	3621090	3621681	-	0	0	0	0	0	2.13533	2.51653	2.24301	2.2793	2.46973	2.21589	-0.02	0.973
2L	FBgn0000721	for	3622071	3656951	-	0	1	1	1	1	9.98017	10.3928	10.4287	9.1613	9.27077	9.11865	1.08	0.012
2L	FBgn0085369	CG34340	3662745	3691737	+	1	0	0	0	1	2.47546	2.3058	2.20813	2.14869	2.25672	2.13857	0.15	0.69
2L	FBgn0259951	Sfp24Ba	3667977	3668551	-	1	0	0	0	1	N/M	N/M	N/M	N/M	N/M	N/M	N/M	N/M
2L	FBgn0259953	CG42463	3668691	3669134	-	1	0	0	0	0	N/M	N/M	N/M	N/M	N/M	N/M	N/M	N/M
2L	FBgn0259952	Sfp24Bb	3669261	3669775	-	1	0	0	0	0	N/M	N/M	N/M	N/M	N/M	N/M	N/M	N/M
2L	FBgn0261054	Sfp24Bc	3670131	3670581	-	1	0	0	0	0	N/M	N/M	N/M	N/M	N/M	N/M	N/M	N/M
2L	FBgn0031558	CG16704	3692138	3692588	-	0	0	0	0	0	1.86728	1.87021	1.7691	2.32436	1.75754	1.70552	-0.09	0.894
2L	FBgn0031559	CG3513	3692699	3693182	-	0	0	0	0	0	2.29064	2.50009	2.7037	2.51447	2.38208	2.16301	0.14	0.782
2L	FBgn0051779	Acp24A4	3693479	3693889	-	0	0	0	0	0	N/M	N/M	N/M	N/M	N/M	N/M	N/M	N/M
2L	FBgn0031560	CG16713	3695032	3695406	-	0	0	0	0	0	2.35388	2.22256	2.21599	2.20834	1.64562	2.09516	0.28	0.537
2L	FBgn0031561	CG16712	3696240	3696661	-	0	0	0	0	0	2.08966	1.8303	1.66178	1.97547	1.65984	1.69929	0.08	0.892
2L	FBgn0031562	CG3604	3697242	3697872	-	0	0	0	0	0	2.02516	1.77286	1.77961	1.84386	1.70657	1.86218	0.06	0.913
2L	FBgn0031563	CG10031	3698451	3699091	-	0	0	0	0	0	2.16522	2.03089	1.71755	2.08309	1.79991	1.72502	0.1	0.869
2L	FBgn0259954	CG42464	3699493	3699819	+	0	0	0	0	0	N/M	N/M	N/M	N/M	N/M	N/M	N/M	N/M
2L	FBgn0259955	CG42465	3700245	3700529	+	0	0	0	0	0	N/M	N/M	N/M	N/M	N/M	N/M	N/M	N/M
2L	FBgn0259956	Sfp24C1	3700674	3701088	+	0	0	0	0	0	N/M	N/M	N/M	N/M	N/M	N/M	N/M	N/M
2L	FBgn0259957	CG42467	3701307	3701604	+	0	0	0	0	0	N/M	N/M	N/M	N/M	N/M	N/M	N/M	N/M
2L	FBgn0031564	CG2816	3703659	3704253	+	0	0	0	0	0	1.99639	2.20177	2.1861	2.08004	2.27282	2.13083	-0.03	0.949
2L	FBgn0051778	CG31778	3704106	3705462	-	0	0	0	0	0	1.64761	1.93071	2.07849	2.17484	2.30104	1.30073	-0.04	0.977
2L	FBgn0051777	CG31777	3706543	3707060	-	0	0	0	0	0	3.40074	3.07323	3.24974	3.54148	3.71248	2.99523	-0.18	0.804
2L	FBgn0015376	cutlet	3707226	3711674	-	0	1	1	0	1	5.68237	4.63131	5.669	6.47714	6.02124	6.08676	-0.87	0.226
2L	FBgn0051955	CG31955	3712156	3712862	-	0	1	1	0	1	11.8637	11.6907	11.6436	11.5447	11.5235	11.641	0.16	0.631
2L	FBgn0031566	CG2818	3713374	3716813	+	0	1	1	0	1	8.47221	8.3134	8.4164	7.81476	8.02582	8.19271	0.39	0.227
2L	FBgn0040104	lectin-24A	3716880	3717728	-	0	0	0	0	0	1.62904	1.82069	1.37847	1.86748	1.60689	1.54921	-0.07	0.92
2L	FBgn0003386	Shaw	3718187	3727587	+	0	0	0	0	0	1.36234	1.6115	1.34435	1.59951	1.59506	1.59288	-0.16	0.666
2L	FBgn0031568	CG10019	3745692	3752309	+	0	0	0	0	0	2.29296	2.23994	2.30827	1.90674	2.55105	1.82986	0.18	0.785
2L	FBgn0051959	CG31959	3757631	3759212	+	0	0	0	0	0	1.97444	2.45856	1.67888	2.35923	2.05223	1.98329	-0.09	0.914
2L	FBgn0051772	CG31772	3760068	3768191	+	1	0	0	0	0	1.8967	1.6418	1.92805	2.1456	1.75144	1.67396	-0.03	0.962
2L	FBgn0004893	bowl	3771706	3784129	+	1	0	0	0	1	6.42304	4.56626	7.19828	3.03531	2.28552	2.59092	3.43	0.033
2L	FBgn0051960	CG31960	3784946	3785515	+	0	0	0	0	0	1.76254	1.62354	1.83817	2.02211	1.85636	1.6741	-0.11	0.818
2L	FBgn0051958	CG31958	3785819	3786292	+	0	0	1	0	0	N/M	N/M	N/M	N/M	N/M	N/M	N/M	N/M
2L	FBgn0031571	CG3921	3790663	3802245	+	1	0	0	0	1	2.96176	2.5599	3.08033	2.87154	2.9921	2.51728	0.07	0.924
2L	FBgn0021800	l(2)k16918	3803581	3809064	+	0	1	1	1	1	8.80614	8.61738	8.69637	7.54878	8.41393	8.61359	0.51	0.461
2L	FBgn0031573	CG3407	3810799	3813407	-	0	0	0	0	1	4.60607	4.33632	4.74525	4.97907	5.22211	4.81593	-0.44	0.254
2L	FBgn0003430	slp1	3825680	3827137	+	1	0	0	0	1	3.23053	4.36556	4.60473	1.82514	2.02223	1.95727	2.13	0.019
2L	FBgn0004567	slp2	3836842	3839201	+	1	0	0	0	1	4.27222	4.46317	5.10391	2.72	1.85051	1.71764	2.52	0.008
2L	FBgn0031574	CG3964	3862681	3867507	+	0	0	0	1	1	3.61573	2.91656	3.52826	3.93343	3.18504	3.26472	-0.11	0.92
2L	FBgn0031575	Cep97	3867714	3871425	+	0	0	0	1	1	N/M	N/M	N/M	N/M	N/M	N/M	N/M	N/M
2L	FBgn0051957	CG31957	3871480	3872458	-	0	0	0	0	1	8.95724	8.49763	8.2367	9.03641	9.05985	9.30794	-0.57	0.23
2L	FBgn0000256	capu	3872658	3902860	-	0	1	1	0	1	5.43217	5.1791	5.7782	3.66318	4.43035	4.4168	1.29	0.042
2L	FBgn0051774	fred	3905524	3947160	-	0	0	0	0	0	2.03416	1.96773	1.77942	1.55731	1.90109	1.74344	0.19	0.631
2L	FBgn0051773	CG31773	3911790	3914288	-	0	0	0	0	0	1.1746	1.5064	1.42817	1.84036	1.5163	1.84729	-0.36	0.323
2L	FBgn0085205	CG34176	4004083	4004480	+	0	0	0	0	0	2.36431	2.16382	2.11241	1.88687	2.08075	2.11377	0.19	0.614
2L	FBgn0031579	CG15422	4005056	4005370	+	0	0	0	0	0	2.01641	1.98415	2.20906	1.97894	2.08953	2.12649	0	0.994
2L	FBgn0031580	CG15423	4006041	4006567	+	0	0	0	0	0	2.4035	2.87396	2.79198	2.33332	2.83086	2.78175	0.04	0.961
2L	FBgn0031581	CG10039	4007690	4008999	+	0	0	0	0	0	2.34467	2.43991	2.25052	2.09995	2.43704	2.31293	0.06	0.907
2L	FBgn0000547	ed	4031379	4115059	+	0	0	1	1	1	5.7659	4.99458	5.48772	5.12675	4.97328	4.90865	0.41	0.425
2L	FBgn0086032	snoRNA:Me28S-C437	4085890	4086005	+	0	0	0	0	0	N/M	N/M	N/M	N/M	N/M	N/M	N/M	N/M
2L	FBgn0020376	Sr-CIII	4120363	4121442	+	0	0	0	0	0	1.92586	1.46309	1.63266	1.71694	1.47663	1.88786	-0.02	0.982
2L	FBgn0014033	Sr-CI	4121721	4124002	+	0	0	0	0	0	1.88973	1.82759	1.83234	1.93896	1.79998	1.70968	0.03	0.946
2L	FBgn0031585	CG2955	4149279	4151203	+	0	0	0	0	0	2.0391	1.87617	1.83495	2.50162	1.79587	1.78753	-0.11	0.891
2L	FBgn0026394	Or24a	4164689	4166134	-	0	0	0	0	0	1.57753	1.8719	1.22497	1.52628	1.52199	1.48204	0.05	0.949
2L	FBgn0051961	CG31961	4186245	4187789	-	0	1	0	0	0	4.83357	4.81405	5.72837	5.49244	4.80997	4.66491	0.14	0.914
2L	FBgn0040102	lectin-24Db	4188123	4189285	+	0	1	0	0	0	4.14607	3.81661	2.75458	2.75318	4.17373	4.30972	-0.17	0.935
2L	FBgn0031589	CG3714	4189497	4198058	-	0	1	1	0	1	10.4355	10.9733	10.0319	9.59318	10.2639	10.1445	0.48	0.515
2L	FBgn0001075	ft	4198402	4217852	-	1	1	0	0	1	2.37375	2.34536	2.8532	2.07675	2.46832	2.19543	0.28	0.59
2L	FBgn0031590	CG3702	4224650	4227097	-	0	1	0	0	0	10.005	9.81763	10.2399	10.0722	9.82795	9.90107	0.09	0.878
2L	FBgn0003941	RpL40	4227642	4228563	+	0	1	1	0	0	14.341	14.3305	14.2864	14.6394	14.4319	14.4887	-0.2	0.5
2L	FBgn0031591	CG15425	4257572	4258425	+	0	0	0	0	0	1.78647	1.83537	1.80867	2.04299	1.82134	1.67276	-0.04	0.949
2L	FBgn0031592	Art2	4277696	4279315	-	0	0	0	0	0	1.84147	1.93321	1.89542	2.21999	1.78471	1.67526	0	0.997
2L	FBgn0010473	tutl	4283147	4321233	+	0	0	0	0	0	1.63098	1.72823	1.40622	1.91286	1.69647	1.65605	-0.17	0.697
2L	FBgn0028482	CG16857	4324573	4331837	+	0	0	0	0	0	5.20742	5.34758	4.54902	2.78341	2.8843	2.58944	2.28	0.002
2L	FBgn0020762	Atet	4333926	4345776	+	0	1	1	0	1	2.62481	2.71326	3.00509	2.45601	2.61455	2.17217	0.37	0.371
2L	FBgn0031596	CG15429	4352975	4354030	+	0	0	0	0	0	1.84962	1.65546	1.79544	1.76854	1.96313	1.9298	-0.12	0.758
2L	FBgn0026319	Traf4	4362549	4380725	+	0	1	1	1	0	3.31394	3.78378	3.23502	6.75597	7.23418	7.06666	-3.57	0
2L	FBgn0031597	CG17612	4380508	4382719	-	0	1	1	1	0	4.52327	4.32015	4.05453	4.89228	5.072	5.2566	-0.77	0.057
2L	FBgn0031598	CG3338	4382920	4386062	-	0	0	0	0	0	5.89461	5.72639	6.30269	6.08533	6.04911	5.61809	0.06	0.947
2L	FBgn0031599	Psf2	4386176	4387046	-	0	0	0	0	0	8.09742	8.13116	7.95826	8.18645	8.19589	8.37447	-0.19	0.561
2L	FBgn0027560	Tps1	4388321	4392788	+	0	0	1	0	0	1.89664	1.90053	1.68892	1.79792	1.64891	1.83237	0.07	0.885
2L	FBgn0031600	CG3652	4392770	4393814	-	0	1	1	1	0	9.90383	10.0413	9.56154	10.2303	9.85989	10.1627	-0.25	0.611
2L	FBgn0022153	l(2)k05819	4394198	4400109	+	0	0	0	1	0	7.41658	6.93816	7.8975	8.15641	7.71918	7.47166	-0.37	0.657
2L	FBgn0053003	CG33003	4400953	4403091	+	0	0	0	0	0	2.30375	1.94143	2.19174	2.21888	2.24583	2.16557	-0.06	0.9
2L	FBgn0031601	Dim1	4403255	4403955	+	0	0	0	0	0	9.83451	9.87066	9.24598	10.0163	9.59475	10.1704	-0.28	0.688
2L	FBgn0031602	CG15431	4406129	4409353	-	1	0	0	0	0	3.05223	2.53743	2.664	2.13087	3.03337	2.75486	0.11	0.913
2L	FBgn0051963	tRNA:CR31963	4418977	4419048	-	0	0	0	0	0	N/M	N/M	N/M	N/M	N/M	N/M	N/M	N/M
2L	FBgn0085206	CG34177	4433908	4435057	+	0	0	0	0	0	N/M	N/M	N/M	N/M	N/M	N/M	N/M	N/M
2L	FBgn0085207	CG34178	4433908	4435057	+	0	0	0	0	0	N/M	N/M	N/M	N/M	N/M	N/M	N/M	N/M
2L	FBgn0259958	Sfp24F	4441429	4442060	-	0	0	0	0	0	N/M	N/M	N/M	N/M	N/M	N/M	N/M	N/M
2L	FBgn0031603	CG15432	4442429	4442985	+	0	0	0	0	0	9.62522	9.65682	9.13161	9.94894	9.61841	9.90842	-0.35	0.449
2L	FBgn0027609	morgue	4442870	4444677	-	0	1	1	0	0	5.93049	5.42632	6.49097	6.40741	5.79174	5.65381	0	0.999
2L	FBgn0031604	Elp3	4444732	4446765	+	0	1	1	0	0	7.90264	7.935	7.84509	7.83939	7.77138	8.08376	0	0.995
2L	FBgn0025684	CG15438	4446662	4448637	-	0	1	1	0	0	6.58185	6.16253	6.35534	6.24157	6.15872	6.30143	0.13	0.775
2L	FBgn0031606	CG15439	4449289	4453004	-	0	0	0	0	0	5.52956	5.18799	5.80034	5.51203	5.55137	5.53671	-0.03	0.972
2L	FBgn0031607	CG15440	4453167	4454457	-	0	1	1	1	1	9.38226	9.64875	8.95032	9.73408	9.62341	9.76927	-0.38	0.42
2L	FBgn0040705	CG15434	4454665	4455160	+	0	1	1	1	1	1.62692	1.72503	1.50618	1.95986	1.63298	1.62633	-0.12	0.803
2L	FBgn0019982	Gs1l	4455221	4456822	-	0	1	1	0	0	7.28663	8.09748	6.70846	8.23625	7.43027	7.61536	-0.4	0.738
2L	FBgn0261606	RpL27A	4457176	4458364	-	0	1	1	0	0	14.649	14.6555	14.6655	14.7582	14.6737	14.6952	-0.05	0.896
2L	FBgn0065053	snoRNA:Me18S-C1831	4457603	4457674	-	0	1	1	0	0	N/M	N/M	N/M	N/M	N/M	N/M	N/M	N/M
2L	FBgn0053002	mRpL27	4459004	4459532	-	0	1	1	0	1	9.9369	9.88069	9.39162	10.2836	9.79761	10.1034	-0.33	0.542
2L	FBgn0031608	CG15435	4459835	4461750	+	0	0	1	0	1	7.56824	7.7919	7.53555	7.88412	7.54536	7.36142	0.03	0.962
2L	FBgn0031609	CG15443	4461631	4463437	-	0	0	0	0	1	8.8969	9.0871	8.38731	9.08294	9.19906	9.30187	-0.4	0.406
2L	FBgn0031610	CG15436	4463642	4465075	+	0	0	0	0	1	5.83593	6.09086	5.34318	6.79646	6.82649	7.05612	-1.14	0.032
2L	FBgn0031611	CG17840	4465200	4468022	+	0	0	0	0	1	4.6107	3.8691	4.50383	4.94841	4.21844	3.88164	-0.02	0.989
2L	FBgn0011603	ine	4468000	4477024	-	1	0	0	0	0	3.45618	3.08758	3.8917	2.63417	2.34732	2.09263	1.12	0.054
2L	FBgn0053196	dp	4479471	4591963	-	1	0	0	0	0	8.58443	8.05096	8.69625	8.67119	8.92153	8.83703	-0.37	0.456
2L	FBgn0031613	HP6	4577719	4578201	-	0	0	0	0	0	N/M	N/M	N/M	N/M	N/M	N/M	N/M	N/M
2L	FBgn0083938	BG642163	4641296	4642747	+	0	0	0	0	0	1.41758	2.05381	1.68652	1.78445	1.67778	1.8549	-0.05	0.945
2L	FBgn0031617	CG15635	4642998	4646472	+	0	0	0	0	0	2.00318	2.01109	2.40424	2.09601	2.48626	2.43426	-0.2	0.704
2L	FBgn0031619	CG3355	4651403	4652877	+	0	0	0	0	0	2.00923	1.68935	2.05509	1.68013	1.6552	2.03796	0.13	0.825
2L	FBgn0031620	CG11929	4682677	4687235	+	0	0	0	0	0	2.34695	2.10835	2.19748	2.235	2.25922	2.38231	-0.07	0.867
2L	FBgn0000227	Bsg25A	4683050	4684459	-	0	0	0	0	0	1.61576	1.8697	1.80904	1.91031	1.93268	2.01836	-0.19	0.57
2L	FBgn0031621	CG15634	4687513	4688956	+	0	0	0	0	0	1.86463	1.91	1.81976	1.94626	2.06619	2.03318	-0.15	0.627
2L	FBgn0031622	CG3251	4688965	4690702	-	0	0	0	0	0	2.28428	2.00378	2.05766	2.46627	2.1222	1.75057	0	0.999
2L	FBgn0085380	CG34351	4694721	4722468	+	0	0	0	0	0	2.09121	1.92841	2.29375	2.0405	1.9083	2.10394	0.09	0.864
2L	FBgn0031623	Taf12L	4700941	4701588	-	0	0	0	0	0	2.47077	2.26242	2.58414	2.22461	2.19174	2.28643	0.2	0.549
2L	FBgn0031626	CG15631	4732413	4734458	-	0	0	0	0	0	1.65055	1.58251	1.71216	1.43443	1.56695	1.43743	0.17	0.586
2L	FBgn0031627	CG15630	4734592	4794040	-	0	0	0	0	0	1.57522	1.74923	1.66545	1.61214	1.7609	2.26575	-0.22	0.705
2L	FBgn0260428	CG42523	4762937	4763537	+	0	0	0	0	0	N/M	N/M	N/M	N/M	N/M	N/M	N/M	N/M
2L	FBgn0031628	CG3294	4794549	4796576	+	0	0	0	0	1	4.65867	4.28815	4.21842	4.35458	5.26534	5.04759	-0.5	0.439
2L	FBgn0031629	CG3244	4796584	4801923	-	0	0	0	0	0	1.37724	1.0745	1.72593	1.78281	1.71987	1.82732	-0.38	0.379
2L	FBgn0031630	CG15629	4813025	4815891	+	0	0	0	0	0	2.08602	2.1825	2.04033	1.60472	1.93241	1.7411	0.34	0.264
2L	FBgn0031631	CG3225	4815613	4818210	-	0	0	0	0	1	3.78793	3.18389	2.9337	3.48291	4.30463	4.22895	-0.7	0.327
2L	FBgn0031632	CG15628	4821776	4828552	+	0	0	0	0	0	2.1917	2.21648	2.61039	1.67732	2.04344	2.1282	0.39	0.377
2L	FBgn0031633	CG2976	4829381	4830686	-	0	0	0	0	0	9.21926	8.92924	9.19656	9.08324	8.79045	9.08172	0.13	0.787
2L	FBgn0031634	Ir25a	4830846	4835300	-	0	0	0	0	0	N/M	N/M	N/M	N/M	N/M	N/M	N/M	N/M
2L	FBgn0031635	CG15626	4835333	4837996	-	0	0	0	0	1	9.06336	8.39717	9.3586	8.97176	8.94895	8.88257	0.01	0.997
2L	FBgn0031636	CG12194	4839219	4841465	+	0	0	0	0	0	1.99955	1.48908	1.76628	1.6946	1.38283	1.66655	0.17	0.757
2L	FBgn0031637	CG2950	4842086	4847292	-	0	1	1	0	0	8.36135	8.49864	8.4168	8.45028	8.09629	8.20074	0.18	0.65
2L	FBgn0031638	CG11927	4847748	4849499	+	0	0	0	0	1	7.16664	7.35665	6.92394	7.87308	7.32949	7.46983	-0.41	0.374
2L	FBgn0031639	mRpS2	4849439	4850418	-	0	0	0	0	1	8.40372	8.31161	8.19982	8.70142	8.31495	8.57861	-0.23	0.556
2L	FBgn0031640	CG11926	4850639	4852640	+	0	0	0	0	1	7.3873	7.30831	7.4661	7.71692	6.95761	7.08142	0.14	0.86
2L	FBgn0051660	CG31660	4852865	4875233	+	0	0	0	0	0	1.65182	1.74548	1.73919	1.49726	1.66307	1.6917	0.09	0.81
2L	FBgn0000286	Cf2	4877289	4883341	-	0	1	1	0	0	N/M	N/M	N/M	N/M	N/M	N/M	N/M	N/M
2L	FBgn0031643	CG3008	4883171	4885669	+	0	1	1	0	0	9.71502	9.87294	9.44676	9.66461	9.52985	9.62794	0.07	0.897
2L	FBgn0031644	CG15625	4889995	4891378	+	0	0	1	0	0	1.9032	1.8232	2.03545	1.61905	1.78653	2.30124	0.02	0.986
2L	FBgn0031645	CG3036	4892115	4903889	+	0	0	1	0	0	6.8621	7.96223	8.79921	1.99641	2.92076	3.03653	5.22	0.002
2L	FBgn0031646	CG2837	4904068	4906761	-	0	0	0	0	0	2.35434	2.34086	2.11453	1.71312	2.43861	2.35953	0.1	0.904
2L	FBgn0041150	hoe1	4908745	4932296	-	0	0	0	0	0	7.37038	8.66966	7.65019	3.20458	2.85266	3.29487	4.78	0
2L	FBgn0031649	hoe2	4933047	4936582	-	0	0	0	0	0	1.79472	2.65292	2.00617	2.10417	1.87298	2.0674	0.14	0.874
2L	FBgn0003372	Sgs1	4937409	4941424	+	0	0	0	0	0	1.80051	1.76769	1.65251	1.82311	1.98827	1.74826	-0.11	0.776
2L	FBgn0031650	CG14044	4942748	4944305	+	0	0	0	0	0	1.48761	1.80486	1.627	1.63219	1.53655	1.59309	0.05	0.918
2L	FBgn0031651	mRpL24	4944256	4945343	-	0	1	1	0	1	10.2739	10.3708	9.76141	10.0037	10.1861	10.2298	0	0.997
2L	FBgn0015000	betaggt-I	4945598	4948321	+	0	1	1	0	1	9.86142	10.238	9.72386	9.77415	9.81289	9.96871	0.09	0.886
2L	FBgn0031652	jet	4948202	4949751	-	0	1	0	0	1	2.4076	2.50679	2.19626	2.46299	2.42971	2.5205	-0.1	0.817
2L	FBgn0031653	Jon25Biii	4949947	4950763	-	0	0	0	0	1	1.80631	1.8589	1.77713	1.93738	2.04393	1.59372	-0.04	0.944
2L	FBgn0031654	Jon25Bii	4952250	4953134	-	0	0	0	0	0	2.40918	2.55528	2.39152	1.74866	2.31268	2.16643	0.38	0.363
2L	FBgn0020906	Jon25Bi	4954071	4955353	-	0	0	0	0	0	1.71408	1.48672	1.49507	1.99394	1.76338	1.6006	-0.22	0.586
2L	FBgn0031655	Marcal1	4955519	4958292	+	0	0	0	0	0	4.7451	3.87873	4.36307	4.56061	4.89166	5.24129	-0.57	0.379
2L	FBgn0083960	CG34124	4958411	4965432	+	1	1	0	0	0	N/M	N/M	N/M	N/M	N/M	N/M	N/M	N/M
2L	FBgn0083961	CG34125	4965694	4966400	+	0	1	1	0	0	10.0593	10.3703	9.74937	10.579	10.2671	10.4815	-0.38	0.404
2L	FBgn0015834	Trip1	4966367	4967778	-	0	1	1	0	0	12.9536	13.0809	12.9222	13.3389	13.2501	13.336	-0.32	0.218
2L	FBgn0031656	CG8885	4967832	4968936	-	0	1	1	0	0	9.40231	9.08365	9.32656	9.43235	9.13827	9.16961	0.02	0.971
2L	FBgn0031657	CG3756	4969004	4970216	+	0	1	0	0	0	9.14351	9.19473	8.79883	9.50374	9.08496	9.43281	-0.29	0.512
2L	FBgn0010607	l(2)05714	4970135	4971453	-	0	1	1	1	0	8.94252	9.22872	8.22702	9.1338	9.66785	9.71281	-0.71	0.309
2L	FBgn0031659	CG14043	4971704	4973687	+	0	1	1	1	1	8.0925	8.10934	8.04227	7.99159	8.20591	8.55666	-0.17	0.744
2L	FBgn0031660	mRpL28	4973978	4975284	+	0	1	0	0	1	10.3535	10.6696	10.2921	10.372	9.96489	9.90955	0.36	0.418
2L	FBgn0031661	Gmd	4975300	4977018	-	0	1	0	0	0	9.5732	9.71576	9.13021	9.69895	10.0287	10.1135	-0.47	0.314
2L	FBgn0031662	CG3792	4977324	4978568	+	0	1	0	0	1	9.27665	9.3361	9.16438	9.40839	9.3858	9.70419	-0.24	0.493
2L	FBgn0031663	CG8891	4978484	4979377	-	0	1	0	0	1	9.98074	9.98328	9.4714	10.1552	9.57435	9.93272	-0.08	0.929
2L	FBgn0031664	CG8892	4979536	4981588	-	0	1	1	0	1	7.1984	6.47604	7.59268	7.18776	7.1166	7.1251	-0.05	0.964
2L	FBgn0083962	CG34126	4981646	4992436	+	0	1	1	0	1	2.09721	1.83807	1.97751	1.64721	1.58755	1.6217	0.35	0.205
2L	FBgn0053113	Rtnl1	4993641	5009744	-	0	1	1	1	1	12.353	12.3122	12.9489	11.2742	12.105	12.154	0.69	0.318
2L	FBgn0031668	CG31917	5009931	5010825	-	0	1	1	1	1	N/M	N/M	N/M	N/M	N/M	N/M	N/M	N/M
2L	FBgn0259719	Tfb5	5009931	5010825	-	0	1	1	1	1	N/M	N/M	N/M	N/M	N/M	N/M	N/M	N/M
2L	FBgn0031670	CG3887	5011081	5012127	+	0	1	1	0	0	12.7747	12.9776	12.5108	12.4585	12.3173	12.5183	0.32	0.391
2L	FBgn0016075	vkg	5012144	5027412	-	0	1	1	1	1	11.5649	11.1796	12.1999	12.7851	12.8214	12.2791	-0.98	0.136
2L	FBgn0000299	Cg25C	5029615	5037114	+	0	1	1	1	1	11.5937	11.4749	12.051	12.5581	12.6408	12.1346	-0.74	0.127
2L	FBgn0260470	SP555	5038053	5040818	+	0	1	1	0	0	N/M	N/M	N/M	N/M	N/M	N/M	N/M	N/M
2L	FBgn0260451	CG14042	5038053	5040816	+	0	1	1	0	0	N/M	N/M	N/M	N/M	N/M	N/M	N/M	N/M
2L	FBgn0031673	CG31650	5040648	5044712	-	0	1	1	0	1	11.1471	11.1242	11.3142	10.7194	10.5112	10.6813	0.56	0.061
2L	FBgn0031674	CG31919	5043269	5048366	+	0	1	1	0	1	N/M	N/M	N/M	N/M	N/M	N/M	N/M	N/M
2L	FBgn0053995	CG33995	5043269	5048366	+	0	1	1	0	1	N/M	N/M	N/M	N/M	N/M	N/M	N/M	N/M
2L	FBgn0031675	CG9121	5047818	5050877	-	0	1	0	0	0	2.03288	1.61045	1.46631	1.98572	1.82769	2.27004	-0.32	0.524
2L	FBgn0022023	eIF-3p40	5051193	5053209	-	0	1	1	0	1	11.2185	11.0322	11.5206	11.7601	11.4872	11.6242	-0.37	0.35
2L	FBgn0031676	CG14040	5052846	5054575	+	0	1	1	0	1	7.03792	5.74597	7.28474	7.20864	6.90265	7.38897	-0.48	0.69
2L	FBgn0031677	CG14036	5054579	5055004	-	0	1	1	0	1	4.55877	3.99604	4.12044	3.58552	4.7148	5.09294	-0.24	0.866
2L	FBgn0014857	His3.3A	5055058	5055995	+	0	1	1	0	1	11.8918	11.6259	11.8689	12.4462	12.1682	12.2523	-0.49	0.123
2L	FBgn0031678	CG31918	5055982	5058241	-	0	1	1	0	0	5.69568	7.17957	6.1145	6.28116	6.23805	6.11609	0.12	0.937
2L	FBgn0028694	Rpn11	5058404	5059816	-	0	1	1	0	1	11.4522	11.4488	11.4342	11.213	11.1945	11.3094	0.21	0.447
2L	FBgn0028572	qtc	5060832	5070750	+	0	1	1	0	0	1.44716	1.59742	1.55281	1.3468	1.68808	1.60992	-0.02	0.982
2L	FBgn0261608	RpL37A	5070957	5072055	+	0	1	1	0	0	14.1415	14.2228	14.0407	14.4217	14.3229	14.3749	-0.24	0.392
2L	FBgn0031681	pgant5	5072156	5093590	-	0	1	1	1	1	9.82201	9.774	10.1731	9.20969	9.98763	9.82164	0.25	0.729
2L	FBgn0031682	CG5828	5094021	5095439	+	0	1	1	1	1	4.11738	3.91063	4.21473	4.92091	3.66824	4.0629	-0.14	0.911
2L	FBgn0031683	CG4230	5096227	5098613	+	0	1	1	0	1	3.02719	3.13517	3.28614	3.66502	3.24326	3.2525	-0.24	0.59
2L	FBgn0031684	CG8680	5099500	5100214	-	0	0	0	0	1	11.3572	11.3438	10.9898	11.3111	10.9649	10.9786	0.15	0.787
2L	FBgn0261836	Msp-300	5100877	5205690	+	1	1	1	1	1	8.47731	8.71042	8.99695	7.38621	7.43288	6.88083	1.49	0.01
2L	FBgn0082990	snoRNA:Psi28S-2263	5187778	5187922	+	0	0	0	0	0	N/M	N/M	N/M	N/M	N/M	N/M	N/M	N/M
2L	FBgn0065083	snmRNA:765	5193471	5193516	+	0	0	0	0	0	N/M	N/M	N/M	N/M	N/M	N/M	N/M	N/M
2L	FBgn0065107	snmRNA:128	5196035	5196097	+	0	0	0	0	0	N/M	N/M	N/M	N/M	N/M	N/M	N/M	N/M
2L	FBgn0083028	snoRNA:Psi18S-525k	5202383	5202522	+	0	0	0	0	0	N/M	N/M	N/M	N/M	N/M	N/M	N/M	N/M
2L	FBgn0065104	snmRNA:158	5206205	5206361	+	0	0	0	0	0	N/M	N/M	N/M	N/M	N/M	N/M	N/M	N/M
2L	FBgn0031688	Cyp28d2	5207308	5209345	+	0	0	0	0	0	3.05167	4.49777	3.05456	3.01393	2.95415	2.90615	0.58	0.586
2L	FBgn0031689	Cyp28d1	5210461	5212445	+	0	0	0	0	0	9.62066	12.0827	9.24307	4.00966	5.93685	4.82139	5.39	0.015
2L	FBgn0031690	CG7742	5212395	5214730	-	0	0	0	0	0	1.64278	1.81229	1.67673	1.71469	1.71694	1.67504	0.01	0.988
2L	FBgn0250847	CG14034	5215211	5216533	-	0	0	0	0	0	1.91941	2.13978	1.73784	1.40658	1.77472	1.84927	0.26	0.593
2L	FBgn0031692	TpnC25D	5218260	5219059	+	0	0	0	0	0	1.49767	1.47096	1.60697	1.29372	1.54862	1.63789	0.03	0.956
2L	FBgn0003716	tkv	5218996	5271353	-	0	1	1	1	1	9.18808	8.77015	9.80973	9.39487	9.37796	8.74923	0.08	0.949
2L	FBgn0051971	tRNA:CR31971	5240766	5240837	+	0	0	0	1	0	N/M	N/M	N/M	N/M	N/M	N/M	N/M	N/M
2L	FBgn0051914	tRNA:CR31914	5241106	5241177	-	0	0	0	1	0	N/M	N/M	N/M	N/M	N/M	N/M	N/M	N/M
2L	FBgn0046776	CR14033	5242707	5244239	+	0	1	1	1	0	N/M	N/M	N/M	N/M	N/M	N/M	N/M	N/M
2L	FBgn0031693	Cyp4ac1	5264001	5265899	+	0	0	0	0	0	2.04459	2.43439	2.88769	1.80111	1.79516	1.92023	0.62	0.221
2L	FBgn0031694	Cyp4ac2	5266392	5268455	+	0	0	0	0	0	1.40442	1.72571	1.55584	2.11882	1.85286	1.78591	-0.36	0.314
2L	FBgn0031695	Cyp4ac3	5268517	5270329	+	0	0	1	1	0	1.68932	1.4411	1.64137	1.75143	2.03719	1.8429	-0.29	0.387
2L	FBgn0000228	Bsg25D	5271728	5278558	-	0	1	0	0	0	7.62367	7.43978	7.94455	7.23492	7.79258	7.58966	0.13	0.854
2L	FBgn0031696	Bub1	5279051	5283002	+	0	1	0	0	0	6.20705	5.64268	6.11653	6.16098	6.38869	6.05371	-0.21	0.707
2L	FBgn0016076	vri	5299647	5310996	+	0	1	1	1	0	8.42923	9.96685	9.57825	8.06854	8.48673	8.5725	0.95	0.308
2L	FBgn0031697	CG14024	5312136	5314885	-	0	0	0	0	0	2.64935	2.99445	2.59803	2.50502	2.82001	2.62044	0.1	0.864
2L	FBgn0031698	CG14023	5316240	5324936	-	0	1	0	0	1	2.7192	2.49669	2.89305	2.94392	2.89571	2.26156	0	0.999
2L	FBgn0015031	cype	5327241	5328000	+	0	1	1	0	0	12.5873	12.0334	12.3671	12.6059	12.2161	12.229	-0.02	0.984
2L	FBgn0031700	CG14022	5327978	5328870	-	0	1	1	0	0	2.46808	2.09705	2.39403	2.46846	2.4586	2.08612	-0.02	0.984
2L	FBgn0031701	TotM	5329857	5330466	+	0	0	0	0	0	1.5546	1.5108	1.55776	1.50434	1.67027	1.54628	-0.03	0.945
2L	FBgn0031702	fusl	5330468	5338053	-	1	0	0	0	0	N/M	N/M	N/M	N/M	N/M	N/M	N/M	N/M
2L	FBgn0031703	CG12512	5339132	5342349	-	0	0	0	0	0	1.84089	1.4754	1.82124	2.54308	2.46347	2.0957	-0.65	0.108
2L	FBgn0016920	nompC	5346237	5365039	+	1	0	0	0	0	2.01997	1.63043	2.10401	1.6383	1.88472	1.93451	0.1	0.875
2L	FBgn0016660	H15	5404342	5415928	+	1	0	0	0	1	2.30016	1.96625	2.26039	2.00522	2.04734	2.01005	0.15	0.698
2L	FBgn0051647	CG31647	5435582	5439277	-	1	0	0	0	1	1.3411	1.36884	1.44518	1.52616	1.34487	1.19789	0.03	0.959
2L	FBgn0086033	snoRNA:Me28S-A2486	5437634	5437749	-	1	0	0	0	1	N/M	N/M	N/M	N/M	N/M	N/M	N/M	N/M
2L	FBgn0005511	mid	5461641	5467609	+	1	0	0	0	1	2.48352	2.3031	2.60314	2.7597	1.93143	2.13449	0.19	0.808
2L	FBgn0031707	CG14020	5517823	5518949	+	0	0	0	0	0	1.27447	1.53693	1.2473	1.38971	1.2934	1.37618	0	1
2L	FBgn0031708	CG7382	5518893	5519889	-	0	0	1	0	1	10.1139	10.3954	9.60595	9.98433	10.0311	9.98967	0.04	0.968
2L	FBgn0000318	cl	5520235	5521382	+	0	0	1	0	1	11.6284	11.8255	11.2793	11.5937	11.6657	11.7601	-0.1	0.878
2L	FBgn0031710	CG7371	5521281	5523877	-	0	1	0	0	1	5.44638	5.32054	5.3715	5.48906	5.45294	5.53609	-0.11	0.744
2L	FBgn0031711	CG6907	5524139	5525809	+	0	1	0	0	1	8.40277	8.28729	8.42922	8.798	8.25295	8.58921	-0.17	0.736
2L	FBgn0051989	Cap-D3	5525905	5537108	+	0	0	0	1	1	1.6704	1.46494	1.69703	1.99373	1.79407	1.75891	-0.24	0.476
2L	FBgn0051648	CG31648	5526962	5527854	+	0	0	0	1	1	8.18201	7.76042	7.57495	8.15661	7.93911	8.23093	-0.27	0.601
2L	FBgn0051915	CG31915	5528087	5530682	+	0	0	0	1	1	9.3634	9.07132	9.44713	8.51506	8.89912	9.09083	0.46	0.308
2L	FBgn0031713	CG7277	5530620	5532195	-	0	0	0	0	0	9.74851	10.0331	9.38119	9.86634	9.48267	9.55142	0.09	0.912
2L	FBgn0031715	tomb	5535933	5536726	-	0	0	0	0	0	2.48743	2.40927	2.1761	2.25349	3.23649	2.9925	-0.47	0.479
2L	FBgn0031716	CG14015	5536850	5539169	-	0	1	0	0	0	1.7518	2.10067	1.78616	1.96016	2.2244	1.98662	-0.18	0.694
2L	FBgn0014189	Hel25E	5539326	5542310	-	0	1	1	0	1	11.5946	11.0083	11.859	11.7447	11.7534	11.7753	-0.27	0.682
2L	FBgn0002525	Lam	5542527	5546642	+	0	1	1	0	1	10.9276	10.7008	11.136	11.439	11.3884	11.635	-0.57	0.113
2L	FBgn0031717	Oscillin	5547203	5549614	+	0	1	1	0	1	8.29598	8.65243	7.99531	7.96231	8.30354	8.28193	0.13	0.851
2L	FBgn0031718	CG14014	5549707	5550835	-	0	0	0	0	0	2.20339	1.80833	1.85194	2.4427	2.09004	2.23245	-0.3	0.465
2L	FBgn0031719	CG18269	5552046	5552648	+	0	0	0	0	0	1.88713	2.04884	2.20629	1.60942	1.59665	1.76679	0.39	0.206
2L	FBgn0031720	CG14013	5552843	5553848	-	0	0	0	0	0	1.58985	1.85829	1.87942	1.48222	1.64446	1.89368	0.1	0.854
2L	FBgn0031721	CG14017	5553897	5555137	+	0	0	0	0	0	1.49071	1.71173	1.41818	1.63789	1.96149	1.77032	-0.25	0.502
2L	FBgn0004620	GluRIIA	5555074	5558994	+	0	0	0	0	0	1.7626	1.89229	1.90284	1.77285	1.88713	1.59258	0.1	0.816
2L	FBgn0020429	GluRIIB	5559342	5563502	+	0	0	0	0	0	1.74275	1.87608	2.32892	1.41783	1.71532	1.94471	0.29	0.622
2L	FBgn0041719	snRNA:U4:25F	5565619	5565766	+	0	0	0	0	0	N/M	N/M	N/M	N/M	N/M	N/M	N/M	N/M
2L	FBgn0031722	CG14011	5579580	5581116	-	0	0	0	0	0	2.14192	2.11529	2.47991	2.17462	2.36024	2.3943	-0.06	0.912
2L	FBgn0031723	CG7251	5587149	5588414	-	0	0	0	0	0	1.49277	1.83196	1.92874	1.67738	1.84204	1.75745	-0.01	0.993
2L	FBgn0031724	CG18266	5596833	5598636	+	0	0	0	0	0	2.15962	2.01463	2.36163	3.15579	2.2911	2.3208	-0.41	0.542
2L	FBgn0031725	CG14010	5602958	5617747	-	0	0	0	0	0	2.11342	2.44954	2.20171	2.88691	2.46829	2.31513	-0.3	0.537
2L	FBgn0031726	Cyp6a16Psi	5621602	5623760	-	0	0	0	0	0	N/M	N/M	N/M	N/M	N/M	N/M	N/M	N/M
2L	FBgn0051646	CG31646	5626291	5658553	-	0	0	0	0	0	1.75003	1.74585	1.69902	1.97419	1.60925	2.04712	-0.15	0.758
2L	FBgn0031728	Hsp60C	5662849	5670838	+	0	0	0	0	0	1.76787	1.74043	1.4358	2.36569	1.61509	1.48839	-0.18	0.843
2L	FBgn0031729	CG12511	5678638	5679223	+	0	0	0	0	0	1.88361	1.6975	1.60534	1.54811	1.66929	1.63935	0.11	0.789
2L	FBgn0031730	CG7236	5708449	5713648	+	0	0	0	0	0	2.06094	1.86279	2.14141	1.96156	2.15009	1.90607	0.02	0.982
2L	FBgn0031731	CG14007	5715491	5716650	-	0	0	0	0	0	1.58061	1.86763	2.04811	1.99123	1.72444	1.74187	0.01	0.988
2L	FBgn0054011	CG34011	5716819	5718067	+	0	0	0	0	0	1.66013	1.5998	1.27104	1.80001	1.70354	1.67118	-0.21	0.583
2L	FBgn0031732	CG11149	5718121	5720896	-	0	0	0	0	0	1.6022	1.5948	1.60074	1.52197	1.77707	1.96672	-0.16	0.728
2L	FBgn0024191	sip1	5721039	5723791	+	0	0	1	0	1	5.23038	4.99696	5.06315	5.85318	5.4117	5.51376	-0.5	0.168
2L	FBgn0031736	CG11030	5724658	5760047	+	0	1	1	0	1	6.55564	5.83479	6.67963	7.14773	5.59164	6.10267	0.08	0.968
2L	FBgn0031733	CG14006	5727221	5728811	-	0	0	0	0	0	1.66678	1.31931	1.33336	1.52622	1.8002	1.45058	-0.15	0.763
2L	FBgn0031734	CG11147	5733675	5741244	-	0	0	0	0	0	1.76091	1.64521	1.94854	1.55611	1.54336	1.6296	0.21	0.53
2L	FBgn0031735	CG11029	5746277	5747620	+	0	0	0	0	0	2.21538	2.03478	2.20611	2.08868	2.24052	1.86631	0.09	0.866
2L	FBgn0031737	obst-E	5762553	5766141	-	0	0	0	0	0	1.90382	2.16138	2.10154	1.61716	1.96676	1.83747	0.25	0.503
2L	FBgn0031738	CG9171	5768250	5800204	-	0	1	1	1	1	4.81317	4.29575	4.5039	4.13277	4.21565	4.19769	0.36	0.347
2L	FBgn0051913	CG31913	5784031	5784893	+	0	0	0	0	0	2.34407	2.19609	2.30539	1.77288	2.31403	2.18212	0.19	0.702
2L	FBgn0031739	CG14005	5800517	5801969	-	0	1	1	0	0	8.7134	8.76877	8.77627	8.81148	9.17377	8.95562	-0.23	0.508
2L	FBgn0031740	CG7239	5802255	5804030	+	0	1	1	0	0	6.44808	6.85311	6.04417	7.71735	7.10575	7.21219	-0.9	0.126
2L	FBgn0031741	CG11034	5805479	5808858	+	0	1	1	0	0	2.4891	2.15834	2.0862	1.96414	1.98142	2.11917	0.22	0.579
2L	FBgn0051644	CG31644	5817892	5818393	-	0	0	0	0	0	1.54642	1.71489	1.64361	1.79012	1.65742	1.67819	-0.07	0.859
2L	FBgn0085410	CG34381	5824842	5856757	+	0	1	1	0	0	5.51292	6.10053	5.32551	5.83126	5.75745	5.62241	-0.09	0.914
2L	FBgn0031745	CG8965	5859762	5879481	-	0	1	1	1	0	10.9553	10.7936	11.1324	11.0351	10.679	10.6896	0.16	0.749
2L	FBgn0259959	Sfp26Ac	5884351	5884774	-	0	0	0	0	0	N/M	N/M	N/M	N/M	N/M	N/M	N/M	N/M
2L	FBgn0031746	CG9029	5886020	5886616	+	1	0	0	0	0	1.73512	1.76213	1.85972	1.6466	1.77495	1.62603	0.1	0.782
2L	FBgn0002856	Acp26Ab	5892298	5892862	-	0	0	0	0	0	1.98986	1.6699	1.5839	1.73179	1.6699	1.72085	0.04	0.947
2L	FBgn0002855	Acp26Aa	5892883	5893896	-	0	0	0	0	0	1.67457	1.48791	1.44626	1.35245	1.35081	1.62967	0.09	0.85
2L	FBgn0031747	CG9021	5903359	5904674	-	0	0	0	0	0	1.92889	2.01802	1.67071	1.99036	1.73734	2.00087	-0.04	0.953
2L	FBgn0043362	bchs	5907180	5921242	+	0	1	1	1	1	3.282	3.71451	4.22799	3.43721	3.5113	3.68629	0.2	0.811
2L	FBgn0031749	CG14000	5908906	5910289	-	0	0	0	0	0	1.46943	1.50335	1.34752	1.67681	1.58339	1.64306	-0.19	0.503
2L	FBgn0031751	CG9016	5922904	5923646	-	0	0	0	0	0	1.75103	2.13999	1.92814	2.14684	1.55221	1.78098	0.11	0.873
2L	FBgn0015381	dsf	5925937	5938767	+	1	0	0	0	0	1.24197	1.7179	1.48666	1.5983	1.62641	1.36647	-0.05	0.944
2L	FBgn0261055	Sfp26Ad	5942781	5943263	-	0	1	1	1	1	N/M	N/M	N/M	N/M	N/M	N/M	N/M	N/M
2L	FBgn0001128	Gpdh	5943682	5949092	+	0	1	1	1	1	4.62938	3.91518	4.54764	6.22058	5.59952	6.06902	-1.6	0.016
2L	FBgn0031752	CG9044	5949484	5955238	+	0	1	0	0	1	6.46828	6.40018	6.6884	6.37547	6.56963	6.25957	0.12	0.806
2L	FBgn0031753	CG13999	5955312	5956466	-	0	0	0	0	0	1.13994	1.32959	1.58087	1.60067	1.28061	1.57226	-0.13	0.808
2L	FBgn0040949	CG13998	5956512	5956805	-	0	0	0	0	0	1.49384	1.4523	1.61108	1.2907	1.66429	1.30303	0.1	0.846
2L	FBgn0003980	Vm26Ab	5957004	5957628	+	0	0	0	0	0	2.56601	2.20317	2.13774	2.63043	2.35476	2.00728	-0.03	0.977
2L	FBgn0086266	Vm26Ac	5958005	5958631	-	0	0	0	0	0	N/M	N/M	N/M	N/M	N/M	N/M	N/M	N/M
2L	FBgn0003979	Vm26Aa	5959700	5960340	-	0	0	0	0	0	1.82996	1.62564	1.84707	1.46644	1.91375	1.805	0.04	0.954
2L	FBgn0086265	psd	5963087	5964322	-	0	0	0	0	0	N/M	N/M	N/M	N/M	N/M	N/M	N/M	N/M
2L	FBgn0031756	CG13992	5965519	5967632	-	0	0	0	0	0	1.73831	1.92378	1.84369	1.92389	1.99589	1.61857	-0.01	0.988
2L	FBgn0031757	Ucp4C	5968597	5969761	+	0	1	0	0	0	2.25177	2.15123	2.05721	1.90831	2.21841	2.13467	0.07	0.895
2L	FBgn0031758	Ucp4B	5969871	5971025	+	0	1	1	0	0	1.83902	1.57639	1.83443	1.38181	1.76094	1.83734	0.09	0.886
2L	FBgn0000308	chic	5972900	5981025	-	0	1	1	1	1	13.7632	13.6997	13.8144	13.5428	13.6635	13.7117	0.12	0.737
2L	FBgn0001942	eIF-4a	5981759	5985572	+	0	1	1	1	1	13.8844	13.845	14.1052	14.0018	14.0029	14.02	-0.06	0.89
2L	FBgn0001941	ifc	5986324	5988858	+	0	1	1	0	0	12.5942	12.8249	12.6277	11.2373	11.8978	11.8907	1.01	0.046
2L	FBgn0031759	lid	5990441	5999483	-	0	1	1	0	0	8.39361	8.17327	8.73401	8.63808	8.39818	8.25816	0	0.999
2L	FBgn0031760	Tsp26A	6000231	6003740	+	0	0	0	0	0	1.49634	1.77869	1.61301	1.4949	1.65136	1.82473	-0.03	0.965
2L	FBgn0001089	Gal	6003574	6006791	-	0	0	0	0	0	2.51516	3.37141	2.33315	2.80541	3.45401	2.64954	-0.23	0.843
2L	FBgn0031762	CG9098	6007364	6012338	-	0	0	0	0	0	1.32813	1.66358	1.9446	1.64559	1.53276	1.97613	-0.07	0.928
2L	FBgn0001170	H2.0	6013057	6019398	-	1	0	0	0	0	1.60941	1.60094	1.75671	1.48848	1.82784	1.87968	-0.08	0.89
2L	FBgn0031763	CG13996	6020850	6021672	+	0	0	0	0	0	2.04552	1.86938	1.85914	1.38801	1.9459	1.74893	0.23	0.632
2L	FBgn0031764	CG9107	6023370	6024535	-	0	0	0	0	0	9.99541	9.77423	9.55141	10.2152	10.2266	10.5087	-0.54	0.144
2L	FBgn0031765	CG9109	6025870	6034423	-	0	0	0	0	0	1.86875	1.74923	1.95173	1.87312	1.99912	1.95763	-0.09	0.831
2L	FBgn0025742	mtm	6034795	6036920	-	0	0	0	0	1	9.41983	9.56942	9.22798	9.67599	9.27785	9.4003	-0.05	0.945
2L	FBgn0031766	CG9117	6036990	6037902	-	0	0	0	0	1	6.85777	6.55189	5.93309	7.30064	7.69432	7.94778	-1.2	0.069
2L	FBgn0051643	CG31643	6038161	6041283	+	0	0	0	0	1	5.73086	5.64298	5.36834	6.22776	6.56609	6.25121	-0.77	0.047
2L	FBgn0000052	ade2	6041178	6045970	-	0	0	0	0	0	7.8452	7.21448	8.17894	8.04026	8.06689	7.53499	-0.13	0.898
2L	FBgn0029161	slmo	6046646	6048702	-	0	1	1	1	1	N/M	N/M	N/M	N/M	N/M	N/M	N/M	N/M
2L	FBgn0085208	CG34179	6046650	6048702	-	0	1	1	1	1	N/M	N/M	N/M	N/M	N/M	N/M	N/M	N/M
2L	FBgn0031768	CG12393	6047999	6050474	+	0	1	1	0	1	7.94163	8.16155	7.71287	8.31668	8.22562	8.33109	-0.35	0.314
2L	FBgn0031769	CG9135	6050829	6053498	+	0	1	1	0	1	9.10092	9.16206	9.17758	9.38679	9.21871	9.54503	-0.24	0.466
2L	FBgn0031770	CG13995	6054307	6060169	+	0	1	0	0	0	1.53953	2.069	1.81116	1.71809	1.66559	1.89377	0.05	0.947
2L	FBgn0085209	CG34180	6060510	6060940	+	0	0	0	0	0	N/M	N/M	N/M	N/M	N/M	N/M	N/M	N/M
2L	FBgn0031771	CG9140	6060835	6062757	-	0	1	1	0	1	10.171	9.69727	10.2507	10.3014	9.74251	9.83399	0.08	0.925
2L	FBgn0031772	CG13994	6063018	6063676	+	0	1	1	0	1	8.80062	8.53213	8.75937	8.72194	8.55726	8.53528	0.09	0.841
2L	FBgn0031773	Fbw5	6063562	6065949	-	0	0	0	0	1	N/M	N/M	N/M	N/M	N/M	N/M	N/M	N/M
2L	FBgn0031774	CG9147	6066186	6067635	+	0	0	0	0	1	6.57545	7.22088	5.73873	7.36147	7.28715	7.37342	-0.83	0.318
2L	FBgn0031775	CG9150	6067668	6068635	-	0	0	0	0	0	1.54381	1.84651	1.60745	1.89966	1.83913	1.44206	-0.06	0.928
2L	FBgn0031776	CG13993	6069079	6069838	+	0	1	1	0	0	12.2513	12.0733	12.036	11.6138	11.7416	11.854	0.38	0.194
2L	FBgn0031777	CG9154	6069790	6070646	-	0	1	1	0	0	7.50009	7.49375	6.81787	7.71478	7.77894	7.75046	-0.48	0.328
2L	FBgn0028419	Kr-h2	6070990	6073961	+	0	1	1	0	0	11.7607	11.7193	11.737	11.4229	11.8412	11.8917	0.02	0.98
2L	FBgn0031778	CG9162	6078453	6079737	+	0	0	0	0	0	1.88055	1.68361	2.10294	1.98016	1.84084	1.53104	0.11	0.869
2L	FBgn0028420	Kr-h1	6081808	6096498	+	1	0	0	0	0	1.61992	1.64546	1.51262	1.89909	1.43124	2.03394	-0.2	0.722
2L	FBgn0031779	CG9175	6096695	6098964	-	0	0	0	0	1	5.47052	5.56732	5.54189	5.5072	5.14957	5.57267	0.12	0.816
2L	FBgn0051641	stai	6100378	6123905	+	0	1	1	1	1	11.8584	11.5361	11.8049	11.4816	12.0948	12.0034	-0.13	0.857
2L	FBgn0051642	CG31642	6118512	6120525	+	0	0	0	0	0	2.41685	2.89015	2.20869	2.62136	2.01543	2.25541	0.21	0.785
2L	FBgn0031781	Arc-p20	6125138	6125911	+	0	0	0	0	0	12.4992	12.4988	12.3953	12.4617	12.2674	12.4924	0.06	0.901
2L	FBgn0031782	WDR79	6125889	6127762	-	0	1	1	0	0	N/M	N/M	N/M	N/M	N/M	N/M	N/M	N/M
2L	FBgn0261683	CG42730	6127872	6130659	-	1	0	0	0	0	N/M	N/M	N/M	N/M	N/M	N/M	N/M	N/M
2L	FBgn0261697	tectonic	6127872	6130659	-	1	0	0	0	0	2.15935	2.20306	2.72317	2.16389	2.53619	2.31785	0.02	0.982
2L	FBgn0031784	CG9222	6131023	6132484	+	0	0	0	0	0	1.7828	1.63468	1.56265	1.79539	1.58465	1.70337	-0.03	0.948
2L	FBgn0031785	CG13991	6139461	6145011	+	1	0	0	0	0	1.8424	1.96327	2.04583	2.00339	2.07126	1.88809	-0.04	0.942
2L	FBgn0040950	Muc26B	6151971	6153701	+	0	0	0	0	0	N/M	N/M	N/M	N/M	N/M	N/M	N/M	N/M
2L	FBgn0051639	CG31639	6153840	6155088	-	0	0	0	0	0	N/M	N/M	N/M	N/M	N/M	N/M	N/M	N/M
2L	FBgn0031786	CG13989	6160444	6161082	+	0	0	0	0	0	1.70371	1.8739	1.89323	1.9261	1.70712	1.86477	-0.01	0.988
2L	FBgn0085409	CG34380	6179514	6209477	+	0	1	1	1	0	2.37311	2.55447	2.25696	2.42235	2.2369	1.99672	0.18	0.71
2L	FBgn0026755	Ugt37b1	6225050	6226842	+	1	0	0	0	0	1.65653	1.62552	1.60384	1.48945	1.72388	1.45968	0.07	0.878
2L	FBgn0053531	Ddr	6253123	6322251	+	0	1	0	0	0	1.83873	1.97008	1.93535	2.14315	2.0663	2.1792	-0.21	0.442
2L	FBgn0031791	CG9486	6255859	6256715	+	0	0	0	0	0	1.68644	1.66345	1.51847	1.60584	1.61777	1.61804	0.01	0.988
2L	FBgn0031792	CG13983	6263557	6264487	-	0	0	0	0	0	1.87174	1.61728	1.9184	2.37053	1.85522	2.04327	-0.29	0.522
2L	FBgn0261699	CG42735	6271200	6271511	+	0	0	0	0	0	N/M	N/M	N/M	N/M	N/M	N/M	N/M	N/M
2L	FBgn0260452	CG13984	6308819	6309475	+	0	0	0	0	0	N/M	N/M	N/M	N/M	N/M	N/M	N/M	N/M
2L	FBgn0021873	Gef26	6323767	6331552	+	0	1	1	1	1	1.67988	1.2919	1.70134	1.45257	1.62877	1.75381	-0.05	0.935
2L	FBgn0031799	Pez	6332876	6338493	-	0	1	1	0	1	4.76984	4.47235	6.00689	5.11901	4.49212	4.0752	0.52	0.697
2L	FBgn0015623	Cpr	6338772	6346282	+	0	1	1	1	1	9.42447	8.92039	9.48776	9.21424	8.92214	9.0192	0.23	0.685
2L	FBgn0031800	CG9497	6346542	6348151	-	0	0	0	0	0	1.75732	1.63873	1.95069	1.56621	1.81739	1.87295	0.03	0.962
2L	FBgn0031801	CG9498	6349393	6351028	-	0	0	0	0	0	1.44587	1.23297	1.42287	1.32457	1.41388	1.50155	-0.05	0.925
2L	FBgn0031802	ppk7	6352324	6354331	-	0	0	0	0	0	1.81452	1.59715	1.68868	1.81362	1.77348	1.82258	-0.1	0.786
2L	FBgn0031803	ppk14	6354956	6356498	+	0	0	0	0	0	1.74085	1.80064	1.69457	1.65949	1.82277	1.88376	-0.04	0.927
2L	FBgn0031804	CG9500	6357251	6358235	-	0	0	0	0	0	1.91114	1.92477	1.94754	1.80845	2.21535	1.71147	0.02	0.985
2L	FBgn0031805	CG9505	6367884	6370195	+	1	0	0	0	0	2.24732	1.87394	1.91373	1.79239	1.70512	1.92627	0.2	0.623
2L	FBgn0043854	slam	6372415	6377287	+	1	0	0	0	0	1.98746	2.06032	2.13229	2.20708	1.92346	1.93566	0.04	0.945
2L	FBgn0259714	CG42368	6377767	6411306	-	1	0	1	0	0	1.71678	1.71774	1.61075	1.33727	1.76083	1.78398	0.05	0.931
2L	FBgn0031808	CG9507	6381266	6383421	+	1	0	0	0	0	1.86373	1.86409	1.67913	1.68004	2.20558	1.99507	-0.16	0.762
2L	FBgn0259716	CG42370	6383545	6385512	-	1	0	0	0	0	1.34981	1.268	1.08076	1.08857	1.19302	1.17652	0.08	0.856
2L	FBgn0259715	CG42369	6395853	6397249	-	0	0	0	0	0	1.81673	1.84321	1.89453	2.03319	2.02862	2.01765	-0.17	0.528
2L	FBgn0031811	CG13982	6412315	6415344	+	0	0	1	0	0	1.69085	1.68343	1.72329	1.73129	1.72276	1.77785	-0.04	0.914
2L	FBgn0011722	Tig	6415257	6423308	-	1	0	0	0	0	3.98236	3.87594	5.09137	2.35255	2.53236	2.55317	1.84	0.026
2L	FBgn0031812	CG9523	6424337	6426373	+	0	0	1	0	0	5.48956	6.35933	5.09325	4.69149	5.65518	5.79197	0.27	0.853
2L	FBgn0031813	CG9527	6445070	6448016	-	0	0	0	0	0	4.5421	4.42341	5.07819	5.39615	4.6313	4.6135	-0.2	0.835
2L	FBgn0031814	retm	6448801	6455934	-	0	0	1	1	0	7.64323	7.77746	7.36685	6.25677	7.12358	6.86965	0.85	0.131
2L	FBgn0031815	frj	6456106	6459008	+	0	0	1	1	0	N/M	N/M	N/M	N/M	N/M	N/M	N/M	N/M
2L	FBgn0031816	CG16947	6459079	6463843	-	0	0	0	0	0	7.31558	8.35787	6.81039	2.78488	3.31075	3.22529	4.39	0.001
2L	FBgn0031817	CG9531	6466217	6467700	-	0	0	0	0	0	4.81966	4.07549	4.55132	4.18998	4.48177	4.62559	0.05	0.959
2L	FBgn0259749	mmy	6468538	6473919	-	0	1	1	0	1	9.41108	9.32068	9.02125	9.70358	10.1332	10.211	-0.76	0.08
2L	FBgn0031818	CG9536	6474438	6476972	-	0	1	1	0	1	8.00002	7.84522	7.77269	8.10872	7.89111	8.00759	-0.13	0.744
2L	FBgn0086357	Sec61alpha	6477182	6480489	-	0	1	1	1	1	10.6868	10.5458	10.6026	11.2259	10.7781	10.7974	-0.32	0.401
2L	FBgn0031820	DLP	6480956	6487585	+	0	1	1	1	0	7.11975	6.04313	7.82265	5.08038	5.43649	5.44304	1.68	0.092
2L	FBgn0031821	CG9542	6487562	6488615	-	0	0	0	0	0	1.80157	1.70766	2.00586	1.86271	1.93425	1.90296	-0.06	0.896
2L	FBgn0027496	epsilonCOP	6489092	6490195	+	0	1	0	0	0	11.9507	11.8648	11.637	11.9639	11.4973	11.6621	0.11	0.851
2L	FBgn0031822	CG9548	6490151	6490828	-	0	1	0	0	1	10.2519	9.82351	9.81275	10.5647	10.2963	10.6553	-0.54	0.176
2L	FBgn0051638	CG31638	6491122	6496986	+	0	1	1	0	1	2.79141	2.90619	2.78287	3.24991	3.40281	3.46284	-0.55	0.057
2L	FBgn0031824	CG9547	6492972	6494527	-	0	1	1	0	0	7.55564	7.40349	7.38954	7.8138	7.30501	7.49843	-0.09	0.883
2L	FBgn0031826	CG9550	6497053	6498455	+	0	0	1	0	0	1.70357	1.72002	1.67493	1.69312	1.57784	1.67873	0.05	0.905
2L	FBgn0051637	CG31637	6498642	6526996	+	0	0	1	0	0	9.669	8.85343	9.26953	9.14088	10.2782	9.84195	-0.49	0.59
2L	FBgn0000320	eya	6527449	6546972	-	1	0	0	0	1	2.59041	2.20787	2.51243	1.46692	1.95348	1.96508	0.64	0.136
2L	FBgn0031829	osm-6	6555811	6557359	-	0	1	1	1	1	2.28546	2.29029	2.12786	1.92262	2.11621	1.9998	0.22	0.466
2L	FBgn0031830	CG11015	6557800	6559308	+	0	1	1	1	1	12.3706	12.0323	11.8811	12.2637	12.0065	12.2048	-0.06	0.921
2L	FBgn0031831	CG11043	6559431	6560133	+	0	1	0	0	0	1.66228	1.9912	1.63613	1.61197	1.9558	1.76821	-0.02	0.986
2L	FBgn0031832	CG9596	6560131	6561660	-	0	1	1	0	1	6.15606	5.627	5.85909	6.26829	6.11759	6.38854	-0.38	0.352
2L	FBgn0026585	Ent2	6562318	6564396	+	0	1	1	0	1	8.71403	8.30508	8.74581	9.52237	9.07289	9.25863	-0.7	0.1
2L	FBgn0031834	CG13766	6564363	6566587	-	0	1	0	0	0	3.98391	3.5489	3.87126	2.81021	3.65606	4.19753	0.25	0.838
2L	FBgn0031835	CG11319	6568390	6601066	-	0	0	0	0	0	2.06165	1.58714	1.55733	2.15266	1.57355	1.7002	-0.07	0.932
2L	FBgn0031836	CG11050	6611023	6617064	+	0	1	1	1	1	9.80915	9.86341	9.63183	10.2617	10.363	10.3279	-0.55	0.057
2L	FBgn0031837	CG11320	6617131	6621700	-	0	0	0	0	0	1.8221	1.90229	1.91658	1.55465	1.83392	1.86907	0.13	0.759
2L	FBgn0085374	CG34345	6623123	6625361	+	0	0	0	0	0	1.56881	1.85158	1.94629	2.20462	1.71593	1.77717	-0.11	0.867
2L	FBgn0051634	Oatp26F	6625128	6632404	-	0	0	0	0	0	1.64382	1.53206	1.65111	1.68631	1.99503	1.82701	-0.23	0.489
2L	FBgn0051635	CG31635	6634549	6649088	-	0	1	1	1	1	3.00894	2.85809	2.86506	2.81977	3.8478	3.86496	-0.6	0.396
2L	FBgn0031842	Tango1	6649430	6654574	+	0	1	1	1	0	8.31849	8.25539	8.96197	7.93426	8.5469	8.19861	0.29	0.699
2L	FBgn0051633	CG31633	6654760	6656315	-	0	0	0	0	1	7.29035	7.56966	7.07181	7.65982	7.09498	7.16362	0	0.997
2L	FBgn0051636	CG31636	6656459	6657879	-	0	0	0	0	1	1.89558	1.45467	1.82001	2.12776	1.76312	1.63996	-0.12	0.857
2L	FBgn0028467	CG11070	6658507	6662033	+	0	0	0	0	1	6.60633	5.85104	6.98812	6.85151	5.89231	5.46004	0.41	0.758
2L	FBgn0031844	CG13771	6662060	6663614	-	0	0	0	0	0	2.34666	2.38588	2.47474	2.61993	2.72694	2.78161	-0.31	0.249
2L	FBgn0000392	cup	6663965	6674790	+	0	1	1	0	1	10.4682	10.2889	10.2774	10.3889	10.0738	10.1081	0.15	0.714
2L	FBgn0031845	CG9232	6666264	6668031	-	0	1	1	0	0	6.58955	5.02145	5.84456	7.02945	6.63928	6.88035	-1.03	0.238
2L	FBgn0028990	Spn27A	6671778	6673344	-	0	1	1	0	1	4.55758	3.85331	4.19815	6.98376	6.17903	6.03284	-2.2	0.009
2L	FBgn0085339	CG34310	6673963	6674525	+	0	1	1	0	1	N/M	N/M	N/M	N/M	N/M	N/M	N/M	N/M
2L	FBgn0000351	cort	6674637	6676635	-	0	1	1	0	1	2.4354	2.7905	2.34895	2.97767	3.01251	3.00033	-0.47	0.165
2L	FBgn0031848	CG11329	6676729	6677606	-	0	0	0	0	0	7.65919	7.77073	7.15417	7.49977	7.95035	8.12453	-0.33	0.606
2L	FBgn0028703	Nhe3	6677835	6684357	-	0	1	1	0	0	6.19676	6.26493	6.09002	5.29924	5.714	5.83195	0.57	0.139
2L	FBgn0031849	CG11327	6684845	6686995	-	0	1	1	0	0	1.65113	2.05686	1.68406	1.99241	1.7963	1.71174	-0.04	0.958
2L	FBgn0031850	Tsp	6686786	6709085	-	1	0	0	0	0	1.79146	1.8013	2.0536	1.73889	1.96298	1.98284	-0.01	0.986
2L	FBgn0025595	GRHR	6711282	6716183	-	1	0	0	0	0	1.90276	2.23805	1.91992	1.93209	1.54138	1.58916	0.33	0.409
2L	FBgn0031851	CG11188	6717627	6719389	+	0	1	1	0	0	8.41665	8.69144	8.70918	8.31637	8.1433	8.20269	0.38	0.212
2L	FBgn0025777	homer	6720395	6723355	-	0	1	0	0	0	4.5494	4.96156	4.15272	4.34354	4.69976	4.60598	0	0.997
2L	FBgn0046704	Liprin-alpha	6723907	6731346	+	0	1	1	1	1	5.12884	4.73356	5.56862	4.08283	5.3253	5.48306	0.18	0.909
2L	FBgn0031853	TTLL3B	6732866	6736049	+	0	0	0	0	0	N/M	N/M	N/M	N/M	N/M	N/M	N/M	N/M
2L	FBgn0031854	TTLL3A	6736449	6740176	-	0	0	0	0	0	N/M	N/M	N/M	N/M	N/M	N/M	N/M	N/M
2L	FBgn0031855	CG11221	6742508	6755686	+	0	0	0	0	0	1.59114	1.95321	1.97462	1.99364	1.62577	1.81099	0.03	0.968
2L	FBgn0051910	CG31910	6744656	6745609	-	0	0	0	0	0	2.01253	2.41038	2.37616	1.87583	2.14343	2.03642	0.25	0.547
2L	FBgn0086034	snoRNA:Me28S-G2743	6745000	6745078	+	0	0	0	0	0	N/M	N/M	N/M	N/M	N/M	N/M	N/M	N/M
2L	FBgn0031856	CG11322	6757864	6759628	-	0	0	0	0	0	1.58636	1.66785	1.65089	2.13792	1.88732	1.5791	-0.23	0.609
2L	FBgn0031857	CG11321	6760527	6770949	-	1	0	0	0	0	2.37999	1.97271	1.92585	1.66753	1.87906	2.03395	0.23	0.636
2L	FBgn0031858	CG17378	6774039	6778456	+	0	1	0	0	0	1.89383	1.92472	2.11254	2.23966	1.95795	2.15864	-0.14	0.734
2L	FBgn0015776	nrv1	6778554	6786856	-	0	1	1	1	1	14.0415	13.8229	14.0274	12.495	13.1147	12.9695	1.1	0.023
2L	FBgn0015777	nrv2	6789761	6798864	-	0	1	1	0	1	12.583	12.8046	12.6812	10.4414	11.3858	11.4811	1.59	0.028
2L	FBgn0051631	tRNA:CR31631	6799744	6799816	+	1	0	0	0	1	N/M	N/M	N/M	N/M	N/M	N/M	N/M	N/M
2L	FBgn0042189	CG17376	6799946	6800834	-	1	0	0	0	1	1.68685	1.99478	1.90323	1.76193	1.64365	1.47383	0.24	0.524
2L	FBgn0031859	CG17377	6801363	6802830	-	1	0	0	0	1	1.56874	1.80638	1.61612	1.7296	1.80966	1.57359	-0.04	0.941
2L	FBgn0031860	CG11236	6803033	6804372	+	1	0	0	0	1	2.03962	2.19868	2.08007	1.95817	2.07893	2.08154	0.07	0.877
2L	FBgn0031861	CG17375	6804619	6805792	-	1	0	0	0	1	1.54806	1.23333	1.33861	1.31049	1.26547	1.35742	0.06	0.898
2L	FBgn0051632	sens-2	6822317	6839005	+	1	0	0	0	1	2.54806	2.42711	2.33582	2.23948	2.20793	2.17635	0.23	0.422
2L	FBgn0017551	Rca1	6852324	6853876	+	0	1	1	1	1	8.49197	8.26925	8.33573	9.29995	9.18633	9.28452	-0.89	0.009
2L	FBgn0086451	l(2)k09022	6854170	6860864	+	0	1	0	0	1	6.22696	5.41189	6.69477	6.53557	5.44664	5.00347	0.45	0.762
2L	FBgn0031865	Nha1	6860903	6870387	-	0	0	0	0	0	1.90249	1.65487	1.64	1.56469	1.77169	1.79673	0.02	0.972
2L	FBgn0031866	neuroligin	6896830	6906661	+	0	0	0	0	0	1.51596	1.54561	1.33667	2.1181	1.70005	1.3954	-0.27	0.629
2L	FBgn0042092	CG13773	6906918	6907817	-	0	0	0	0	0	9.13213	9.02516	8.75245	9.09538	9.3235	9.47165	-0.33	0.405
2L	FBgn0031868	Rat1	6908087	6911432	+	0	1	0	0	0	N/M	N/M	N/M	N/M	N/M	N/M	N/M	N/M
2L	FBgn0011737	wee	6911338	6914137	-	0	1	1	0	0	8.49358	8.14642	8.66796	8.82669	8.85332	8.69775	-0.36	0.359
2L	FBgn0028554	xl6	6914300	6920274	-	0	1	1	1	1	11.5798	11.3031	11.5707	11.2825	11.8117	11.8662	-0.17	0.787
2L	FBgn0052829	CG32829	6915683	6916387	-	0	1	1	0	0	2.56834	2.62652	2.78024	3.15829	2.89797	2.46843	-0.18	0.767
2L	FBgn0026196	nop5	6916753	6918741	-	0	1	1	0	0	10.5909	10.279	11.0268	10.8898	10.5398	10.5828	-0.04	0.968
2L	FBgn0004838	Hrb27C	6920693	6926046	+	0	1	1	1	1	11.5102	11.3809	11.4875	10.7878	11.6094	11.604	0.13	0.889
2L	FBgn0031869	CG18304	6932685	6942246	-	1	0	0	0	1	1.49752	1.52586	1.59278	1.15999	1.60857	1.46959	0.13	0.798
2L	FBgn0031871	CG10158	6943730	6945284	-	0	1	1	0	0	9.32778	9.42781	9.17734	9.3418	9.29338	9.44273	-0.05	0.92
2L	FBgn0031872	iHog	6945458	6948778	-	0	1	1	0	0	4.90646	4.1097	5.56606	5.9978	5.53948	5.35379	-0.77	0.398
2L	FBgn0031873	Gas41	6949310	6950135	-	0	1	0	0	0	9.55944	9.49892	9.03065	9.64303	9.55201	9.92398	-0.34	0.468
2L	FBgn0020616	SA	6950440	6954590	+	0	1	0	0	0	6.96928	6.10998	6.98698	7.89655	7.31831	7.03248	-0.73	0.336
2L	FBgn0031874	CG13775	6954585	6956872	-	0	0	0	0	1	3.58138	3.27973	3.57527	3.68705	3.94062	3.9199	-0.37	0.272
2L	FBgn0031875	CG3430	6957010	6959104	+	0	0	0	0	1	6.69068	5.52804	6.85382	7.91953	6.20264	6.83402	-0.63	0.684
2L	FBgn0031876	Atac1	6959099	6960285	-	0	1	1	0	1	5.33672	5.26967	5.11195	5.13576	5.72947	5.92822	-0.36	0.531
2L	FBgn0031877	CG10399	6960426	6961552	+	0	1	1	0	1	3.74699	3.03793	3.34169	5.06202	4.19132	4.10185	-1.08	0.124
2L	FBgn0031878	sip2	6961516	6964073	-	0	1	1	0	0	10.0662	9.13598	9.8899	10.5506	10.1991	10.4451	-0.7	0.241
2L	FBgn0021944	Coprox	6964426	6965813	+	0	1	1	0	1	9.27256	9.35807	9.47271	9.6268	9.29101	9.26632	-0.03	0.967
2L	FBgn0026170	smt3	6966776	6967593	-	0	1	1	0	1	14.4104	14.4631	14.2673	14.3773	14.4588	14.5105	-0.07	0.876
2L	FBgn0016978	snRNP-U1-70K	6969825	6971736	-	0	1	0	1	0	N/M	N/M	N/M	N/M	N/M	N/M	N/M	N/M
2L	FBgn0031879	uif	6972828	7009888	-	1	0	0	0	0	N/M	N/M	N/M	N/M	N/M	N/M	N/M	N/M
2L	FBgn0031880	CG13776	7012327	7014737	+	0	0	0	0	1	1.94087	1.79626	1.70473	2.27641	1.90771	2.14405	-0.3	0.4
2L	FBgn0000053	ade3	7014861	7023940	-	0	1	1	0	1	5.79898	5.91814	6.19585	6.50853	5.75962	5.19081	0.15	0.904
2L	FBgn0003046	Pcp	7021682	7022473	+	0	0	0	0	0	2.52557	2.81541	2.24255	2.22558	2.45466	2.28046	0.21	0.69
2L	FBgn0051908	CG31908	7024825	7027295	-	0	1	1	0	1	N/M	N/M	N/M	N/M	N/M	N/M	N/M	N/M
2L	FBgn0031881	CG3476	7027594	7028959	+	0	0	1	0	1	6.34431	8.39637	6.21518	7.1155	7.25364	6.37609	0.07	0.982
2L	FBgn0031882	Rab30	7030480	7032603	-	0	1	1	0	1	10.1518	10.6684	10.2782	9.43197	10.334	10.2933	0.35	0.672
2L	FBgn0031883	CG11266	7032713	7037620	+	0	1	1	0	1	10.073	10.1839	10.1578	10.5244	10.2036	10.2571	-0.19	0.604
2L	FBgn0022201	milt	7037998	7056011	+	0	1	1	1	1	5.67467	5.89865	5.72685	5.30781	5.20432	5.27077	0.51	0.073
2L	FBgn0051630	CG31630	7042467	7047267	+	0	0	1	1	1	1.44814	1.5493	1.38945	1.6052	1.44153	1.32803	0	0.995
2L	FBgn0031885	Mnn1	7056306	7063406	+	0	1	0	1	1	1.97899	1.98503	2.03725	1.73533	2.16565	2.19372	-0.03	0.964
2L	FBgn0051907	CG31907	7059318	7060851	-	0	0	0	0	0	2.00697	1.84992	1.89323	1.69637	1.91684	2.10617	0.01	0.989
2L	FBgn0040954	CG13779	7063985	7064467	+	0	1	1	0	0	13.0393	13.0572	12.6616	12.7932	12.7289	13.0065	0.08	0.899
2L	FBgn0031886	Nuf2	7064431	7065833	-	0	1	1	0	0	8.68615	7.54602	7.50967	9.16649	8.85926	9.1879	-1.16	0.124
2L	FBgn0031887	CG11289	7067983	7069546	+	0	0	0	0	0	1.77135	1.64281	1.59801	1.52358	1.88453	1.91341	-0.1	0.843
2L	FBgn0031888	Pvf2	7069578	7084634	-	0	1	1	0	0	10.457	11.1382	10.3978	8.62435	10.8441	10.3592	0.72	0.657
2L	FBgn0085407	Pvf3	7099692	7156701	-	0	0	1	1	1	1.83853	1.73947	1.64203	2.1819	1.91237	1.90953	-0.26	0.429
2L	FBgn0031893	CG4495	7182236	7185530	+	0	0	0	1	1	7.5543	7.83177	7.42334	7.89839	7.43946	7.59824	-0.04	0.955
2L	FBgn0031894	CG4496	7185461	7188068	-	0	1	1	1	1	6.03729	6.64276	6.76079	6.19034	5.99742	6.62684	0.21	0.802
2L	FBgn0031895	CG4497	7190431	7194588	-	0	1	0	0	1	2.47357	2.28873	2.28269	1.77453	2.23862	2.66458	0.12	0.889
2L	FBgn0031896	CG4502	7194908	7204259	-	0	1	1	1	1	11.4814	11.863	11.7386	10.3947	10.7907	11.012	0.96	0.044
2L	FBgn0031897	CG13784	7205250	7220029	-	0	1	1	1	1	7.23025	7.34614	7.89594	5.85121	6.30812	6.2715	1.35	0.02
2L	FBgn0243517	CG4567	7220272	7223079	-	0	1	1	0	0	7.27066	7.25325	7.25891	7.30804	7.09602	7.22025	0.05	0.905
2L	FBgn0259111	Ndae1	7224851	7240500	-	0	0	0	0	0	5.67816	5.34391	6.16568	1.95215	1.98471	2.59702	3.55	0.001
2L	FBgn0031900	CG13786	7250719	7252772	-	0	0	0	0	0	1.80924	1.69359	1.9322	1.96312	1.67562	1.71259	0.03	0.963
2L	FBgn0010453	Wnt4	7255460	7277168	-	0	0	0	0	0	8.86738	9.19463	9.45661	4.61343	3.11106	4.58015	5.07	0.001
2L	FBgn0051909	CG31909	7257512	7258205	+	0	0	0	0	0	2.13453	2.29896	1.80808	1.9766	1.87134	1.85126	0.18	0.7
2L	FBgn0004009	wg	7307161	7316255	+	1	0	0	0	1	3.325	3.00823	3.74792	2.54777	2.49715	2.98312	0.68	0.197
2L	FBgn0031902	Wnt6	7334801	7352542	+	1	0	0	0	1	1.87369	2.12265	2.02183	1.9927	2.05573	1.67672	0.1	0.853
2L	FBgn0031903	Wnt10	7364820	7377528	+	1	0	0	0	1	1.80789	1.70177	1.8259	1.95223	2.04329	1.76857	-0.14	0.705
2L	FBgn0002938	ninaC	7377718	7384344	+	1	0	0	0	0	1.70758	2.0477	1.98772	1.39871	1.5781	1.7841	0.33	0.395
2L	FBgn0031904	CG5149	7384486	7388248	-	0	0	0	0	0	10.7952	10.6752	10.2101	10.6065	10.6826	10.9527	-0.19	0.758
2L	FBgn0031905	CG5155	7388537	7390902	+	0	0	0	0	0	1.28879	1.60547	1.3332	1.84759	1.56001	1.26559	-0.15	0.811
2L	FBgn0031906	CG5160	7390984	7398403	-	0	0	0	0	0	2.18386	2.19932	2.11527	2.19929	1.96966	2.06321	0.09	0.827
2L	FBgn0031907	CG5171	7395832	7404526	+	0	0	0	0	0	1.74732	1.92204	1.75647	1.76182	1.89496	2.31722	-0.18	0.734
2L	FBgn0031908	CG5177	7405214	7408475	+	0	0	0	0	0	1.85414	2.0587	1.80227	1.95588	1.98056	1.77483	0	0.999
2L	FBgn0031909	CG5181	7408533	7409779	-	0	0	0	1	0	10.0955	9.92383	9.93904	9.99778	10.4531	10.6058	-0.37	0.408
2L	FBgn0031910	CG15818	7410934	7412229	+	0	0	0	0	0	2.32864	2.51188	2.92349	1.88937	1.68964	1.94344	0.75	0.081
2L	FBgn0028387	chm	7412453	7422389	+	0	1	1	1	1	4.57813	4.2076	4.93147	5.06044	5.12531	5.04056	-0.5	0.265
2L	FBgn0067719	mir-275	7425853	7425875	+	0	1	1	0	0	N/M	N/M	N/M	N/M	N/M	N/M	N/M	N/M
2L	FBgn0067700	mir-305	7425979	7426001	+	0	1	1	1	0	N/M	N/M	N/M	N/M	N/M	N/M	N/M	N/M
2L	FBgn0031912	CG5261	7426866	7430329	+	0	1	1	1	1	9.33656	8.79289	9.48588	9.31467	9.19033	8.96064	0.05	0.956
2L	FBgn0031913	CG5958	7430529	7433480	-	0	0	0	0	0	1.79033	1.69545	2.19997	1.1399	1.42274	1.38022	0.58	0.143
2L	FBgn0031914	CG5973	7437506	7445269	+	0	0	0	0	0	3.31971	2.18031	2.771	2.95667	4.03883	3.97046	-0.9	0.329
2L	FBgn0025697	santa-maria	7445345	7451165	-	0	0	0	1	0	5.69371	7.06716	5.48373	2.66513	2.41666	2.2408	3.64	0.004
2L	FBgn0041247	Gr28a	7452525	7454169	-	0	0	0	1	0	1.73772	1.91476	1.60237	1.52612	1.6164	1.38311	0.24	0.483
2L	FBgn0045495	Gr28b	7454825	7462247	-	0	0	0	0	0	1.72137	1.59436	1.54035	1.65547	1.35807	1.53233	0.1	0.817
2L	FBgn0031918	CG6055	7466546	7472493	+	0	0	0	0	0	2.35103	2.65485	2.3338	2.3172	2.39838	2.41573	0.07	0.891
2L	FBgn0260486	CG42533	7472505	7495618	-	0	1	1	1	0	N/M	N/M	N/M	N/M	N/M	N/M	N/M	N/M
2L	FBgn0031920	CG6441	7474704	7476952	+	0	0	0	0	0	1.64075	1.69369	1.51694	1.80024	2.00769	1.97612	-0.31	0.28
2L	FBgn0011283	Pbprp5	7496785	7497360	-	0	1	1	1	0	2.06097	2.20015	1.82142	2.14663	2.04231	1.88718	0	0.998
2L	FBgn0085403	Rapgap1	7497805	7576604	-	0	1	1	1	1	4.15453	5.03034	4.81715	4.7102	5.61989	5.23756	-0.52	0.511
2L	FBgn0031923	CG13791	7578233	7578559	-	0	1	1	1	0	2.04281	1.90165	2.30049	2.20041	2.32532	1.9561	-0.08	0.897
2L	FBgn0083141	Spn7	7581932	7583334	+	0	0	0	1	0	1.82323	1.54778	1.54686	1.60097	1.68965	1.76747	-0.05	0.929
2L	FBgn0031925	Cyp4d21	7605600	7607703	+	0	0	0	0	0	1.82799	1.52222	1.80889	1.94551	1.34611	1.89181	-0.01	0.994
2L	FBgn0031926	CG6739	7608390	7616528	+	0	0	0	0	0	2.12342	1.96324	1.76532	2.19016	1.89023	2.34826	-0.19	0.704
2L	FBgn0031927	CG13792	7643527	7645997	-	0	0	0	0	0	2.27133	2.26505	2.39644	2.20696	1.77918	2.12018	0.28	0.464
2L	FBgn0024290	Slob	7647035	7675078	-	0	0	0	0	0	1.80069	1.44328	1.47657	1.79655	1.46107	1.49557	-0.01	0.989
2L	FBgn0040299	Myo28B1	7666047	7689459	+	0	0	0	0	0	1.90459	1.66561	1.91544	1.37973	1.44288	1.53827	0.37	0.202
2L	FBgn0031929	CG18585	7689376	7691057	-	0	0	0	0	0	1.50089	1.10706	1.69866	1.43363	1.69301	1.40934	-0.08	0.917
2L	FBgn0031930	CG7025	7691109	7692683	-	0	0	0	0	0	1.37186	1.18432	1.31923	1.50889	1.24017	1.7682	-0.21	0.646
2L	FBgn0041182	TepII	7693800	7701585	-	0	1	1	0	0	2.59882	2.59983	3.00765	2.42997	1.99808	2.2624	0.51	0.218
2L	FBgn0041181	TepIII	7702807	7710697	+	0	0	0	0	0	1.73642	1.8615	1.45098	1.72455	1.73681	1.83955	-0.08	0.875
2L	FBgn0031934	Ntl	7711020	7714032	+	0	0	0	0	0	1.61124	1.85088	1.65834	1.75195	1.84804	1.79467	-0.09	0.826
2L	FBgn0012018	tRNA:Y1:28C	7711476	7711661	+	0	0	0	0	0	N/M	N/M	N/M	N/M	N/M	N/M	N/M	N/M
2L	FBgn0053296	CG33296	7714069	7716645	-	0	0	0	0	0	1.3959	1.46307	1.56464	1.69212	1.45057	1.69723	-0.14	0.725
2L	FBgn0031935	CG13793	7716972	7719487	-	0	0	0	0	0	1.11172	1.24306	1.22211	1.25783	1.06134	1.07131	0.06	0.89
2L	FBgn0031936	CG13794	7719847	7722823	-	0	0	0	0	0	2.01439	1.68012	2.1325	2.48438	3.42455	2.41416	-0.83	0.218
2L	FBgn0031937	CG13795	7723310	7726298	-	0	0	0	0	0	5.23095	3.92415	3.70609	10.1544	9.77533	9.23131	-5.43	0.001
2L	FBgn0031939	CG13796	7727150	7732668	-	0	0	0	0	0	1.7424	1.68872	1.77745	1.84211	1.97673	1.8166	-0.14	0.668
2L	FBgn0260479	CG31904	7734411	7738795	-	0	0	0	0	0	N/M	N/M	N/M	N/M	N/M	N/M	N/M	N/M
2L	FBgn0014454	Acp1	7740552	7741542	-	0	0	0	0	0	N/M	N/M	N/M	N/M	N/M	N/M	N/M	N/M
2L	FBgn0031940	CG7214	7743677	7744841	-	0	0	0	0	0	1.48633	1.80297	1.74623	1.41683	1.58539	1.5659	0.16	0.702
2L	FBgn0031941	CG7211	7747343	7747874	+	0	0	0	0	0	2.02887	1.91198	1.98616	1.86797	2.13367	2.14156	-0.07	0.882
2L	FBgn0031942	CG7203	7752168	7753156	-	0	0	0	0	0	2.21848	2.06682	1.98681	1.9327	2.0829	2.27624	-0.01	0.994
2L	FBgn0031944	CG7196	7754191	7765716	+	0	0	0	0	0	1.2319	1.59895	1.61939	1.70809	1.5353	1.7586	-0.18	0.686
2L	FBgn0031943	CG14538	7756317	7756934	+	0	0	0	0	0	1.65894	1.72368	1.46639	1.54853	1.37242	1.59683	0.11	0.802
2L	FBgn0031945	CG7191	7767649	7775033	+	0	0	0	0	0	1.84916	1.60956	1.74988	1.95058	1.68219	2.02487	-0.15	0.737
2L	FBgn0020880	CG7179	7775804	7778027	-	0	0	0	0	0	1.37014	1.35425	1.66081	1.87836	1.37252	1.52601	-0.13	0.828
2L	FBgn0003961	Uro	7780085	7781415	+	0	0	0	0	0	1.6846	1.65948	1.77207	2.1557	1.8077	1.78224	-0.21	0.592
2L	FBgn0031946	CG7164	7781503	7782627	+	0	0	0	0	0	2.7539	2.69756	2.64478	2.07619	2.31396	2.79725	0.3	0.567
2L	FBgn0031947	CG7154	7782857	7786063	+	0	1	0	0	0	5.44319	4.603	6.05639	6.37438	5.83276	5.63686	-0.58	0.579
2L	FBgn0031948	CG7149	7786157	7790557	-	0	1	1	0	0	5.84224	6.34331	5.66012	5.41035	5.31723	5.22734	0.63	0.158
2L	FBgn0025687	LKR	7791406	7795958	-	0	0	0	0	0	1.86692	1.76946	2.16235	2.46447	1.83191	1.76442	-0.09	0.92
2L	FBgn0031950	Herp	7796308	7799846	-	0	1	1	0	0	9.80991	9.87156	10.1334	9.49771	9.95564	9.96084	0.13	0.825
2L	FBgn0031951	r2d2	7800167	7802008	+	0	1	1	0	0	9.86536	9.70913	9.541	8.75687	10.1155	10.06	0.06	0.971
2L	FBgn0031952	cdc14	7802415	7810697	-	0	1	1	1	1	5.4948	6.12308	5.74645	5.89522	5.90784	5.97022	-0.14	0.823
2L	FBgn0261800	LanB1	7811440	7820774	+	0	1	1	1	0	11.6616	10.9109	11.6744	12.6453	12.5516	11.9979	-0.98	0.117
2L	FBgn0027515	CG7115	7821534	7825376	+	0	1	1	0	1	8.83701	8.90378	9.21382	8.07095	8.21477	8.30878	0.79	0.034
2L	FBgn0020618	Rack1	7825626	7827252	-	0	1	1	0	1	13.6003	13.3536	13.8861	14.001	13.7939	13.8001	-0.25	0.581
2L	FBgn0004177	mts	7827743	7832745	+	0	1	1	1	1	11.9471	11.8106	12.0004	11.3972	11.8383	11.8917	0.21	0.664
2L	FBgn0031954	CG14537	7840481	7841262	+	0	0	0	0	0	1.63047	1.64339	1.44425	1.46642	1.53869	1.51996	0.06	0.885
2L	FBgn0031955	CG14535	7844905	7855255	-	0	0	0	0	0	1.70446	1.65666	1.72233	2.09147	1.75003	1.71087	-0.16	0.717
2L	FBgn0040099	lectin-28C	7857090	7857931	+	0	0	0	0	0	N/M	N/M	N/M	N/M	N/M	N/M	N/M	N/M
2L	FBgn0031957	TwdlE	7857957	7860838	-	0	0	0	0	0	2.36264	2.5099	5.10797	1.7207	1.54964	2.03341	1.56	0.357
2L	FBgn0045038	Proct	7864639	7871432	-	0	0	0	0	0	1.55415	1.90751	1.67717	2.08265	1.86971	1.93057	-0.25	0.489
2L	FBgn0011861	tRNA:G3:28D	7872849	7872919	+	0	0	0	0	0	N/M	N/M	N/M	N/M	N/M	N/M	N/M	N/M
2L	FBgn0031959	spz3	7873495	7879550	-	0	0	0	0	0	1.7416	1.80075	1.91551	1.6642	1.50248	1.65786	0.21	0.486
2L	FBgn0031961	CG7102	7883468	7887489	-	0	1	1	0	0	1.90098	1.47231	1.70213	1.96374	1.87047	1.71208	-0.16	0.744
2L	FBgn0261790	SmE	7884932	7885425	-	0	1	1	0	0	N/M	N/M	N/M	N/M	N/M	N/M	N/M	N/M
2L	FBgn0083968	CG34132	7885649	7886014	+	0	1	1	0	0	N/M	N/M	N/M	N/M	N/M	N/M	N/M	N/M
2L	FBgn0051902	CG31902	7887693	7889129	-	0	0	0	0	0	1.66102	1.62978	1.66242	2.24313	1.69315	1.70035	-0.23	0.651
2L	FBgn0053121	CG33121	7889371	7890530	-	0	0	0	0	0	1.69357	1.65517	1.67942	1.56613	1.7276	1.61782	0.04	0.931
2L	FBgn0085450	Snoo	7892316	7984158	-	0	1	1	1	1	6.14607	5.83076	6.0418	5.82694	6.7083	6.19171	-0.24	0.749
2L	FBgn0031968	CG7231	7983920	7986786	+	0	1	1	0	0	6.81464	8.00168	6.45992	5.15461	6.19473	5.93569	1.33	0.197
2L	FBgn0031969	pes	7987113	7994182	-	0	1	1	1	1	9.16702	9.50986	9.54302	8.91498	9.40244	9.53718	0.12	0.869
2L	FBgn0031970	CG7227	7994837	7998144	-	0	1	1	1	1	2.10001	1.59068	2.12421	1.86089	1.53549	2.04485	0.12	0.868
2L	FBgn0031971	CG7224	7998934	7999743	+	0	1	1	0	0	13.8927	14.6787	14.2693	13.6647	14.7503	14.3143	0.04	0.982
2L	FBgn0031972	Wwox	7999670	8004267	-	0	1	1	0	1	9.37101	9.92597	9.40887	9.70445	10.0523	9.56746	-0.21	0.752
2L	FBgn0031973	Spn28D	8004548	8007253	-	0	1	1	0	1	N/M	N/M	N/M	N/M	N/M	N/M	N/M	N/M
2L	FBgn0031974	CG12560	8008321	8009477	-	0	1	1	0	0	7.45845	6.12952	6.39706	6.8929	7.3974	7.46502	-0.59	0.532
2L	FBgn0054010	CG34010	8009603	8010635	-	0	1	1	0	0	2.93035	2.80334	2.56532	2.74584	3.10385	2.99203	-0.18	0.7
2L	FBgn0031975	Tg	8011407	8026901	+	1	1	0	0	0	N/M	N/M	N/M	N/M	N/M	N/M	N/M	N/M
2L	FBgn0031976	CG7367	8026914	8039788	-	1	1	1	0	1	2.1077	2.03986	1.94577	1.9507	2.22611	2.16004	-0.08	0.86
2L	FBgn0031977	baf	8029464	8030150	+	0	1	1	0	0	12.5772	12.5927	12.3276	12.828	12.6724	12.7426	-0.25	0.439
2L	FBgn0044323	Cka	8030723	8038517	+	0	1	1	0	1	8.90273	8.63979	9.42675	9.5917	8.79461	8.59957	-0.01	0.997
2L	FBgn0031979	CG7429	8041115	8041879	+	0	1	1	0	0	4.78432	4.43192	4.27696	4.77753	4.27734	4.91366	-0.16	0.833
2L	FBgn0031980	RpL36A	8041880	8042856	-	0	1	1	0	1	14.8733	14.8473	14.7841	14.9836	14.8874	14.924	-0.1	0.785
2L	FBgn0065055	snoRNA:Psi28S-2648	8042189	8042350	-	0	1	1	0	0	N/M	N/M	N/M	N/M	N/M	N/M	N/M	N/M
2L	FBgn0031981	CG7466	8043715	8054328	+	0	1	0	0	1	6.40528	5.83059	6.82582	6.22598	6.40639	6.35713	0.02	0.986
2L	FBgn0011230	poe	8054322	8071591	-	0	1	1	0	1	9.1134	8.81835	9.78234	9.29563	8.98164	8.36055	0.36	0.717
2L	FBgn0013531	MED20	8071809	8072844	-	0	1	1	0	1	7.76764	7.91657	7.76502	8.27694	8.009	8.33392	-0.39	0.213
2L	FBgn0010287	Trf	8072897	8073949	+	0	1	1	0	0	7.24224	7.38654	7.12394	8.00553	7.30183	7.61702	-0.39	0.425
2L	FBgn0020240	Mcr	8074109	8082969	-	0	1	1	1	0	8.81232	8.66386	9.5158	8.30549	8.70361	8.69785	0.43	0.506
2L	FBgn0261822	Bsg	8083422	8110561	+	0	1	1	1	1	8.56643	9.07783	8.39922	8.74574	8.80534	9.26644	-0.26	0.708
2L	FBgn0031985	CG8683	8116965	8124001	-	0	0	1	0	0	7.99825	7.84536	8.66059	7.5557	7.68067	7.25429	0.67	0.23
2L	FBgn0031986	CG8673	8124329	8125799	+	0	0	1	0	0	1.62265	1.42968	1.56829	1.27524	1.78345	1.78702	-0.08	0.912
2L	FBgn0031987	CG12375	8125668	8126876	-	0	1	1	0	1	9.01904	9.30522	8.54921	9.64196	9.3306	9.23799	-0.45	0.412
2L	FBgn0031988	CG8668	8127024	8133989	+	0	1	1	0	1	9.70731	10.0582	10.3118	9.28964	9.58877	9.76311	0.48	0.32
2L	FBgn0031990	CG8552	8134247	8159575	-	0	1	1	0	1	7.1706	6.8192	7.63759	7.11344	6.80913	6.47804	0.41	0.542
2L	FBgn0261830	CG42762	8143488	8144027	-	0	0	0	0	0	N/M	N/M	N/M	N/M	N/M	N/M	N/M	N/M
2L	FBgn0261831	CG42763	8144456	8145088	-	0	0	0	0	0	N/M	N/M	N/M	N/M	N/M	N/M	N/M	N/M
2L	FBgn0051606	CG31606	8147630	8148279	+	0	0	0	0	0	1.92332	2.21928	1.70236	1.87497	1.51015	1.7915	0.22	0.669
2L	FBgn0051607	CG31607	8148950	8155603	+	0	0	0	0	0	1.69733	1.89452	1.50885	1.4074	1.57375	1.48608	0.21	0.582
2L	FBgn0051900	CG31900	8156827	8158711	+	0	1	0	0	1	2.35267	2.04872	1.91691	1.9747	2.0999	2.291	-0.02	0.986
2L	FBgn0261064	Rbsn-5	8159840	8161800	+	0	1	1	0	0	N/M	N/M	N/M	N/M	N/M	N/M	N/M	N/M
2L	FBgn0031992	CG8498	8161794	8162389	-	0	1	1	1	0	10.6426	10.9675	10.5472	10.2842	10.7344	10.7839	0.12	0.863
2L	FBgn0031993	CG8486	8163298	8190044	+	0	1	1	1	1	4.34676	4.01892	4.62306	3.29157	4.7196	4.07855	0.3	0.805
2L	FBgn0013442	fos28F	8180222	8181331	+	0	0	0	0	0	1.99088	2.0479	1.82334	1.78812	1.86059	1.87156	0.11	0.761
2L	FBgn0083970	CG34134	8190297	8190781	-	0	0	0	0	0	5.61078	5.45058	5.60739	5.18582	5.90295	5.46199	0.04	0.964
2L	FBgn0031995	CG8475	8190954	8196893	-	0	0	0	0	1	N/M	N/M	N/M	N/M	N/M	N/M	N/M	N/M
2L	FBgn0031996	CG8460	8197196	8198813	+	0	0	0	0	1	10.2521	9.91508	9.90206	10.7735	10.3153	10.4789	-0.5	0.209
2L	FBgn0031997	CG8455	8198959	8200652	+	0	0	1	0	0	9.15465	9.38464	8.5782	8.94801	8.70176	8.89014	0.19	0.79
2L	FBgn0031998	CG8451	8200465	8205128	-	0	1	1	0	1	5.37975	5.68968	5.41661	6.08896	6.53078	6.6006	-0.91	0.04
2L	FBgn0031999	CG8419	8206206	8209639	+	0	1	1	0	0	1.93652	1.91591	1.80896	1.76499	2.1673	2.11507	-0.13	0.788
2L	FBgn0003607	Su(var)205	8209626	8211133	-	0	1	1	0	0	12.2585	12.1511	12.0414	12.9473	12.55	12.7915	-0.61	0.076
2L	FBgn0015299	Ssb-c31a	8211347	8211938	+	0	1	1	0	0	12.5813	12.3981	12.0672	12.5557	12.1894	12.3415	-0.01	0.988
2L	FBgn0032000	CG8372	8212039	8212881	-	0	1	1	0	1	10.0113	9.92743	9.51676	10.4249	10.076	10.3195	-0.45	0.272
2L	FBgn0032001	CG8360	8213179	8214135	+	0	0	1	0	1	9.33876	9.17187	8.59113	9.64421	9.25725	9.39905	-0.4	0.479
2L	FBgn0032002	CG8353	8214305	8215239	+	0	0	0	0	0	2.86248	3.05766	2.5127	2.40847	3.03552	3.04636	-0.02	0.987
2L	FBgn0032003	CG8349	8215915	8216901	+	0	0	0	0	0	2.09873	2.11717	1.99323	1.61379	1.8597	1.96662	0.26	0.452
2L	FBgn0032004	CG8292	8216851	8218017	-	0	1	0	0	0	2.39128	2.82846	2.33889	1.90523	2.34174	2.0976	0.4	0.369
2L	FBgn0032005	Snx6	8218071	8220737	-	0	1	0	0	0	10.9843	11.0873	10.7793	10.4392	10.6546	10.7008	0.35	0.286
2L	FBgn0032006	Pvr	8220980	8239875	-	0	1	1	1	0	9.62541	9.19015	9.73066	10.0877	10.2164	9.97723	-0.58	0.147
2L	FBgn0028987	Spn2	8240414	8242135	-	0	1	1	1	0	1.48065	1.74985	1.66187	1.5041	1.49737	1.74857	0.05	0.932
2L	FBgn0032008	CG14277	8242659	8243426	+	0	0	0	0	0	1.82723	1.76605	1.8089	1.75991	1.81165	1.77328	0.02	0.968
2L	FBgn0032010	CG8086	8244159	8257502	-	1	0	0	0	0	2.21412	2.21578	2.22213	1.7256	2.23487	2.13544	0.19	0.699
2L	FBgn0046824	mir-2b-1	8258623	8258645	-	0	0	0	0	0	N/M	N/M	N/M	N/M	N/M	N/M	N/M	N/M
2L	FBgn0003502	Btk29A	8259504	8301072	-	0	1	1	1	1	7.63856	7.17889	8.44947	6.8827	8.11405	7.76718	0.17	0.92
2L	FBgn0011902	tRNA:K5:29A	8290727	8290799	+	0	0	0	1	0	N/M	N/M	N/M	N/M	N/M	N/M	N/M	N/M
2L	FBgn0261020	wol	8301345	8302983	-	0	0	1	1	1	N/M	N/M	N/M	N/M	N/M	N/M	N/M	N/M
2L	FBgn0032013	Scgalpha	8303433	8305376	+	0	0	0	0	0	3.72111	5.35235	4.1172	3.41263	4.65049	4.10567	0.34	0.841
2L	FBgn0032014	CG7840	8305590	8306743	+	0	1	1	1	0	9.50332	9.84985	9.13057	9.85725	9.82644	9.97886	-0.39	0.412
2L	FBgn0032015	CG7830	8306684	8308188	-	0	1	1	1	0	10.563	10.1089	10.4415	10.6266	10.4319	10.6452	-0.2	0.67
2L	FBgn0032016	CG7818	8308440	8309963	+	0	1	0	0	0	9.18154	9.4409	8.87898	9.5614	9.17602	9.68774	-0.31	0.577
2L	FBgn0032017	CG7810	8309869	8311144	-	0	1	0	0	0	8.08643	8.54665	7.64393	8.21025	8.73527	8.80442	-0.49	0.472
2L	FBgn0032018	CG7806	8311419	8317017	+	0	1	0	0	0	8.23154	8.03385	8.85157	7.88532	8.51746	8.13616	0.19	0.83
2L	FBgn0032019	CG7795	8316889	8319920	-	0	0	0	0	0	2.49667	2.48983	2.74727	2.15313	2.64819	2.58041	0.12	0.847
2L	FBgn0032020	CG7787	8320324	8321285	+	0	0	0	0	0	10.8579	11.0077	10.3939	10.7292	10.8229	11.0169	-0.1	0.886
2L	FBgn0032021	CG7781	8321276	8325299	-	0	0	0	0	0	5.48904	7.14793	6.00774	2.38528	2.83826	3.27119	3.38	0.008
2L	FBgn0032022	CG14275	8327458	8332911	+	0	0	0	0	1	9.24558	9.87976	7.26107	6.30218	5.28074	6.09042	2.9	0.067
2L	FBgn0032023	CG14274	8338312	8342056	+	0	0	0	0	0	1.66518	1.59314	1.77124	1.68874	1.78094	1.59292	-0.01	0.986
2L	FBgn0032024	CG14273	8342764	8344378	+	0	0	0	0	0	2.1484	2.15736	2.15724	1.59643	2.13263	2.23638	0.17	0.785
2L	FBgn0032025	CG7778	8346621	8350197	+	0	0	0	0	0	2.28355	2.10058	2.64959	1.37439	1.9085	1.88294	0.62	0.203
2L	FBgn0051901	Mur29B	8352200	8355173	+	0	0	0	0	0	N/M	N/M	N/M	N/M	N/M	N/M	N/M	N/M
2L	FBgn0032026	CG7627	8355674	8361198	-	0	0	0	0	0	8.27677	8.2517	9.04204	8.41326	8.43824	8.38936	0.11	0.898
2L	FBgn0010265	RpS13	8363692	8364609	-	0	1	1	1	1	14.3869	14.1775	14.4556	14.647	14.4357	14.4072	-0.16	0.702
2L	FBgn0261437	CSN8	8364867	8365663	+	0	1	1	1	1	10.989	10.7604	10.5382	11.2439	10.9246	10.9952	-0.29	0.481
2L	FBgn0260439	Pp2A-29B	8366009	8370085	+	0	1	1	1	1	N/M	N/M	N/M	N/M	N/M	N/M	N/M	N/M
2L	FBgn0032029	CG17292	8370513	8374257	+	0	1	1	0	0	5.75175	6.26694	5.45792	5.21274	6.29483	6.10309	-0.04	0.979
2L	FBgn0032030	CG17293	8374481	8375549	+	0	1	1	0	0	9.63303	9.80928	9.30497	10.4972	10.0591	10.0989	-0.64	0.142
2L	FBgn0032031	CG13390	8375501	8376777	-	0	1	1	0	1	6.85154	6.74244	6.54922	7.31107	6.78031	6.17015	-0.04	0.978
2L	FBgn0032032	CG17294	8377051	8378206	+	0	1	1	0	1	7.97031	8.07672	7.45474	7.74006	8.10375	8.26786	-0.2	0.771
2L	FBgn0027094	Aats-ala	8378262	8381756	-	0	1	1	0	0	9.00028	9.31753	9.15731	9.427	8.78382	8.55637	0.24	0.755
2L	FBgn0032033	CG13392	8381905	8382723	-	0	1	1	0	1	5.82277	5.39347	4.96387	6.10922	5.69918	6.01584	-0.55	0.338
2L	FBgn0032034	Rcd4	8382815	8383657	+	0	1	1	1	1	N/M	N/M	N/M	N/M	N/M	N/M	N/M	N/M
2L	FBgn0032035	CG13393	8383612	8384132	-	0	1	1	1	1	12.5215	12.7213	12.2419	12.9177	12.6047	12.7094	-0.25	0.582
2L	FBgn0032036	CG13384	8384430	8388804	+	0	1	1	1	1	10.0851	10.0902	10.3502	8.94369	9.43471	9.45617	0.9	0.042
2L	FBgn0032037	CG13394	8388727	8392398	-	0	0	0	0	0	1.84089	1.85787	2.07625	1.54518	1.96492	1.86379	0.13	0.794
2L	FBgn0041717	snRNA:U6atac:29B	8389724	8389820	+	0	0	0	0	0	N/M	N/M	N/M	N/M	N/M	N/M	N/M	N/M
2L	FBgn0015583	Acp29AB	8392466	8393239	-	0	0	0	0	0	1.83285	1.67419	1.99033	1.81092	1.59097	1.58605	0.17	0.681
2L	FBgn0040098	lectin-29Ca	8393489	8394280	-	0	0	0	0	0	2.05511	2.07021	1.88801	2.19038	2.18889	1.84603	-0.07	0.897
2L	FBgn0040958	Peritrophin-15b	8394510	8394897	-	0	0	0	0	0	1.76455	1.84412	1.80898	2.03914	1.92983	1.81647	-0.12	0.737
2L	FBgn0040959	Peritrophin-15a	8395661	8396084	-	0	0	0	0	0	2.39953	1.92937	2.1009	1.93914	2.13095	1.99049	0.12	0.816
2L	FBgn0032039	CG13385	8396713	8397886	+	0	1	0	0	0	1.66274	1.47961	1.75945	1.86224	1.73648	1.74507	-0.15	0.698
2L	FBgn0032040	CG13386	8399044	8399972	+	0	1	0	0	0	8.42557	9.12085	8.84921	7.49276	7.95997	7.83739	1.04	0.05
2L	FBgn0051898	CG31898	8400457	8401477	+	0	0	0	0	0	7.18377	7.36068	6.29489	7.26775	7.82951	7.91276	-0.72	0.342
2L	FBgn0001084	fy	8401446	8403442	-	0	1	1	0	0	6.21136	6.05375	6.07671	6.059	6.7771	6.67446	-0.39	0.453
2L	FBgn0020497	emb	8403575	8408853	+	0	1	1	0	0	10.9314	10.6503	11.6046	10.5736	11.1548	10.9318	0.18	0.86
2L	FBgn0014417	CG13397	8409051	8411868	-	0	1	1	0	0	4.0726	4.0211	4.86367	6.40238	5.70402	5.3896	-1.51	0.057
2L	FBgn0032042	CG13398	8412411	8415245	-	0	1	1	1	0	7.44432	7.31357	7.53163	7.07585	8.14006	7.82249	-0.25	0.774
2L	FBgn0027932	Akap200	8415690	8430984	+	0	1	1	1	1	13.7343	13.4198	14.0303	13.3044	13.525	13.4112	0.31	0.491
2L	FBgn0001137	grk	8431086	8433598	-	0	1	1	0	0	5.5192	6.22552	6.4339	2.8214	3.26597	3.36008	2.91	0.002
2L	FBgn0027490	D12	8434058	8437346	-	0	1	1	0	1	4.25009	3.92093	4.59795	4.62934	4.67725	4.96225	-0.5	0.29
2L	FBgn0002887	mus201	8437411	8442352	+	0	1	1	0	1	N/M	N/M	N/M	N/M	N/M	N/M	N/M	N/M
2L	FBgn0043002	Chrac-14	8437411	8442352	+	0	1	1	0	1	N/M	N/M	N/M	N/M	N/M	N/M	N/M	N/M
2L	FBgn0051897	CG31897	8442447	8445660	+	0	0	0	0	0	1.65836	1.55483	1.78926	2.05212	1.69604	1.76919	-0.17	0.691
2L	FBgn0027780	U26	8445861	8449571	-	0	0	0	0	1	4.69304	4.36968	4.33013	4.84838	4.9348	4.92256	-0.44	0.17
2L	FBgn0026718	fu12	8449691	8463990	-	0	0	0	0	1	6.17848	5.82594	5.81127	3.35124	5.34045	3.81621	1.77	0.116
2L	FBgn0029173	fu2	8464490	8466529	+	0	0	1	1	1	6.52705	6.21479	6.72704	7.42678	6.85655	7.02794	-0.61	0.189
2L	FBgn0032045	CG13087	8476291	8477067	+	0	0	0	0	0	2.09293	1.85322	1.90031	1.8413	2.02713	2.02451	-0.02	0.981
2L	FBgn0053194	CheA29a	8477349	8478088	+	0	0	0	1	0	2.11938	1.80348	1.96748	2.01932	2.13907	2.13169	-0.13	0.744
2L	FBgn0051896	tRNA:CR31896	8481777	8481848	+	0	0	0	1	0	N/M	N/M	N/M	N/M	N/M	N/M	N/M	N/M
2L	FBgn0051892	tRNA:CR31892	8482084	8482155	-	0	0	0	1	0	N/M	N/M	N/M	N/M	N/M	N/M	N/M	N/M
2L	FBgn0086896	d	8482484	8488671	+	1	0	0	1	1	2.10296	1.88258	2.18207	3.56721	2.36736	1.94658	-0.57	0.602
2L	FBgn0032047	CG13088	8488959	8490546	+	0	0	0	0	1	5.79334	4.83806	4.7792	5.90559	6.18057	5.95201	-0.88	0.178
2L	FBgn0032048	Dh31	8491868	8506845	-	0	0	0	0	0	2.09491	2.32259	2.66954	2.65181	1.88666	2.42909	0.04	0.971
2L	FBgn0032049	Bace	8495108	8496304	-	0	0	0	0	0	N/M	N/M	N/M	N/M	N/M	N/M	N/M	N/M
2L	FBgn0032050	CG13096	8509251	8511844	-	0	0	0	0	1	8.99861	8.24464	9.53467	9.1507	8.82358	8.64906	0.05	0.973
2L	FBgn0032051	CG13097	8512169	8514864	-	0	0	0	0	1	6.79455	6.16588	7.47165	7.25329	6.95105	6.61909	-0.13	0.922
2L	FBgn0032052	CG13089	8515098	8516756	+	0	0	0	0	1	9.62841	9.48842	9.37135	10.1984	9.63517	10.0964	-0.48	0.25
2L	FBgn0032053	mRpL51	8516754	8517377	-	0	0	0	0	1	10.9508	10.7108	10.3261	11.245	10.8387	10.982	-0.36	0.475
2L	FBgn0032054	CG13090	8517446	8519180	+	0	0	0	0	1	8.09676	7.33444	7.87867	8.71145	7.95356	7.94652	-0.43	0.573
2L	FBgn0032055	CG13091	8519690	8521733	+	0	0	0	0	1	1.60625	1.71191	1.51478	1.79171	1.70752	1.4627	-0.04	0.94
2L	FBgn0016122	Acer	8521899	8524991	+	0	0	0	0	1	3.88838	3.60961	4.20045	4.43219	4.95733	4.52891	-0.74	0.125
2L	FBgn0085470	CG34441	8525663	8528618	-	0	0	1	0	0	N/M	N/M	N/M	N/M	N/M	N/M	N/M	N/M
2L	FBgn0250903	lmg	8525663	8528618	-	0	0	1	0	0	N/M	N/M	N/M	N/M	N/M	N/M	N/M	N/M
2L	FBgn0028394	CG17834	8529143	8541462	+	0	1	1	1	0	2.65186	4.9578	3.86543	1.90268	2.08644	1.64077	1.95	0.116
2L	FBgn0051604	tRNA:CR31604	8541552	8541623	-	0	1	0	1	0	N/M	N/M	N/M	N/M	N/M	N/M	N/M	N/M
2L	FBgn0051603	tRNA:CR31603	8541761	8541832	+	0	1	0	1	0	N/M	N/M	N/M	N/M	N/M	N/M	N/M	N/M
2L	FBgn0011259	Sema-1a	8543333	8667428	+	0	1	1	1	0	2.68472	2.48961	2.55066	2.73401	2.70402	2.90437	-0.21	0.522
2L	FBgn0051895	tRNA:CR31895	8570888	8570960	+	0	0	0	1	0	N/M	N/M	N/M	N/M	N/M	N/M	N/M	N/M
2L	FBgn0051602	tRNA:CR31602	8620028	8620099	+	0	0	0	0	0	N/M	N/M	N/M	N/M	N/M	N/M	N/M	N/M
2L	FBgn0001114	Glt	8672043	8676811	+	0	0	0	0	0	3.10606	3.20747	4.58339	4.65832	5.91433	3.50024	-1.06	0.545
2L	FBgn0032057	CG9287	8676848	8679782	-	0	0	0	0	0	1.728	1.81035	1.76729	1.77867	1.89476	1.75242	-0.04	0.928
2L	FBgn0051889	tRNA:CR31889	8679116	8679187	+	0	0	0	0	0	N/M	N/M	N/M	N/M	N/M	N/M	N/M	N/M
2L	FBgn0032058	CG9289	8681403	8684350	-	0	0	0	0	0	1.66096	1.74312	1.64532	1.61885	1.59537	1.51575	0.11	0.759
2L	FBgn0051890	tRNA:CR31890	8683451	8683522	+	0	0	0	0	0	N/M	N/M	N/M	N/M	N/M	N/M	N/M	N/M
2L	FBgn0051888	tRNA:CR31888	8683806	8683877	-	0	0	0	0	0	N/M	N/M	N/M	N/M	N/M	N/M	N/M	N/M
2L	FBgn0032059	PrBP	8684815	8685954	-	0	1	0	0	1	N/M	N/M	N/M	N/M	N/M	N/M	N/M	N/M
2L	FBgn0260861	Trs23	8686231	8687052	+	0	1	0	0	1	N/M	N/M	N/M	N/M	N/M	N/M	N/M	N/M
2L	FBgn0004914	Hnf4	8687281	8709038	-	0	1	1	1	0	8.02324	7.42368	8.07532	8.09951	8.37446	8.15269	-0.37	0.476
2L	FBgn0032061	CG9314	8700285	8707440	+	0	1	1	1	0	1.84634	1.86839	1.67447	1.76482	1.84617	1.95529	-0.06	0.899
2L	FBgn0003209	raw	8709870	8740633	-	0	1	1	1	1	7.33239	7.58533	8.39085	6.94469	7.03292	6.51758	0.94	0.167
2L	FBgn0032065	CG12438	8752305	8753209	+	1	0	0	0	0	2.05882	2.34712	2.27931	2.354	2.07908	2.06161	0.06	0.91
2L	FBgn0032066	CG9463	8765361	8768708	-	1	0	0	0	0	1.65722	1.47187	1.55102	1.54776	1.59577	1.50107	0.01	0.984
2L	FBgn0032067	CG9465	8769175	8772344	-	1	0	0	0	0	1.66912	1.43312	1.48058	1.65013	1.84563	1.74916	-0.22	0.494
2L	FBgn0032068	CG9466	8772948	8776257	-	1	0	0	0	0	2.06165	2.57668	2.02602	1.91283	2.02215	2.09602	0.21	0.691
2L	FBgn0032069	CG9468	8777661	8781251	-	1	0	0	0	0	1.89665	1.98457	1.66332	2.06895	1.93684	1.89893	-0.12	0.785
2L	FBgn0261627	CG42710	8781897	8782494	-	1	0	0	0	0	N/M	N/M	N/M	N/M	N/M	N/M	N/M	N/M
2L	FBgn0261629	CG42712	8809400	8810032	+	1	0	0	0	0	N/M	N/M	N/M	N/M	N/M	N/M	N/M	N/M
2L	FBgn0029123	SoxN	8825625	8829670	+	1	0	0	0	1	8.27326	9.11178	8.64969	3.05938	2.31311	1.68193	6.33	0
2L	FBgn0052986	CG32986	8862776	8863743	+	1	0	0	0	0	1.39946	1.32613	1.46303	1.4403	1.41168	1.3548	-0.01	0.993
2L	FBgn0052987	CG32987	8863811	8864847	+	1	0	0	0	0	2.26108	1.83995	2.00138	2.07196	2.14506	2.09666	-0.07	0.895
2L	FBgn0052988	CG32988	8864864	8865692	+	1	0	0	0	0	1.91541	2.21087	2.097	2.01426	1.86344	1.76499	0.19	0.608
2L	FBgn0052983	CG32983	8865850	8866659	+	1	0	0	0	0	1.61621	1.5763	1.67139	1.3525	1.49324	1.54103	0.16	0.623
2L	FBgn0032072	CG9483	8866767	8867686	+	1	0	0	0	0	2.25146	1.80215	1.78586	1.48705	1.90109	1.84196	0.2	0.724
2L	FBgn0261630	CG42713	8891489	8892180	+	0	0	0	0	0	N/M	N/M	N/M	N/M	N/M	N/M	N/M	N/M
2L	FBgn0085427	CG34398	8898804	8933382	+	1	0	0	0	0	2.13351	2.12809	1.8917	2.09641	2.09208	1.8445	0.04	0.945
2L	FBgn0032074	Tsp29Fa	8933964	8936096	+	0	0	0	0	0	1.69522	1.68703	1.63967	1.85641	1.69298	1.71109	-0.08	0.841
2L	FBgn0032075	Tsp29Fb	8937390	8939746	+	0	0	0	0	0	2.04469	2.16608	2.11472	1.91682	2.32907	2.04243	0.01	0.987
2L	FBgn0032076	CG9510	8939780	8943264	-	0	0	0	0	0	N/M	N/M	N/M	N/M	N/M	N/M	N/M	N/M
2L	FBgn0032077	CG9515	8939780	8943264	-	0	0	0	0	0	N/M	N/M	N/M	N/M	N/M	N/M	N/M	N/M
2L	FBgn0032078	C1GalTA	8943454	8951200	-	0	1	1	1	1	N/M	N/M	N/M	N/M	N/M	N/M	N/M	N/M
2L	FBgn0032079	CG31886	8953481	8958977	-	0	1	1	0	0	3.25535	3.11656	2.8575	3.16486	3.81018	4.68295	-0.81	0.357
2L	FBgn0032080	CG9525	8960318	8962354	-	0	0	0	0	0	1.42962	1.63834	1.55065	1.86195	1.48563	1.54983	-0.09	0.859
2L	FBgn0052985	CG32985	8962617	8964628	+	0	0	0	0	0	1.27296	1.89495	1.42048	2.01057	1.51381	1.73422	-0.22	0.734
2L	FBgn0052984	CG32984	8965134	8967028	+	0	0	0	0	0	2.05853	1.92468	2.16253	2.61256	2.13929	2.35774	-0.32	0.406
2L	FBgn0032082	CG18088	8967537	8970259	+	0	0	0	0	0	1.96681	1.46209	1.71319	1.93527	1.75047	1.83467	-0.13	0.816
2L	FBgn0032083	CG9541	8970801	8974976	-	0	0	0	0	0	1.96977	1.59996	1.69683	1.83633	1.62321	2.09862	-0.1	0.881
2L	FBgn0032084	CG13101	8977882	8984870	-	0	0	0	0	0	1.66784	1.91296	1.83664	1.47428	1.66785	1.57935	0.23	0.466
2L	FBgn0040963	CG18662	8980680	8981437	+	0	0	0	0	0	1.46234	2.13733	1.73798	1.89972	1.64584	1.60862	0.06	0.941
2L	FBgn0011705	rost	8985932	8989287	-	0	0	1	0	0	6.27619	7.24816	7.00027	4.59675	4.78684	5.11753	2.01	0.009
2L	FBgn0032085	CG9555	8991989	8993632	+	0	0	0	0	0	1.80056	2.10189	1.43685	1.8728	1.72092	1.78717	-0.01	0.988
2L	FBgn0032086	CG17906	8994463	8995546	+	0	0	0	0	0	1.96366	1.90325	1.72702	1.84302	2.16639	1.97995	-0.13	0.764
2L	FBgn0013746	alien	8994669	8997375	-	0	0	0	0	0	10.7301	10.6475	10.2312	10.43	10.7012	10.7773	-0.1	0.883
2L	FBgn0040964	CG18661	8997637	8998544	+	0	0	0	0	0	7.02375	6.42868	5.90968	6.70597	6.81401	7.05784	-0.41	0.604
2L	FBgn0015316	Try29F	8998537	8999468	+	0	0	0	0	0	2.41851	2.47372	2.19762	2.53643	2.76604	2.55457	-0.26	0.454
2L	FBgn0032087	CG9568	9010599	9011344	+	0	0	0	0	0	2.13973	2.0841	2.04204	2.54461	1.96135	2.17953	-0.14	0.806
2L	FBgn0032088	CG13102	9012193	9014151	+	0	0	0	0	0	1.51732	1.45938	1.49027	1.4341	1.59355	1.67447	-0.08	0.851
2L	FBgn0032089	CG9573	9012885	9014070	-	0	0	0	0	0	1.83236	1.38853	1.67088	1.70608	2.00229	1.63683	-0.15	0.785
2L	FBgn0032090	CG9582	9024450	9025404	-	0	0	0	0	0	2.06084	1.965	1.90565	1.95681	1.97038	1.73159	0.09	0.835
2L	FBgn0051708	CG31708	9051624	9071162	-	0	0	0	0	0	2.0074	2.42541	1.94352	1.94619	1.98432	2.08658	0.12	0.828
2L	FBgn0032094	CG12439	9077121	9077988	+	0	0	0	0	0	1.72895	1.71631	1.58369	1.63602	1.61178	1.7258	0.02	0.971
2L	FBgn0032095	Toll-4	9084107	9089440	+	0	0	0	0	0	1.69167	1.71972	1.70094	1.75367	1.82188	1.89766	-0.12	0.719
2L	FBgn0051609	CG31609	9097627	9098176	+	0	0	0	0	0	N/M	N/M	N/M	N/M	N/M	N/M	N/M	N/M
2L	FBgn0032096	Or30a	9111814	9113285	+	0	0	0	0	0	1.43625	1.31227	1.5411	1.74116	1.34362	1.30296	-0.03	0.962
2L	FBgn0052982	CG32982	9125751	9163721	+	0	1	1	1	0	6.34279	6.38349	6.51052	7.55406	7.12355	6.8187	-0.75	0.104
2L	FBgn0032100	CG13108	9164235	9165426	+	0	0	0	0	0	2.41027	2.40099	2.03204	3.066	3.07947	2.73942	-0.68	0.082
2L	FBgn0032101	CG9586	9165421	9166543	-	0	1	0	0	1	10.4988	10.6997	10.1925	9.62772	10.1322	9.92786	0.57	0.201
2L	FBgn0041092	tai	9166802	9247187	+	0	1	1	1	1	3.93658	3.85495	4.22133	3.96056	4.10022	4.3546	-0.13	0.805
2L	FBgn0051885	tRNA:CR31885	9236521	9236594	-	0	0	0	0	0	N/M	N/M	N/M	N/M	N/M	N/M	N/M	N/M
2L	FBgn0032104	aust	9250088	9251042	-	0	0	0	0	0	1.85354	1.75278	1.86721	1.61343	2.00045	1.75295	0.04	0.952
2L	FBgn0032105	borr	9251472	9253116	-	0	0	0	0	0	9.03387	7.8666	8.73986	9.36739	9.20017	9.53977	-0.82	0.239
2L	FBgn0028433	Ggamma30A	9253037	9291798	+	0	0	0	0	0	1.96694	2.15045	2.02243	2.36718	2.34634	2.16032	-0.24	0.423
2L	FBgn0040097	lectin-30A	9254076	9254854	-	0	0	0	0	0	1.55384	1.63208	1.46614	1.69698	1.73499	1.30145	-0.03	0.969
2L	FBgn0032109	CG17005	9327744	9330072	+	1	0	0	0	0	1.68836	2.04187	1.66031	1.93288	1.8157	1.6027	0.01	0.987
2L	FBgn0010314	Cks30A	9330767	9331981	+	0	0	0	1	0	11.0424	10.0593	10.5702	11.5436	11.451	11.6769	-1	0.087
2L	FBgn0026439	Eaat1	9333568	9341625	+	0	0	0	0	0	7.571	7.41389	5.8322	3.19309	3.82799	3.27182	3.51	0.009
2L	FBgn0032110	CG3748	9342832	9344491	+	0	0	0	0	0	1.70103	1.76675	1.61385	1.69338	1.86531	1.40194	0.04	0.949
2L	FBgn0032111	CG13110	9350477	9351000	+	0	0	0	0	0	1.43581	1.38897	1.37268	1.49846	1.43304	1.39007	-0.04	0.922
2L	FBgn0085210	CG34181	9367640	9368434	+	0	0	0	0	0	2.0039	1.95642	1.74986	1.75677	1.60212	1.93824	0.14	0.76
2L	FBgn0085395	Shawl	9373025	9384845	-	0	0	0	0	0	N/M	N/M	N/M	N/M	N/M	N/M	N/M	N/M
2L	FBgn0012036	Aldh	9387389	9391679	+	0	1	1	1	0	13.037	12.7399	12.7375	13.4341	13.213	13.1758	-0.44	0.188
2L	FBgn0032115	CG4438	9397107	9397988	-	0	0	0	0	0	1.99723	1.94108	1.93662	1.99208	2.02176	2.01782	-0.05	0.896
2L	FBgn0032116	CG3759	9416593	9426344	+	0	0	0	0	0	2.01126	2.02033	2.04874	1.65317	2.0608	2.00409	0.12	0.803
2L	FBgn0000640	Fbp2	9426860	9427835	+	0	0	0	0	0	2.31345	1.95361	2.26532	1.96153	2.29594	1.8755	0.13	0.817
2L	FBgn0032117	FucTB	9428771	9431029	-	0	0	0	0	1	5.48788	5.70743	5.04673	6.12888	5.89315	5.85098	-0.54	0.23
2L	FBgn0011232	scat	9431403	9435341	+	0	0	0	0	1	7.74483	7.42628	7.93773	7.6813	6.91426	7.03641	0.49	0.404
2L	FBgn0032119	CG3769	9435510	9436842	+	0	0	0	0	0	1.98888	1.97756	1.89608	2.15126	1.9827	1.89101	-0.05	0.909
2L	FBgn0085211	RpS28-like	9436953	9437227	+	0	0	0	0	0	N/M	N/M	N/M	N/M	N/M	N/M	N/M	N/M
2L	FBgn0002973	numb	9437513	9463293	+	0	1	1	1	1	7.54876	7.04824	7.92995	7.8703	8.25368	8.39749	-0.66	0.263
2L	FBgn0053723	CG33723	9440011	9440740	-	0	0	0	0	0	N/M	N/M	N/M	N/M	N/M	N/M	N/M	N/M
2L	FBgn0004868	Gdi	9491918	9494927	-	0	1	1	1	1	13.4496	13.4678	13.1936	13.4167	13.2723	13.3982	0.01	0.991
2L	FBgn0032120	CG33298	9495472	9520696	+	0	1	1	1	1	1.3036	1.37261	1.47203	1.71207	1.50609	1.47063	-0.18	0.604
2L	FBgn0032123	Oatp30B	9521214	9540060	+	1	0	0	0	0	2.89368	2.45207	3.0231	2.28677	3.03853	2.67805	0.12	0.892
2L	FBgn0032122	CG31883	9528515	9529648	+	0	0	0	0	0	1.91333	2.19102	1.87942	2.0263	2.05256	1.96702	-0.02	0.972
2L	FBgn0032124	CG17855	9540631	9542480	+	0	0	0	1	0	1.41799	1.71659	1.61684	1.47874	1.56831	1.75736	-0.02	0.98
2L	FBgn0032125	Cpr30B	9542947	9543478	+	0	0	0	0	0	2.31228	2.22206	2.35126	2.35294	2.12691	2.34224	0.02	0.969
2L	FBgn0032126	CG13113	9544175	9544792	+	0	0	0	0	0	1.78242	1.66266	1.72204	1.85565	1.82081	1.61227	-0.04	0.936
2L	FBgn0032127	CG13114	9545811	9547424	+	1	0	0	0	0	1.96903	1.99927	2.06622	1.70557	1.87335	1.84146	0.2	0.479
2L	FBgn0032129	jp	9547717	9566750	-	1	0	0	0	0	1.94457	2.05814	1.68086	2.00765	1.77217	2.02405	-0.04	0.949
2L	FBgn0032130	CG3838	9568892	9573572	+	0	1	1	0	0	3.14268	2.96374	2.86003	3.44242	3.8062	3.7331	-0.67	0.061
2L	FBgn0028479	CG4389	9573563	9576768	-	0	1	1	1	0	9.95593	9.641	10.243	10.6991	9.76517	9.47919	-0.03	0.984
2L	FBgn0051709	CG31709	9578536	9579638	-	1	0	0	0	1	2.22735	2.07674	1.96246	2.01329	1.80865	1.79752	0.22	0.534
2L	FBgn0014179	gcm	9579449	9581742	-	1	0	0	0	1	2.30384	2.25417	2.02151	1.8324	1.93836	1.79057	0.34	0.258
2L	FBgn0032131	CG3841	9589476	9591783	+	1	0	0	0	0	N/M	N/M	N/M	N/M	N/M	N/M	N/M	N/M
2L	FBgn0032132	CG4382	9598940	9600853	-	1	0	0	0	0	1.38255	1.87725	1.52396	1.66753	1.56292	1.78708	-0.08	0.9
2L	FBgn0019809	gcm2	9608479	9612710	+	1	0	0	0	1	1.89527	2.23699	1.74295	1.73669	1.98917	1.85655	0.1	0.871
2L	FBgn0040070	Trx-2	9613165	9616048	+	0	1	1	0	1	12.8873	12.8903	12.7122	12.7334	12.7	12.8938	0.05	0.91
2L	FBgn0032135	GlcAT-S	9616469	9623109	+	0	1	1	0	1	7.33677	7.18541	7.34465	7.21189	7.51237	7.22537	-0.03	0.963
2L	FBgn0051882	CG31882	9624452	9625285	-	0	0	0	0	0	1.78139	2.08773	2.04262	2.25746	2.09021	2.11253	-0.18	0.63
2L	FBgn0032136	CG15828	9641350	9656029	+	0	0	0	0	0	2.71397	2.34776	2.68112	8.64763	8.55151	7.41889	-5.63	0
2L	FBgn0053299	CG33299	9656645	9657226	+	0	0	0	0	0	1.70303	1.5375	1.60488	1.73766	1.64092	1.50182	-0.01	0.986
2L	FBgn0000273	Pka-C1	9684656	9699293	-	0	1	1	1	1	8.04328	7.72371	8.29286	7.38668	7.32954	7.04628	0.77	0.078
2L	FBgn0015393	hoip	9699791	9700459	+	0	1	1	1	1	N/M	N/M	N/M	N/M	N/M	N/M	N/M	N/M
2L	FBgn0011207	pelo	9700796	9708883	+	0	1	1	1	1	9.75721	9.6552	9.77163	9.10314	10.1106	10.0962	-0.04	0.974
2L	FBgn0051710	CG31710	9702964	9705944	-	0	1	1	1	0	9.05218	9.70183	9.38699	8.54461	9.39389	10.1143	0.03	0.988
2L	FBgn0032138	CG4364	9708920	9711269	-	0	1	1	0	0	10.8959	10.8628	11.1501	11.677	11.3659	11.196	-0.44	0.253
2L	FBgn0028704	Nckx30C	9716190	9746483	-	0	1	1	0	0	2.01538	2.41071	1.95077	1.4476	2.00952	2.20986	0.24	0.748
2L	FBgn0032139	CG13116	9729940	9730945	+	0	0	0	0	0	2.22144	2.32599	2.09612	1.77387	2.0801	2.75416	0.01	0.994
2L	FBgn0032140	CG13117	9736645	9737329	+	0	1	1	0	0	12.6018	12.104	12.1796	11.2715	11.3056	11.1619	1.05	0.016
2L	FBgn0015035	Cyp4e3	9747839	9750071	-	0	0	0	0	0	1.41374	1.42814	1.54995	1.65353	1.47544	1.60562	-0.11	0.758
2L	FBgn0022720	zf30C	9758338	9762377	+	0	1	1	1	0	8.63984	7.91609	8.69934	9.54874	9.08777	9.03674	-0.81	0.168
2L	FBgn0011291	Taf11	9762361	9763244	-	0	1	1	0	0	N/M	N/M	N/M	N/M	N/M	N/M	N/M	N/M
2L	FBgn0025117	und	9763345	9765358	+	0	1	1	0	0	11.1133	10.7182	11.587	11.62	11.3399	11.1459	-0.23	0.77
2L	FBgn0032142	CG13120	9765357	9766912	-	0	0	0	0	0	1.62361	1.71362	1.54979	1.89406	1.914	2.0254	-0.32	0.238
2L	FBgn0032143	CG4017	9767059	9768729	+	0	0	0	0	0	1.6953	1.92311	1.89641	2.09508	1.89114	1.86716	-0.11	0.794
2L	FBgn0032144	CG17633	9769067	9770415	+	0	0	0	0	0	2.04246	1.59775	1.54292	1.22188	1.5148	1.42379	0.34	0.431
2L	FBgn0032145	CG13121	9770395	9770996	-	0	0	0	0	0	1.81015	1.83552	1.8782	1.81017	2.06674	1.80865	-0.05	0.912
2L	FBgn0065108	ppk16	9771155	9773044	-	0	0	0	0	0	1.25594	1.40782	1.5844	1.64331	1.58027	1.18114	-0.05	0.942
2L	FBgn0065109	ppk11	9773108	9775030	-	0	0	0	0	0	N/M	N/M	N/M	N/M	N/M	N/M	N/M	N/M
2L	FBgn0032147	IP3K1	9782390	9788499	+	0	1	1	1	1	6.7673	7.54844	7.67697	5.90704	6.0832	6.16454	1.28	0.039
2L	FBgn0042174	CR18854	9787279	9790745	-	0	1	1	0	0	N/M	N/M	N/M	N/M	N/M	N/M	N/M	N/M
2L	FBgn0032149	CG4036	9790667	9791958	+	0	1	1	0	0	10.6768	10.2828	10.0422	10.8042	10.5441	10.6598	-0.34	0.479
2L	FBgn0032150	CG13123	9791961	9793097	-	0	0	0	0	0	7.01053	7.06489	6.7429	7.63805	7.87062	8.35563	-1.02	0.046
2L	FBgn0032151	nAcRalpha-30D	9796948	9886214	-	0	0	0	0	0	1.77833	1.88383	2.41933	2.27933	1.92321	1.86932	0	0.998
2L	FBgn0029174	FKBP59	9888034	9890120	+	0	1	1	0	0	12.2586	12.3303	12.0662	12.281	12.2362	12.5467	-0.14	0.763
2L	FBgn0085212	CG34183	9890061	9890787	-	0	1	1	0	1	N/M	N/M	N/M	N/M	N/M	N/M	N/M	N/M
2L	FBgn0032153	CG4537	9890885	9891336	+	0	1	1	0	1	7.93557	8.00472	7.20522	8.71778	8.00665	8.35857	-0.65	0.323
2L	FBgn0032154	CG5924	9891255	9893419	-	0	1	1	0	0	6.17995	5.46127	6.05607	6.27421	6.29759	6.47094	-0.45	0.368
2L	FBgn0063449	Uhg2	9893805	9895003	-	0	1	1	0	1	N/M	N/M	N/M	N/M	N/M	N/M	N/M	N/M
2L	FBgn0063391	snoRNA:U14:30Eb	9893946	9894026	-	0	1	1	0	0	N/M	N/M	N/M	N/M	N/M	N/M	N/M	N/M
2L	FBgn0063392	snoRNA:U14:30Ea	9894205	9894285	-	0	1	1	0	0	N/M	N/M	N/M	N/M	N/M	N/M	N/M	N/M
2L	FBgn0063389	snoRNA:Me18S-G1620	9894477	9894544	-	0	1	1	0	1	N/M	N/M	N/M	N/M	N/M	N/M	N/M	N/M
2L	FBgn0025881	snoRNA:Me18S-A1576	9894795	9894907	-	0	1	1	0	1	N/M	N/M	N/M	N/M	N/M	N/M	N/M	N/M
2L	FBgn0010520	Bka	9895289	9896104	+	0	1	1	0	1	9.80721	9.88191	9.45045	9.90183	9.86481	10.1552	-0.26	0.545
2L	FBgn0004867	sop	9896265	9897542	-	0	1	1	0	1	14.476	14.4168	14.5099	14.621	14.459	14.5133	-0.06	0.882
2L	FBgn0053300	Muc30E	9897953	9903258	-	0	1	0	0	0	N/M	N/M	N/M	N/M	N/M	N/M	N/M	N/M
2L	FBgn0032156	CG13124	9903379	9908649	-	0	1	1	1	0	12.159	12.3214	12.4147	10.3019	11.0518	11.0178	1.51	0.013
2L	FBgn0032157	CG5899	9908830	9912585	-	0	1	1	1	1	7.84442	7.15869	8.41039	7.55116	7.69424	7.56271	0.2	0.849
2L	FBgn0024285	Srp54	9912907	9915044	+	0	1	1	1	1	9.71877	9.22155	10.2914	9.71037	9.78456	9.4258	0.1	0.924
2L	FBgn0040064	yip2	9915255	9917221	+	0	1	1	0	1	10.249	10.1724	10.1833	10.4778	10.2414	10.3615	-0.16	0.637
2L	FBgn0025700	CG5885	9917221	9918165	-	0	1	1	0	1	12.7547	12.7676	12.6039	12.8528	12.78	12.9283	-0.14	0.675
2L	FBgn0032160	CG4598	9918635	9919967	+	0	1	1	0	1	10.8413	10.925	10.0852	11.1773	10.8728	10.8677	-0.36	0.599
2L	FBgn0032161	CG4594	9920351	9921470	+	0	0	0	0	1	7.50203	7.15076	6.89599	8.18756	7.62111	7.66919	-0.64	0.21
2L	FBgn0032162	CG4592	9921638	9922752	+	0	0	0	0	1	9.45093	9.48532	8.68731	9.24729	9.2572	9.41724	-0.1	0.912
2L	FBgn0032163	CG13125	9922737	9924860	-	0	0	0	0	0	1.8434	1.69914	1.73468	1.61773	2.01	1.75916	-0.04	0.951
2L	FBgn0259712	CG42366	9926613	9930378	+	0	0	0	0	0	1.91193	1.90698	1.96435	2.12782	1.87302	1.92827	-0.05	0.92
2L	FBgn0259713	CG42367	9930446	9930999	+	0	0	0	0	0	1.64315	1.96129	1.73867	2.3144	1.63578	2.11814	-0.24	0.688
2L	FBgn0051876	Cpr30F	9932587	9933092	-	0	0	0	0	0	2.39722	2.00968	2.16099	2.45024	2.28505	2.24303	-0.14	0.767
2L	FBgn0051712	CG31712	9934767	9938142	-	0	1	1	0	1	9.76073	10.1436	9.67348	9.99372	10.3232	10.3013	-0.35	0.418
2L	FBgn0051713	Apf	9938170	9938787	-	0	1	1	0	1	10.0839	9.78486	9.09936	10.0909	9.9091	10.1625	-0.4	0.561
2L	FBgn0032166	CG4619	9938865	9941099	+	0	1	1	0	1	2.27536	2.28622	2.37508	2.42514	2.22307	2.18767	0.03	0.947
2L	FBgn0032167	CG5853	9940769	9947442	-	0	1	1	0	0	3.13131	4.6655	4.33389	1.85108	2.40093	2.34669	1.84	0.055
2L	FBgn0046814	mir-87	9950437	9950455	-	0	0	0	0	0	N/M	N/M	N/M	N/M	N/M	N/M	N/M	N/M
2L	FBgn0032168	CG13126	9952422	9954143	-	0	0	0	0	1	7.02943	6.8256	6.72595	7.91221	7.07274	6.7935	-0.4	0.623
2L	FBgn0032169	CG4709	9954449	9956179	+	0	0	1	0	1	7.65762	7.58198	7.29872	7.9715	8.10309	8.23421	-0.59	0.087
2L	FBgn0032171	CG5846	9956148	9957807	-	0	1	1	1	0	8.6809	8.99075	8.16253	8.77796	8.84136	9.11626	-0.3	0.645
2L	FBgn0032170	CG4658	9957287	9960170	+	0	1	1	1	0	9.22196	9.08801	9.20532	9.34342	9.43306	9.3648	-0.21	0.458
2L	FBgn0032172	CG5850	9960449	9963769	-	0	1	0	0	0	9.49423	9.20617	9.73213	9.23832	9.08207	9.12791	0.33	0.406
2L	FBgn0015664	Dref	9964147	9967455	-	0	1	1	0	0	8.84501	8.28501	9.13513	9.60795	9.35732	9.42063	-0.71	0.176
2L	FBgn0011272	RpL13	9967312	9968495	+	0	1	1	0	0	14.7326	14.7954	14.8086	14.8434	14.7229	14.8477	-0.03	0.957
2L	FBgn0040965	CG13130	9983661	9984657	-	0	0	1	1	0	1.58054	1.81714	1.77058	1.57178	1.69241	1.71571	0.06	0.892
2L	FBgn0000180	bib	9984647	9995545	+	1	0	1	1	0	5.0637	5.61959	6.52291	4.34089	5.41807	4.85981	0.86	0.401
2L	FBgn0051875	CG31875	9995561	9996572	-	0	0	0	0	0	7.94082	8.23071	7.41529	6.78323	7.64176	7.2256	0.65	0.347
2L	FBgn0051755	CG31755	9996932	10002221	-	1	0	0	0	0	6.46453	5.28511	6.90295	7.1419	6.84802	7.15265	-0.83	0.388
2L	FBgn0043456	CG4747	10003811	10007941	+	0	1	1	0	0	10.563	10.0972	10.8676	11.3039	11.0629	10.8892	-0.58	0.269
2L	FBgn0011584	Trp1	10009386	10013171	+	0	1	1	0	1	10.6992	10.9569	10.7187	10.3049	10.7463	10.7169	0.2	0.681
2L	FBgn0032175	CG13131	10013271	10017463	-	0	0	0	0	0	1.4925	1.57451	1.50021	1.62073	1.71668	1.44497	-0.07	0.875
2L	FBgn0032176	CG13127	10026740	10029299	+	0	0	0	0	0	1.83947	1.84939	2.13292	1.37988	1.51813	1.96985	0.32	0.515
2L	FBgn0027600	obst-B	10032694	10038954	+	0	0	0	0	0	2.22404	2.10329	2.23826	2.06161	2.21884	2.281	0	0.999
2L	FBgn0053301	CG33301	10049482	10050956	+	0	0	0	0	0	N/M	N/M	N/M	N/M	N/M	N/M	N/M	N/M
2L	FBgn0053302	Cpr31A	10054215	10055935	+	0	0	0	0	0	1.79342	1.96756	1.94579	1.89276	1.88487	1.99465	-0.02	0.966
2L	FBgn0011823	Pen	10056906	10060097	+	0	1	1	1	1	13.082	12.8381	13.1881	13.216	13.1155	13.1256	-0.12	0.793
2L	FBgn0032178	CG4804	10060897	10063837	+	0	1	1	0	0	2.7572	2.86274	2.69526	2.22697	2.57613	2.74994	0.25	0.561
2L	FBgn0032180	CG31714	10064322	10087884	-	0	0	0	0	0	1.94448	1.65874	2.19771	2.56514	2.01358	1.98927	-0.26	0.693
2L	FBgn0032181	CG13133	10091208	10092419	-	0	0	0	0	0	2.28919	2.23766	2.22076	2.07894	2.22082	2.09638	0.12	0.736
2L	FBgn0083945	CG34109	10094088	10125739	+	0	0	0	0	0	1.61273	1.57294	1.86156	1.39111	1.63991	1.46359	0.18	0.639
2L	FBgn0032182	CG13134	10096910	10098416	-	0	0	0	0	0	2.065	2.01064	2.0494	2.00179	1.89568	2.03742	0.06	0.878
2L	FBgn0032184	CG13135	10122200	10122771	-	0	0	0	0	0	1.65377	1.63659	1.45034	1.77404	1.42514	1.64837	-0.04	0.952
2L	FBgn0054048	CG34048	10125858	10128625	-	0	0	0	0	0	2.25723	2.01679	2.14555	2.11477	2.14281	1.89081	0.09	0.847
2L	FBgn0032186	CG13136	10136642	10137355	-	0	0	0	0	0	2.25776	1.73321	1.93662	2.88027	1.86241	2.07096	-0.3	0.744
2L	FBgn0032187	CG4839	10144850	10155510	+	0	0	0	0	0	1.61607	1.77914	1.54714	2.24564	1.85166	1.44268	-0.2	0.772
2L	FBgn0032188	CG13137	10172702	10174090	+	0	0	0	0	0	1.49642	1.66965	1.36078	1.59494	1.56056	1.43544	-0.02	0.971
2L	FBgn0028675	Sur	10182557	10199112	-	0	0	0	0	0	3.32891	4.89003	3.23669	2.77631	3.09544	2.62921	0.98	0.352
2L	FBgn0051874	CG31874	10189820	10191496	-	0	0	0	0	0	1.61884	1.75466	1.7636	1.5243	2.04941	2.03263	-0.16	0.782
2L	FBgn0032189	Ripalpha	10199396	10200972	-	0	1	1	0	0	8.76296	8.38593	8.55298	8.85467	9.06682	9.30939	-0.51	0.189
2L	FBgn0005593	RpL7	10201101	10202145	+	0	1	1	1	0	14.2618	14.0836	14.3887	14.5035	14.3095	14.3375	-0.14	0.74
2L	FBgn0085188	CG34159	10202520	10204320	-	0	1	1	1	0	10.9837	10.991	10.6951	10.7633	10.7912	11.0277	0.03	0.963
2L	FBgn0032191	CG5734	10204757	10206961	-	0	1	1	1	0	11.0758	10.9075	11.0559	10.6861	11.2662	11.1494	-0.02	0.982
2L	FBgn0032192	CG5731	10207082	10209721	-	0	1	1	1	0	1.92062	2.07719	2.24863	2.32779	3.00005	2.46231	-0.51	0.283
2L	FBgn0032193	CG5727	10209853	10210669	-	0	0	0	0	0	10.4655	10.4187	10.0109	10.2489	10.8716	10.7388	-0.32	0.579
2L	FBgn0032194	CG4901	10211183	10213723	+	0	1	0	0	0	8.76425	8.48228	8.71347	9.14134	8.94753	8.99046	-0.37	0.222
2L	FBgn0024320	Npc1a	10213828	10220904	-	0	1	1	0	0	N/M	N/M	N/M	N/M	N/M	N/M	N/M	N/M
2L	FBgn0250843	Pros35	10221353	10222515	+	0	1	1	0	0	12.4915	12.5183	12.4281	12.5231	12.2207	12.546	0.05	0.926
2L	FBgn0032195	CG4908	10222658	10224442	+	0	1	1	0	0	7.90101	7.96825	7.082	8.76283	8.11177	8.5678	-0.83	0.21
2L	FBgn0032196	CG5708	10224664	10226808	-	0	1	1	0	0	11.4058	11.6039	11.1101	11.6887	11.6515	11.7969	-0.34	0.368
2L	FBgn0032197	CG5694	10227760	10231689	-	0	1	0	0	0	10.3729	10.6306	10.2217	10.542	10.4427	10.7302	-0.16	0.734
2L	FBgn0032198	eEF1delta	10232493	10234450	+	0	1	1	0	0	13.8391	13.5996	13.5777	13.7971	13.8414	13.9177	-0.18	0.607
2L	FBgn0051720	CG31720	10234585	10238317	-	0	1	0	0	0	1.68063	1.61265	1.5311	2.28685	1.67771	1.63084	-0.26	0.648
2L	FBgn0004419	me31B	10239326	10242172	+	0	1	1	0	0	12.0527	12.0304	11.851	12.203	12.1481	12.4297	-0.28	0.382
2L	FBgn0024248	chico	10242512	10247064	-	0	0	0	0	0	7.59056	7.30163	7.7713	7.44692	7.68856	7.74518	-0.07	0.91
2L	FBgn0000229	bsk	10247502	10250479	-	0	1	1	0	0	2.571	2.39376	2.49952	2.83022	3.11276	3.39555	-0.62	0.111
2L	FBgn0051717	CG31717	10250737	10251594	+	0	1	1	0	0	11.5137	11.7318	11.2701	11.5077	10.9542	11.3134	0.25	0.66
2L	FBgn0010407	Ror	10251838	10254686	+	0	1	1	0	0	2.1723	2.54331	2.29747	2.77661	2.93866	2.66219	-0.45	0.181
2L	FBgn0032200	CG5676	10254610	10255884	-	0	1	1	0	0	12.0933	12.1442	11.7801	11.8289	12.047	12.187	-0.02	0.986
2L	FBgn0026379	Pten	10256319	10261017	-	0	1	1	0	0	8.85599	9.01896	8.30851	8.34548	9.6498	9.6783	-0.5	0.666
2L	FBgn0011305	Rsf1	10262426	10263582	-	0	1	1	0	0	12.2542	12.128	12.1556	12.3945	12.3657	12.5649	-0.26	0.356
2L	FBgn0032202	CG18619	10264131	10265229	+	0	1	1	0	0	10.521	10.3604	9.8297	9.97011	10.9337	10.8613	-0.35	0.705
2L	FBgn0259482	Mob3	10265339	10266570	+	0	1	0	0	0	10.6231	10.7602	10.1255	10.6869	10.8183	10.8738	-0.29	0.565
2L	FBgn0032204	CG4953	10266702	10268748	+	0	1	0	0	0	8.87812	9.22558	8.45712	8.80601	9.02177	9.07867	-0.12	0.886
2L	FBgn0032205	CG4957	10268875	10269904	+	0	1	1	0	1	9.91849	9.92456	9.44477	9.447	9.82838	9.88266	0.04	0.959
2L	FBgn0260750	CG31873	10270067	10271465	+	0	1	1	0	1	N/M	N/M	N/M	N/M	N/M	N/M	N/M	N/M
2L	FBgn0003751	trk	10271443	10272223	-	0	1	1	0	0	4.1118	6.84016	4.81315	2.84202	3.84359	3.46531	1.87	0.236
2L	FBgn0260749	Utx	10272652	10278811	-	0	1	1	0	1	N/M	N/M	N/M	N/M	N/M	N/M	N/M	N/M
2L	FBgn0054043	CG34043	10278951	10280846	-	0	0	0	0	0	1.64887	1.82988	1.94346	1.63428	1.55338	1.67705	0.19	0.594
2L	FBgn0032208	CG5604	10281943	10292278	-	0	1	1	0	1	9.36431	9.48005	9.95424	9.43859	9.1037	8.65237	0.53	0.372
2L	FBgn0032209	Hand	10292781	10295299	-	0	0	0	0	1	1.49485	1.32969	1.71609	1.75685	1.56452	1.64542	-0.14	0.752
2L	FBgn0032210	CYLD	10295856	10299827	-	0	1	1	1	1	7.30594	7.4953	7.5537	7.66051	7.01589	7.21184	0.16	0.808
2L	FBgn0032211	CG13138	10300222	10301955	-	0	0	0	0	0	1.68716	1.80284	2.00859	1.97618	2.27443	1.54104	-0.1	0.903
2L	FBgn0005322	nmd	10302592	10303945	-	0	1	1	0	0	9.65568	9.81031	9.49282	10.2005	9.61053	9.86912	-0.24	0.644
2L	FBgn0032213	CG5390	10304063	10306594	-	0	1	1	0	0	10.7372	11.249	10.7633	11.406	11.1651	11.247	-0.36	0.404
2L	FBgn0032214	CG4968	10306903	10308050	+	0	1	1	0	0	10.9914	10.948	10.7782	11.0239	11.242	11.4445	-0.33	0.355
2L	FBgn0027491	Cdk5alpha	10308124	10310736	-	0	1	0	0	0	1.72346	1.81219	1.90129	1.4995	1.64755	1.5402	0.25	0.375
2L	FBgn0032215	CG5385	10311169	10312069	-	0	1	1	0	0	10.6886	10.6349	10.301	10.8206	11.0164	10.8585	-0.36	0.31
2L	FBgn0032216	CG5384	10312316	10314396	-	0	1	1	0	1	11.5707	10.8635	11.7333	11.419	10.8431	10.9708	0.31	0.699
2L	FBgn0032217	CG4972	10314795	10317575	+	0	1	1	0	1	10.2152	10.1713	10.2727	10.4858	10.2503	10.3899	-0.16	0.648
2L	FBgn0032218	CG5381	10317494	10321800	-	0	0	0	0	0	2.59579	2.64934	3.0773	1.75948	2.18082	1.55078	0.94	0.064
2L	FBgn0032219	CG4995	10322476	10324993	+	0	0	0	0	0	1.72763	1.7315	1.78786	1.74912	1.41931	1.53602	0.18	0.618
2L	FBgn0011703	RnrL	10325018	10327986	-	0	1	1	0	0	10.2383	9.47109	10.9749	11.0936	10.4132	10.372	-0.4	0.749
2L	FBgn0032221	CG5375	10328347	10331116	-	0	1	0	0	0	2.82702	2.88768	2.51315	2.65265	3.89653	4.55542	-0.96	0.382
2L	FBgn0032222	CG5037	10331463	10333134	+	0	1	1	0	0	9.98719	10.2299	9.60759	10.1712	10.0728	10.1184	-0.18	0.747
2L	FBgn0032223	GATAd	10333914	10338441	+	0	1	1	0	1	8.85493	9.35325	9.12817	8.68509	8.85679	8.83854	0.32	0.412
2L	FBgn0019932	SamDC	10339471	10341505	+	0	1	1	0	1	9.67865	9.79964	9.3213	9.38832	9.70324	9.86872	-0.05	0.946
2L	FBgn0051715	CG31715	10341621	10342527	+	0	1	1	0	1	12.6142	12.4603	12.2826	11.9985	12.4313	12.3676	0.19	0.709
2L	FBgn0032224	Sps2	10342594	10344228	+	0	1	0	0	1	10.5979	10.5425	10.0478	10.3204	10.8979	10.9769	-0.34	0.605
2L	FBgn0032225	CG5022	10344459	10347706	+	0	0	0	0	0	1.70277	1.73114	1.78427	1.68011	1.81022	1.672	0.02	0.971
2L	FBgn0085396	CG34367	10347851	10353631	-	0	0	0	0	0	1.76053	1.59492	1.57451	1.58507	1.48512	1.41419	0.15	0.677
2L	FBgn0032228	CG5367	10354743	10356597	-	0	0	0	0	1	2.27775	2.40302	2.18751	2.86579	2.44039	2.5233	-0.32	0.388
2L	FBgn0032229	CG5045	10356743	10357876	+	0	0	0	0	1	11.094	11.5904	10.8328	11.33	11.6011	11.4746	-0.3	0.614
2L	FBgn0027568	CG5366	10358162	10362703	-	0	1	1	0	0	8.25086	7.89824	8.75963	8.66743	7.92636	7.77072	0.18	0.873
2L	FBgn0003087	pim	10362989	10364046	+	0	1	1	0	0	10.533	10.0022	9.95706	10.5245	11.0791	11.2846	-0.8	0.164
2L	FBgn0032230	lft	10364465	10366410	+	0	0	0	0	0	N/M	N/M	N/M	N/M	N/M	N/M	N/M	N/M
2L	FBgn0032231	CG5056	10366698	10367946	+	0	0	0	0	0	8.2687	8.55091	7.69657	8.73563	8.84008	8.88802	-0.65	0.21
2L	FBgn0041723	rho-5	10368134	10372898	-	0	0	0	0	0	2.17232	2.09737	2.05984	1.94672	2.31227	2.35122	-0.09	0.859
2L	FBgn0053303	CG33303	10372955	10375752	-	0	1	1	0	0	N/M	N/M	N/M	N/M	N/M	N/M	N/M	N/M
2L	FBgn0032233	dpr19	10376492	10379908	+	0	0	0	0	0	1.83574	1.7824	2.00954	2.42485	1.8481	2.08894	-0.24	0.617
2L	FBgn0032234	CG5091	10380118	10382865	+	0	1	0	0	0	4.5805	5.20734	4.92553	3.78655	4.90605	5.34794	0.22	0.882
2L	FBgn0032235	CG5096	10382253	10384730	+	0	1	0	0	0	N/M	N/M	N/M	N/M	N/M	N/M	N/M	N/M
2L	FBgn0004106	cdc2	10384739	10386263	-	0	1	1	0	0	11.8848	11.2197	11.282	12.4202	12.0368	12.4707	-0.85	0.1
2L	FBgn0032236	mRpS7	10386664	10387524	+	0	1	1	0	0	11.9028	11.9254	11.4639	12.0274	11.8151	11.8984	-0.15	0.778
2L	FBgn0000413	da	10388078	10392786	+	0	1	1	0	1	10.5872	10.7344	11.0575	10.464	10.7421	10.6921	0.16	0.758
2L	FBgn0032237	CG5362	10393847	10396299	-	0	1	1	0	0	13.0049	12.926	12.5833	12.7089	12.5603	12.5958	0.22	0.598
2L	FBgn0051716	CG31716	10396711	10402885	+	0	1	1	0	0	9.75883	9.47235	10.0687	9.42437	9.56381	9.39695	0.3	0.494
2L	FBgn0032240	CG17768	10403195	10405168	-	0	1	0	0	0	N/M	N/M	N/M	N/M	N/M	N/M	N/M	N/M
2L	FBgn0067622	LSm-4	10403195	10405168	-	0	1	0	0	0	N/M	N/M	N/M	N/M	N/M	N/M	N/M	N/M
2L	FBgn0051718	Ir31a	10406075	10408011	+	0	1	1	0	0	N/M	N/M	N/M	N/M	N/M	N/M	N/M	N/M
2L	FBgn0003942	RpS27A	10408351	10410467	+	0	1	1	0	0	N/M	N/M	N/M	N/M	N/M	N/M	N/M	N/M
2L	FBgn0025366	Ip259	10408353	10409604	+	0	1	1	0	0	12.869	13.0927	13.2187	13.5023	13.347	13.5832	-0.42	0.202
2L	FBgn0032242	CG5355	10410537	10413572	-	0	1	1	0	1	8.97486	8.07091	9.37571	9.12573	8.46289	8.31524	0.17	0.904
2L	FBgn0032243	Klp31E	10414034	10418991	+	0	0	1	0	1	9.1088	9.24018	8.65837	8.62277	9.22239	9.27081	-0.04	0.974
2L	FBgn0032244	RfC3	10419190	10420612	+	0	0	0	0	0	9.53012	9.14842	8.9719	9.95223	9.29677	9.78822	-0.46	0.399
2L	FBgn0005683	pie	10420711	10422781	-	0	1	0	0	0	4.35163	3.14429	4.2537	5.16044	4.50166	4.5678	-0.83	0.332
2L	FBgn0032246	CG5168	10423315	10425484	+	0	1	1	0	0	11.4864	11.4069	11.5737	11.4893	10.9555	11.1465	0.29	0.484
2L	FBgn0010083	SmB	10425483	10426791	-	0	1	1	0	1	12.096	12.3075	11.8507	12.3604	11.9365	12.4205	-0.15	0.806
2L	FBgn0022268	KdelR	10426867	10428159	+	0	1	1	0	1	12.2228	12.2374	12.1209	12.6447	12.4376	12.5878	-0.36	0.183
2L	FBgn0032247	CG5188	10428833	10429989	+	0	1	1	0	0	7.81128	7.43875	7.76004	7.91963	7.38314	7.75386	-0.02	0.987
2L	FBgn0032248	CG5343	10429920	10430914	-	0	1	1	0	0	10.4079	10.5768	9.9337	10.6842	10.7721	11.0029	-0.51	0.262
2L	FBgn0004915	TfIIB	10431344	10432999	+	0	1	1	0	0	11.8787	11.8222	11.4126	11.8789	12.2753	12.314	-0.45	0.313
2L	FBgn0032249	CG5337	10432677	10435679	-	0	1	0	0	0	2.80977	2.82673	2.75676	2.43391	2.74787	2.75422	0.15	0.705
2L	FBgn0032250	CG5198	10435991	10437317	+	0	1	1	0	0	9.62512	9.51197	9.1409	9.22517	9.71921	9.96546	-0.21	0.775
2L	FBgn0027052	CHIP	10437551	10439244	+	0	1	1	0	1	10.7719	10.8913	10.4655	10.5997	10.8438	10.8383	-0.05	0.937
2L	FBgn0032251	CG13142	10439440	10440886	+	0	0	1	0	1	8.03335	8.08044	7.47525	7.84948	8.23834	8.3422	-0.28	0.653
2L	FBgn0032252	CG6232	10442727	10450080	+	0	0	0	0	0	3.31429	3.42814	3.07507	3.41798	3.42938	3.29624	-0.11	0.814
2L	FBgn0065110	ppk10	10450134	10452201	-	0	0	0	0	0	1.66416	1.66746	1.46522	1.72106	1.55715	1.50948	0	0.997
2L	FBgn0032253	CG5322	10452677	10456044	-	0	0	0	0	0	4.05944	2.51916	3.18704	4.68552	4.89193	3.93749	-1.25	0.203
2L	FBgn0027611	CG6206	10457656	10462475	+	0	1	1	0	0	9.46691	8.35032	9.2231	8.8267	8.52446	7.53846	0.72	0.5
2L	FBgn0051719	RluA-1	10463336	10474347	-	0	0	0	0	1	6.71096	6.86394	7.30421	1.85459	2.72855	2.87449	4.47	0
2L	FBgn0032256	RluA-2	10477114	10482983	+	0	0	0	0	1	8.52929	8.42346	7.94426	8.59096	9.08899	9.10321	-0.63	0.211
2L	FBgn0026431	Grip75	10483299	10485863	+	0	0	0	0	1	8.80872	8.73073	8.55437	8.80924	8.70408	8.95773	-0.13	0.765
2L	FBgn0032258	CG7456	10485538	10488623	-	0	0	0	0	1	10.0774	10.0416	9.91443	10.0414	10.1228	10.3346	-0.16	0.691
2L	FBgn0032259	CG6144	10488745	10490461	+	0	0	0	0	1	9.28118	9.37238	9.01597	9.56216	9.51165	9.78065	-0.39	0.251
2L	FBgn0032260	CG13144	10489900	10491429	-	0	1	0	0	0	2.83138	2.50449	2.94816	2.56156	2.82339	2.86277	0.01	0.988
2L	FBgn0086347	Myo31DF	10491682	10506780	-	0	1	1	1	1	9.98396	10.4906	11.0629	9.22431	9.4437	9.15278	1.24	0.057
2L	FBgn0032261	CG6094	10507117	10507918	+	0	1	1	1	1	10.0369	10.045	9.66622	9.95491	10.0124	10.2216	-0.15	0.767
2L	FBgn0032262	CG7384	10507857	10510461	-	0	1	1	0	0	3.27438	2.74235	2.35039	2.91453	3.34015	3.32088	-0.4	0.554
2L	FBgn0021953	Fatp	10511252	10517216	-	0	1	1	0	1	8.76921	8.21981	8.5056	9.00876	8.76916	8.64245	-0.31	0.511
2L	FBgn0010398	Lrr47	10517337	10518991	+	0	1	1	1	1	6.61684	6.25	6.00477	7.30029	7.10161	7.09864	-0.88	0.046
2L	FBgn0032264	Lip4	10529418	10531560	+	0	0	0	0	0	10.3758	10.8344	10.2604	3.80811	5.21696	5.00448	5.81	0
2L	FBgn0032265	CG18301	10531821	10533647	+	0	0	0	0	0	1.51071	1.79221	1.50334	1.63039	1.75406	1.6545	-0.08	0.873
2L	FBgn0032266	CG18302	10534322	10536545	+	0	0	0	0	0	1.8633	1.36572	1.59156	1.53936	1.55636	1.55672	0.06	0.926
2L	FBgn0051721	Trim9	10544881	10627374	+	1	0	1	1	0	4.01385	3.93049	5.43458	3.40687	3.19913	4.26227	0.84	0.479
2L	FBgn0032268	CG6138	10567290	10568013	+	1	0	0	0	0	2.281	2.80313	2.28637	2.4444	2.81899	2.6464	-0.18	0.765
2L	FBgn0032269	w-cup	10575856	10577792	-	1	0	0	0	0	1.68594	1.6564	1.85243	2.09424	2.04706	1.51061	-0.15	0.806
2L	FBgn0250826	CG34160	10579809	10580324	+	0	0	0	0	0	N/M	N/M	N/M	N/M	N/M	N/M	N/M	N/M
2L	FBgn0085190	CG34161	10580966	10581661	-	0	0	0	0	0	1.70085	2.00396	1.93065	2.08976	1.7603	1.64759	0.05	0.947
2L	FBgn0032271	CG7329	10629352	10631053	-	1	0	0	0	0	2.3163	2.32299	1.92741	1.85428	1.90261	2.16425	0.22	0.643
2L	FBgn0051872	CG31872	10639946	10643492	+	1	0	0	0	0	1.80722	1.58071	1.64013	1.60088	1.6482	1.68157	0.03	0.948
2L	FBgn0043825	CG18284	10643985	10645812	+	0	0	0	0	0	1.72513	1.87244	1.54375	1.72193	1.46631	1.67652	0.09	0.854
2L	FBgn0032275	CG17097	10646435	10650152	+	0	0	0	0	0	1.58361	1.6741	1.48236	1.81713	1.60363	1.56748	-0.08	0.856
2L	FBgn0032276	CG17098	10651978	10654499	+	1	0	0	0	0	1.88698	1.92215	1.9286	1.2732	1.94915	1.81726	0.23	0.684
2L	FBgn0051871	CG31871	10662087	10671489	+	0	0	0	0	0	1.77543	1.62149	1.57553	1.89488	1.84948	1.96254	-0.24	0.39
2L	FBgn0040496	CG17104	10677370	10679525	+	0	0	0	0	0	1.86988	2.05448	2.29042	1.93245	1.82785	2.17872	0.09	0.881
2L	FBgn0032280	CG17105	10681047	10681358	+	0	0	0	0	0	1.67145	1.83993	1.8299	1.89611	1.97312	1.83041	-0.12	0.747
2L	FBgn0032281	CG17107	10681973	10682405	+	0	0	0	0	0	2.35029	1.98987	2.07896	2.08507	2.02257	1.90537	0.14	0.76
2L	FBgn0032282	CG7299	10683761	10684407	-	0	0	0	0	0	2.46686	2.43868	2.54522	2.51218	2.10348	2.11619	0.24	0.544
2L	FBgn0032283	CG7296	10686376	10686988	-	0	0	0	0	0	1.78028	1.80259	1.78005	1.71519	1.85312	1.87626	-0.03	0.955
2L	FBgn0032284	CG7294	10688727	10689269	-	0	0	0	0	0	1.84031	1.71878	1.53735	1.91297	1.57996	1.95545	-0.12	0.825
2L	FBgn0032285	CG17108	10692940	10694103	-	0	0	0	0	0	5.62396	5.77404	5.28882	5.4892	5.10236	5.17395	0.31	0.503
2L	FBgn0032286	CG7300	10695209	10698024	-	1	0	0	0	0	1.89429	1.98544	2.07292	2.01548	1.93663	1.90625	0.03	0.948
2L	FBgn0023496	Lip1	10699408	10701458	-	0	0	0	0	0	2.04535	2.12423	1.81429	2.14487	2.19843	1.8869	-0.08	0.883
2L	FBgn0024740	Lip2	10702235	10706190	-	0	0	0	0	0	2.00129	1.84616	1.73551	1.93138	2.09881	1.89915	-0.12	0.785
2L	FBgn0032287	CG6415	10703621	10704935	+	0	0	0	0	0	1.99732	2.1402	1.97518	2.06681	1.95879	1.71403	0.12	0.783
2L	FBgn0032289	CG6431	10725540	10728740	+	0	0	0	0	1	1.52657	1.73658	1.37952	1.9591	1.47921	1.6476	-0.15	0.794
2L	FBgn0032290	CG6443	10728975	10730302	+	0	0	0	0	1	N/M	N/M	N/M	N/M	N/M	N/M	N/M	N/M
2L	FBgn0032291	CG17118	10730255	10731356	+	0	0	0	0	0	2.37153	2.23835	2.34625	1.88024	2.48229	2.17799	0.14	0.814
2L	FBgn0032292	CG6750	10731400	10732406	-	0	0	0	0	0	10.0245	10.0382	10.0797	9.72134	9.61982	9.83136	0.32	0.226
2L	FBgn0032293	Dpy-30L1	10732749	10733307	+	0	0	0	0	0	N/M	N/M	N/M	N/M	N/M	N/M	N/M	N/M
2L	FBgn0027868	Nup107	10733293	10736077	-	0	0	0	0	0	8.49195	8.07559	8.7953	9.14994	8.44971	8.18272	-0.14	0.9
2L	FBgn0032294	CG6737	10736319	10737576	-	0	0	1	0	0	1.71556	1.697	1.64043	1.47684	1.83782	1.73619	0	0.999
2L	FBgn0032295	CG12299	10737345	10740762	+	0	0	1	0	0	9.07553	9.07592	9.15363	9.73016	9.82447	9.70951	-0.65	0.022
2L	FBgn0032296	CG6729	10740786	10743934	-	0	0	0	0	1	4.46348	3.86444	4.80542	4.7466	4.10367	3.97253	0.1	0.933
2L	FBgn0032297	CG17124	10744075	10756316	-	0	1	1	0	1	9.45317	9.84809	10.0663	6.26036	7.9208	7.0096	2.73	0.014
2L	FBgn0027550	CG6495	10761147	10764972	+	0	0	0	0	0	2.11449	2.03853	2.00329	1.73241	2.15179	1.89047	0.13	0.786
2L	FBgn0015320	UbcD2	10765562	10768005	-	0	1	1	0	0	12.2885	12.1725	12.2003	11.709	12.4446	12.5153	0	0.999
2L	FBgn0032298	CG6724	10768234	10769964	-	0	1	1	0	0	9.28701	8.49176	9.39851	9.57824	8.85952	8.85576	-0.04	0.98
2L	FBgn0032299	CG17127	10770867	10771370	+	0	0	0	0	0	2.15368	2.2856	2.663	2.5088	1.94382	2.54175	0.04	0.971
2L	FBgn0051869	CG31869	10772038	10801107	-	0	0	0	0	0	1.52707	1.52012	1.61065	1.79803	1.61715	1.52412	-0.09	0.825
2L	FBgn0051870	CG31870	10790242	10790776	+	0	0	0	0	0	1.65936	1.81653	1.63459	1.65846	1.80654	1.73611	-0.03	0.952
2L	FBgn0011676	Nos	10804269	10838448	-	0	1	0	0	0	3.52711	3.81285	3.35235	3.76822	5.40478	3.54674	-0.68	0.611
2L	FBgn0032303	CG6508	10819123	10820394	+	0	0	0	0	0	1.8406	2.12305	2.17709	2.25864	2.07495	2.16725	-0.12	0.793
2L	FBgn0032304	CG17134	10820710	10821968	+	0	0	0	0	0	1.98658	2.02529	1.79525	2.20717	2.25748	1.78899	-0.15	0.782
2L	FBgn0032305	CG6700	10837732	10842603	-	0	1	1	0	0	8.82445	8.96038	9.04976	8.84471	8.95822	8.93272	0.03	0.947
2L	FBgn0260453	CG17140	10843014	10845664	-	0	1	1	0	0	N/M	N/M	N/M	N/M	N/M	N/M	N/M	N/M
2L	FBgn0260454	CG17139	10843014	10845664	-	0	1	1	0	0	N/M	N/M	N/M	N/M	N/M	N/M	N/M	N/M
2L	FBgn0069354	Porin2	10845783	10847044	-	0	1	0	0	0	2.22174	2.13303	2.03602	1.67114	2.31697	2.04017	0.12	0.852
2L	FBgn0004363	porin	10847227	10850868	-	0	1	1	1	0	13.601	13.4027	13.3812	13.6511	13.5253	13.5597	-0.12	0.76
2L	FBgn0032309	CG17085	10851332	10851898	+	0	0	1	1	0	1.92706	1.87652	2.00246	2.11549	1.93354	1.91282	-0.05	0.911
2L	FBgn0032310	CG17086	10852512	10854603	+	0	0	0	0	0	1.98435	1.92242	1.98831	2.15208	1.83546	1.78142	0.04	0.942
2L	FBgn0027453	Dnz1	10854433	10856669	-	0	0	1	0	0	9.63233	9.34303	10.0423	9.12203	9.67493	9.72043	0.17	0.844
2L	FBgn0024227	ial	10856788	10858082	-	0	1	1	1	1	8.78832	7.69013	8.86825	9.48585	8.82191	8.76564	-0.58	0.545
2L	FBgn0027363	Stam	10858528	10862015	+	0	1	1	1	1	8.70108	8.68095	9.81853	8.27023	8.52037	8.33641	0.69	0.359
2L	FBgn0032311	CG12517	10870240	10870656	+	0	0	0	0	0	1.77911	1.75148	1.72226	1.65595	1.72666	1.56989	0.1	0.782
2L	FBgn0032312	CG14071	10888266	10888903	-	0	0	0	0	0	1.67845	2.05777	1.60727	1.92075	1.87494	1.85492	-0.1	0.848
2L	FBgn0032313	CG14070	10900648	10901765	-	0	0	0	0	0	1.74206	1.78046	1.71678	1.79269	1.6336	1.88051	-0.02	0.966
2L	FBgn0032314	CG7309	10906270	10908812	-	0	0	0	0	0	1.30017	1.37735	1.80301	1.64991	1.23614	1.07594	0.17	0.804
2L	FBgn0032315	CG14069	10910230	10910535	-	0	0	0	0	0	1.87885	1.63928	1.92389	1.82782	1.89472	1.76781	-0.02	0.98
2L	FBgn0261871	dpr2	10917659	10964128	-	0	0	0	0	0	1.89913	1.8924	1.83047	2.27493	2.06354	1.71916	-0.15	0.787
2L	FBgn0032318	CG14072	10937334	10937932	+	0	0	0	0	0	2.77412	2.64592	2.14409	2.51211	2.34589	2.37415	0.11	0.871
2L	FBgn0053129	CG33129	10964903	10970275	-	0	1	1	0	0	11.1362	11.4851	11.1221	11.5912	11.1417	11.5268	-0.17	0.758
2L	FBgn0032321	YL-1	10970438	10971870	+	0	1	1	0	0	7.40871	6.77642	7.24006	7.73407	7.61374	8.00166	-0.64	0.164
2L	FBgn0032322	CG16743	10972580	10973339	+	0	0	0	0	0	1.97551	1.87991	1.95558	1.68159	1.85092	2.1426	0.05	0.942
2L	FBgn0000018	abo	10973442	10975273	-	0	1	1	0	0	7.0639	6.48457	7.14933	7.48493	7.05155	6.94623	-0.26	0.708
2L	FBgn0010612	l(2)06225	10975535	10977006	-	0	1	1	0	0	13.7992	13.7599	13.5259	13.8802	13.638	13.8505	-0.09	0.845
2L	FBgn0041781	SCAR	10976774	10982396	+	0	1	1	0	0	N/M	N/M	N/M	N/M	N/M	N/M	N/M	N/M
2L	FBgn0004872	piwi	10982205	10987416	-	0	0	0	1	0	1.73515	2.03727	1.93407	1.97253	2.00511	2.0119	-0.09	0.826
2L	FBgn0026148	CG12253	10987817	10989241	+	0	0	1	1	1	8.46039	8.52762	7.71902	8.70434	8.87415	9.00138	-0.62	0.255
2L	FBgn0026147	CG16833	10989305	10997700	+	0	0	1	0	1	6.68377	6.36298	6.81795	8.17126	7.97302	8.20367	-1.49	0.003
2L	FBgn0000146	aub	10997819	11001489	-	0	0	0	0	0	6.74554	6.74262	6.97358	8.37338	7.69922	7.00352	-0.87	0.255
2L	FBgn0040096	lectin-33A	11002072	11002740	+	0	1	1	0	0	2.52725	3.85958	2.55059	2.09821	2.45565	2.15872	0.74	0.409
2L	FBgn0015756	RpL9	11002833	11004189	-	0	1	1	0	0	14.792	14.7963	14.7566	14.8901	14.8233	14.8949	-0.09	0.806
2L	FBgn0021761	Nup154	11004823	11009878	+	0	1	1	0	0	9.02623	8.13868	9.29741	9.61996	8.83993	8.75411	-0.25	0.844
2L	FBgn0032329	Art8	11009821	11011085	-	0	1	1	0	0	10.2387	9.97563	9.7337	10.5649	10.3567	10.4872	-0.49	0.188
2L	FBgn0250837	dUTPase	11011332	11012138	+	0	1	1	1	0	13.5669	13.2673	13.3905	13.9	13.4926	13.7274	-0.3	0.438
2L	FBgn0032330	Samuel	11013221	11066997	-	0	1	1	1	1	3.22216	3.45933	3.58966	4.38821	3.65348	3.72417	-0.5	0.355
2L	FBgn0023415	Acp32CD	11015642	11016573	+	0	0	0	0	0	2.2764	2.40839	2.66972	1.81478	2.34484	2.59258	0.2	0.785
2L	FBgn0032331	CG14913	11017172	11018739	+	0	0	0	0	0	2.08289	1.76676	1.97414	1.72861	1.93907	1.75717	0.13	0.758
2L	FBgn0040967	CG18666	11034849	11035308	+	0	0	0	0	0	1.59127	1.89157	2.17512	1.51964	1.87718	1.86314	0.13	0.843
2L	FBgn0032335	CG14915	11071027	11071532	+	0	0	0	0	0	1.64905	1.83911	1.61024	1.72755	1.82049	1.55634	0	0.998
2L	FBgn0032336	Ast-C	11076165	11081397	-	0	0	0	0	0	1.49206	1.82596	2.17353	2.32086	1.74212	1.92329	-0.16	0.835
2L	FBgn0032337	Ast-CC	11083459	11085170	-	0	0	0	0	0	N/M	N/M	N/M	N/M	N/M	N/M	N/M	N/M
2L	FBgn0032338	CG16854	11088331	11090782	+	1	0	0	1	1	1.50769	1.56837	1.66108	2.36491	2.31009	1.6932	-0.54	0.241
2L	FBgn0032339	CG4705	11091446	11095001	+	0	1	0	1	1	3.9021	3.46693	4.34089	4.53009	4.5202	4.59165	-0.64	0.21
2L	FBgn0032340	Ge-1	11095353	11100866	-	0	1	1	0	0	9.5425	9.29265	9.91862	9.79326	9.39954	9.1021	0.15	0.853
2L	FBgn0032341	Reps	11100959	11106638	-	0	1	1	0	1	N/M	N/M	N/M	N/M	N/M	N/M	N/M	N/M
2L	FBgn0250747	l(2)gd1	11106952	11110852	+	0	1	1	1	1	9.21053	9.47949	9.87517	9.03703	8.68516	8.61552	0.74	0.123
2L	FBgn0032343	CG6201	11110557	11113063	-	0	1	0	0	0	1.88989	1.56001	1.53039	1.67596	1.55033	1.54717	0.07	0.897
2L	FBgn0041246	Gr32a	11114183	11115755	+	0	1	0	0	0	2.03592	2.11	2.16447	1.60049	1.89061	1.77376	0.35	0.235
2L	FBgn0027582	CG6230	11115636	11120314	-	0	0	0	0	1	8.62976	7.92299	8.79683	8.47975	8.36701	7.89886	0.2	0.829
2L	FBgn0032345	CG14921	11120641	11121683	-	0	0	0	0	1	3.2091	2.92829	2.71098	2.57587	3.16118	3.18703	-0.03	0.982
2L	FBgn0032346	Csl4	11122564	11123792	-	0	1	1	0	0	10.2062	10.0536	9.94069	10.099	9.95886	10.3824	-0.08	0.89
2L	FBgn0260937	Nup160	11123779	11129335	+	0	1	1	0	0	N/M	N/M	N/M	N/M	N/M	N/M	N/M	N/M
2L	FBgn0028700	RfC38	11128930	11130645	-	0	1	1	1	1	9.79254	9.18602	9.61299	10.539	9.94691	10.3318	-0.74	0.141
2L	FBgn0032348	CG4751	11130741	11136003	+	0	1	1	1	1	8.33214	8.05704	8.93782	8.7779	8.55471	8.32421	-0.11	0.909
2L	FBgn0040211	hgo	11136395	11138567	+	0	0	0	0	0	1.58328	1.62669	1.46012	1.54915	1.52448	1.49687	0.03	0.944
2L	FBgn0010197	Gyc32E	11138801	11148875	-	0	0	0	0	0	1.99262	1.76375	2.13347	1.74326	2.04985	2.05127	0.02	0.986
2L	FBgn0051867	CG31867	11144579	11145417	-	0	0	0	0	0	1.74435	1.74601	1.76453	1.72905	1.61548	1.67784	0.08	0.837
2L	FBgn0032350	CG6287	11151506	11155716	-	0	1	1	0	0	4.80467	5.05386	5.19219	4.14472	4.70717	4.82223	0.46	0.369
2L	FBgn0259822	Ca-beta	11159270	11170471	-	0	0	0	0	0	3.01086	3.54188	3.69099	2.90506	2.77678	2.43374	0.71	0.16
2L	FBgn0014076	Vm32E	11171229	11171665	-	0	0	0	0	0	2.75277	2.57359	2.3667	2.22819	2.38854	2.45193	0.21	0.605
2L	FBgn0032354	CG4788	11179041	11180436	+	0	0	0	1	0	7.31205	6.89894	7.65393	7.74146	7.83341	8.07514	-0.6	0.229
2L	FBgn0259750	ab	11210681	11261080	+	0	1	1	1	1	7.24439	7.46418	8.65603	6.7213	7.36584	7.2634	0.67	0.501
2L	FBgn0086035	snoRNA:Me18S-G642	11234835	11234912	+	0	0	0	0	0	N/M	N/M	N/M	N/M	N/M	N/M	N/M	N/M
2L	FBgn0052830	CG32830	11254574	11256577	+	0	0	0	0	0	1.77881	1.84941	1.96276	1.80661	1.96111	2.00027	-0.06	0.897
2L	FBgn0040232	cmet	11260823	11269179	-	0	0	1	1	1	9.42308	8.42893	9.32146	9.76526	9.6016	9.61378	-0.6	0.35
2L	FBgn0040233	cana	11269727	11279847	+	0	1	1	1	0	N/M	N/M	N/M	N/M	N/M	N/M	N/M	N/M
2L	FBgn0052831	CG33695	11269727	11279847	+	0	1	1	1	0	N/M	N/M	N/M	N/M	N/M	N/M	N/M	N/M
2L	FBgn0032358	Ppt2	11280314	11281929	+	0	0	0	0	1	N/M	N/M	N/M	N/M	N/M	N/M	N/M	N/M
2L	FBgn0020270	mre11	11282093	11284337	+	0	0	0	0	1	9.28973	9.17058	9.27874	9.02832	9.2347	9.27005	0.07	0.883
2L	FBgn0032359	Osi21	11284586	11285603	-	1	0	0	0	0	2.27434	2.04472	2.08271	1.93336	2.26334	2.01635	0.06	0.908
2L	FBgn0032360	CG14926	11342313	11343263	-	1	0	0	0	0	1.70902	1.70514	1.58866	1.68684	1.79078	1.79407	-0.09	0.814
2L	FBgn0000287	salr	11365305	11373397	+	1	0	0	0	1	3.0907	3.28361	3.70561	3.53032	2.5503	2.61699	0.46	0.573
2L	FBgn0261648	salm	11434311	11445603	-	1	0	0	1	1	3.73568	2.96459	3.87067	2.1207	2.24321	2.15293	1.35	0.029
2L	FBgn0003313	sala	11486189	11486955	+	0	0	0	0	0	1.69401	1.87584	2.08138	1.78082	1.64477	1.80816	0.14	0.757
2L	FBgn0032361	CG6488	11496794	11499119	-	0	0	0	0	1	6.26015	5.8715	6.45598	6.32917	5.57105	5.86493	0.27	0.705
2L	FBgn0032362	spz4	11505884	11507897	+	0	0	0	0	0	N/M	N/M	N/M	N/M	N/M	N/M	N/M	N/M
2L	FBgn0032363	CG6509	11508399	11517057	-	0	0	1	0	1	8.38454	8.33295	8.89026	8.18164	8.09738	7.84168	0.5	0.264
2L	FBgn0032364	CG4970	11517404	11521444	+	0	0	1	0	0	N/M	N/M	N/M	N/M	N/M	N/M	N/M	N/M
2L	FBgn0032365	CG14929	11518454	11521444	+	0	0	0	0	0	N/M	N/M	N/M	N/M	N/M	N/M	N/M	N/M
2L	FBgn0032366	CG14930	11520358	11521285	-	0	0	0	0	0	1.49138	1.78695	1.57856	1.72984	1.40207	1.51737	0.07	0.9
2L	FBgn0028490	CG31705	11523300	11528201	-	0	1	1	1	0	11.1271	11.0977	12.0913	11.4512	10.4448	10.3812	0.68	0.486
2L	FBgn0051706	CG31706	11529524	11531049	-	0	0	0	0	0	1.98666	2.156	2.10678	1.73761	2.20934	1.88331	0.14	0.783
2L	FBgn0085191	CG34162	11531881	11533720	+	0	0	0	0	0	N/M	N/M	N/M	N/M	N/M	N/M	N/M	N/M
2L	FBgn0261707	CR42743	11532824	11534547	-	0	0	0	0	0	N/M	N/M	N/M	N/M	N/M	N/M	N/M	N/M
2L	FBgn0028412	Mst33A	11585430	11586833	-	0	0	0	0	0	1.76217	1.78605	1.53931	1.88348	1.78551	1.68204	-0.09	0.847
2L	FBgn0032367	CG6555	11591338	11591678	-	0	0	0	0	0	N/M	N/M	N/M	N/M	N/M	N/M	N/M	N/M
2L	FBgn0046212	CG15841	11591338	11591678	-	0	0	0	0	0	N/M	N/M	N/M	N/M	N/M	N/M	N/M	N/M
2L	FBgn0032368	spag4	11610510	11611772	-	0	0	0	1	0	N/M	N/M	N/M	N/M	N/M	N/M	N/M	N/M
2L	FBgn0015400	kek2	11621819	11626136	+	1	0	0	0	0	2.70356	2.90802	3.89986	3.00415	2.72516	2.72814	0.35	0.711
2L	FBgn0032369	CG6614	11645133	11648839	-	0	0	0	0	0	1.82508	1.70754	1.52753	1.5064	1.78756	1.94344	-0.06	0.925
2L	FBgn0032370	CG12307	11651331	11652010	-	0	0	0	0	0	2.20723	2.32965	2.25797	2.46802	2.32739	2.26194	-0.09	0.829
2L	FBgn0032371	CG4983	11652448	11653837	+	0	0	0	0	0	1.70517	1.71762	1.71294	1.70651	1.83512	1.63027	-0.01	0.984
2L	FBgn0032372	CG4988	11694856	11696072	+	0	0	0	0	0	2.0653	2.07014	1.92597	1.7329	2.05017	2.05307	0.08	0.886
2L	FBgn0032373	CG12602	11738952	11744161	+	0	0	0	0	0	1.73729	1.63146	1.71562	1.61322	1.85439	1.64587	-0.01	0.988
2L	FBgn0259960	CG42470	11753199	11753530	-	0	0	0	0	0	N/M	N/M	N/M	N/M	N/M	N/M	N/M	N/M
2L	FBgn0259961	CG42471	11753640	11754022	-	0	0	0	0	0	N/M	N/M	N/M	N/M	N/M	N/M	N/M	N/M
2L	FBgn0259962	Sfp33A1	11754085	11754502	-	0	0	0	0	0	N/M	N/M	N/M	N/M	N/M	N/M	N/M	N/M
2L	FBgn0032374	CG14931	11788461	11789475	+	0	0	0	0	0	1.35847	1.56444	1.39238	1.79044	1.5199	1.24954	-0.08	0.897
2L	FBgn0032375	CG14932	11789604	11791015	+	0	0	0	0	0	1.88273	1.57969	1.8064	2.02332	2.17174	1.82962	-0.25	0.507
2L	FBgn0032376	Tsp33B	11791025	11792365	-	0	1	0	0	0	2.04829	1.96824	1.78649	1.86891	2.16995	2.12538	-0.12	0.796
2L	FBgn0032377	CG14937	11792412	11794083	-	0	1	0	0	0	3.75571	4.21313	3.59325	3.85241	4.24975	3.98336	-0.17	0.789
2L	FBgn0020309	crol	11794327	11809433	-	0	1	1	1	1	8.74716	8.84251	9.24663	8.59509	9.56679	9.51653	-0.28	0.76
2L	FBgn0086036	snoRNA:Me18S-A934	11798105	11798195	-	0	1	0	0	0	N/M	N/M	N/M	N/M	N/M	N/M	N/M	N/M
2L	FBgn0032378	CG14939	11810092	11813800	-	0	1	0	0	0	11.0023	10.7953	10.943	11.051	10.9305	10.9116	-0.05	0.913
2L	FBgn0259225	Pde1c	11814826	11928570	-	1	0	0	0	1	2.01824	1.95469	2.06631	2.39186	2.31189	2.1443	-0.27	0.353
2L	FBgn0000588	esc	11827180	11829402	-	0	0	0	0	0	6.40804	5.51056	6.63626	7.38757	6.74038	6.86379	-0.81	0.287
2L	FBgn0261056	Sfp33A4	11837259	11837411	+	0	0	0	0	0	N/M	N/M	N/M	N/M	N/M	N/M	N/M	N/M
2L	FBgn0259963	Sfp33A2	11837713	11838049	+	0	0	0	0	0	N/M	N/M	N/M	N/M	N/M	N/M	N/M	N/M
2L	FBgn0259964	Sfp33A3	11839912	11840332	+	0	0	0	0	0	N/M	N/M	N/M	N/M	N/M	N/M	N/M	N/M
2L	FBgn0051704	CG31704	11840691	11841012	+	0	0	0	0	0	1.95915	2.00311	2.06357	1.84311	2.05478	2.14512	-0.01	0.994
2L	FBgn0040968	CG14933	11843137	11844012	+	0	0	0	0	0	11.6466	11.9513	10.9224	7.1558	7.93336	8.19148	3.75	0.002
2L	FBgn0259989	CG42486	11843137	11844012	+	0	0	0	0	0	N/M	N/M	N/M	N/M	N/M	N/M	N/M	N/M
2L	FBgn0032381	CG14934	11847226	11849169	+	0	0	0	0	0	1.67381	2.01478	1.56497	2.17655	1.73062	1.95963	-0.2	0.704
2L	FBgn0032382	CG14935	11849963	11852881	+	0	0	0	0	0	2.02719	2.26381	1.78873	1.86504	1.97498	1.8902	0.12	0.823
2L	FBgn0261805	CG42751	11853430	11853925	+	0	0	0	0	0	N/M	N/M	N/M	N/M	N/M	N/M	N/M	N/M
2L	FBgn0026392	Or33a	11934505	11935716	+	0	0	0	0	0	1.34452	1.36799	1.36162	1.39559	1.41406	1.21374	0.02	0.975
2L	FBgn0026391	Or33b	11936181	11937501	+	0	0	0	0	0	1.51066	1.87434	1.59449	1.76831	1.81805	1.74291	-0.12	0.796
2L	FBgn0026390	Or33c	11937969	11939202	+	0	0	0	0	0	1.62825	1.59427	1.56622	2.01728	1.51845	1.71422	-0.15	0.752
2L	FBgn0005664	Cry	11944141	11946805	+	1	0	0	0	0	2.11109	1.88509	2.0888	1.78792	1.70319	2.03593	0.19	0.643
2L	FBgn0032385	CG16964	11947965	11948638	+	0	0	0	1	0	1.44406	1.57847	1.6268	1.85997	1.66587	1.60029	-0.16	0.674
2L	FBgn0067722	mir-263a	11953466	11953489	-	1	0	0	0	0	N/M	N/M	N/M	N/M	N/M	N/M	N/M	N/M
2L	FBgn0041606	bft	11956221	11971094	-	1	0	0	0	0	N/M	N/M	N/M	N/M	N/M	N/M	N/M	N/M
2L	FBgn0032387	CG16965	11981714	11984341	+	1	0	0	0	0	1.40141	1.5634	1.59816	1.57013	1.42708	1.39208	0.06	0.9
2L	FBgn0032388	CG6686	11984327	11988035	-	0	1	1	1	1	10.6645	10.8895	10.7034	10.9096	10.9255	10.9352	-0.17	0.598
2L	FBgn0085192	CG34163	11988270	11988801	+	0	1	1	1	1	N/M	N/M	N/M	N/M	N/M	N/M	N/M	N/M
2L	FBgn0261266	zuc	11988735	11989861	-	0	1	1	1	1	N/M	N/M	N/M	N/M	N/M	N/M	N/M	N/M
2L	FBgn0032390	dgt2	11989938	11990834	+	0	1	1	0	0	10.968	11.1601	10.4979	11.1132	10.9643	11.0594	-0.17	0.78
2L	FBgn0032391	escl	11990927	11992848	+	0	1	0	0	0	9.49756	9.62536	9.67206	8.34046	10.1617	9.32372	0.32	0.823
2L	FBgn0051866	Ada1-2	11992906	11994049	+	0	0	0	0	0	N/M	N/M	N/M	N/M	N/M	N/M	N/M	N/M
2L	FBgn0042127	CG18789	11994066	11995428	-	0	0	0	0	0	N/M	N/M	N/M	N/M	N/M	N/M	N/M	N/M
2L	FBgn0051864	CG31864	11995792	11996471	+	0	0	0	0	0	N/M	N/M	N/M	N/M	N/M	N/M	N/M	N/M
2L	FBgn0051865	Ada1-1	11996811	11997960	+	0	0	0	0	0	N/M	N/M	N/M	N/M	N/M	N/M	N/M	N/M
2L	FBgn0042125	CG18787	11997895	11999317	-	0	0	0	0	0	N/M	N/M	N/M	N/M	N/M	N/M	N/M	N/M
2L	FBgn0032393	CG12264	11999654	12001244	+	0	1	1	0	0	10.6479	10.8131	10.8181	10.6439	10.6824	10.2653	0.23	0.583
2L	FBgn0032394	CG6746	12001234	12002276	-	0	1	1	1	0	9.63924	9.41955	9.05645	10.5891	9.99459	10.0778	-0.85	0.099
2L	FBgn0014019	Rh5	12008376	12009846	+	0	0	0	0	1	2.46323	2.32331	2.1783	1.97336	2.37266	2.16902	0.15	0.755
2L	FBgn0032395	CG6734	12014304	12020938	-	0	0	0	1	1	2.76866	2.40957	2.83285	2.79883	3.05989	2.51121	-0.12	0.863
2L	FBgn0010497	l(2)01810	12027440	12034123	+	0	1	1	1	0	10.077	8.66374	8.7564	12.1445	12.0818	11.9492	-2.89	0.007
2L	FBgn0042126	CG18788	12034190	12036137	+	0	1	1	0	0	1.99192	1.8173	1.88732	2.60683	2.78709	2.48834	-0.73	0.028
2L	FBgn0032397	Tom70	12035995	12038543	-	0	1	0	0	0	7.63433	7.05212	8.04725	7.82442	7.06753	6.45957	0.46	0.697
2L	FBgn0032398	CG6766	12038613	12040682	-	0	1	0	0	1	10.3841	10.3957	10.1718	10.6127	10.3815	10.5181	-0.19	0.602
2L	FBgn0032399	CG6785	12041049	12045200	-	0	1	1	1	1	2.29955	2.62311	2.5641	2.37551	2.48312	2.65159	-0.01	0.993
2L	FBgn0032400	CG6770	12045346	12046100	-	0	1	1	1	1	13.22	13.1267	12.9017	12.9316	13.1019	13.2066	0	0.997
2L	FBgn0032401	CG6792	12046854	12048918	-	0	1	1	0	1	5.32517	5.84654	5.22351	6.26831	6.43417	6.68136	-1	0.046
2L	FBgn0032402	CG14945	12049423	12052049	+	0	1	0	0	1	9.13805	9.97797	9.75953	5.80901	6.19689	6.4256	3.48	0.001
2L	FBgn0028425	JhI-21	12051748	12055982	-	0	1	1	0	1	11.8207	13.3041	12.4155	10.7491	11.2213	11.0756	1.5	0.082
2L	FBgn0032404	RpL7-like	12056324	12058251	+	0	1	1	0	1	N/M	N/M	N/M	N/M	N/M	N/M	N/M	N/M
2L	FBgn0085193	CG34164	12056372	12058251	+	0	1	1	0	1	N/M	N/M	N/M	N/M	N/M	N/M	N/M	N/M
2L	FBgn0027505	rab3-GAP	12058287	12063171	-	0	0	0	0	1	6.15212	6.69833	6.59139	7.09007	6.43142	6.82499	-0.3	0.631
2L	FBgn0032405	CG14946	12063523	12066772	-	0	0	0	0	1	7.06668	4.36794	4.26438	7.99411	8.27589	8.86025	-3.14	0.074
2L	FBgn0032406	CG14947	12076823	12077635	+	0	0	0	0	0	1.72141	1.83973	1.79192	1.73247	1.54736	1.7315	0.11	0.76
2L	FBgn0003145	prd	12082997	12085792	-	1	0	0	0	1	1.84677	1.74436	1.9877	1.90794	2.0104	1.9591	-0.1	0.805
2L	FBgn0032407	CG5325	12093771	12095250	+	0	0	0	0	0	11.7274	11.6915	11.3601	11.8773	11.5134	11.6981	-0.1	0.857
2L	FBgn0032408	CG6712	12095176	12096510	-	0	0	0	0	0	9.89735	9.69685	10.0211	9.9224	9.70244	9.99611	0	0.998
2L	FBgn0028707	Mt2	12096586	12097694	+	0	1	1	1	0	6.50602	6.22441	6.1397	6.56822	6.39114	7.01613	-0.37	0.459
2L	FBgn0032409	Ced-12	12097843	12100839	+	0	1	1	1	0	8.5357	8.46694	9.18604	8.26145	8.077	7.89941	0.65	0.203
2L	FBgn0029137	Patsas	12100765	12103285	-	0	1	1	1	1	2.32	1.92037	2.62843	2.30073	2.86276	3.04128	-0.45	0.5
2L	FBgn0027081	Aats-thr	12103734	12106894	+	0	1	1	1	1	11.8772	12.6627	12.1583	12.4338	12.1081	11.8906	0.09	0.926
2L	FBgn0015797	Rab6	12107287	12109124	-	0	1	1	0	0	8.7344	8.88948	9.42408	8.56723	8.45225	8.58185	0.48	0.295
2L	FBgn0032412	CG16996	12109457	12110522	+	0	0	1	0	0	2.01824	2.29956	1.73843	1.79402	1.8571	1.5408	0.29	0.544
2L	FBgn0032413	CG16997	12111133	12111995	+	0	0	0	0	0	2.40681	2.82595	2.53995	1.84689	2.49568	2.5223	0.3	0.629
2L	FBgn0032414	CG17211	12125098	12129629	+	0	0	0	0	0	2.4038	2.82954	2.42742	1.73055	2.21154	2.38768	0.44	0.392
2L	FBgn0032415	rho-6	12130516	12133367	-	0	0	0	0	0	1.99814	1.96669	2.00807	2.05403	2.15216	2.04307	-0.09	0.798
2L	FBgn0032416	Gr33a	12138065	12140393	+	0	0	0	0	0	1.63936	1.64163	1.45519	1.49771	1.57556	1.75123	-0.03	0.958
2L	FBgn0051760	CG31760	12142784	12170217	+	0	0	0	0	0	1.66378	1.81227	1.87877	1.65404	1.50786	1.41512	0.26	0.405
2L	FBgn0051861	CG31861	12161795	12162607	+	0	0	0	0	0	N/M	N/M	N/M	N/M	N/M	N/M	N/M	N/M
2L	FBgn0051860	CG31860	12164241	12166723	+	0	0	0	0	0	1.7127	1.41776	1.703	1.87707	1.61184	1.74168	-0.13	0.77
2L	FBgn0032419	CG17217	12170586	12171232	+	0	0	0	0	0	1.83716	2.02619	1.95008	2.12701	1.86835	1.91081	-0.03	0.955
2L	FBgn0032420	CG6583	12171204	12172569	-	0	1	1	1	1	10.1453	10.0859	10.0296	9.89096	9.88879	9.95603	0.18	0.542
2L	FBgn0032421	CG17218	12172984	12174091	+	0	1	1	1	1	11.1921	11.4108	11.2595	10.9286	10.7245	11.0043	0.4	0.188
2L	FBgn0032422	CG6579	12175448	12177886	-	0	0	0	0	0	2.09626	2.19429	2.04947	1.8038	2.19148	2.03491	0.1	0.831
2L	FBgn0000114	aret	12205843	12312795	+	0	0	0	0	1	2.61646	3.08611	5.38347	2.28896	2.07705	2.61826	1.37	0.413
2L	FBgn0051759	CG31759	12207627	12210110	+	0	0	0	0	1	5.07858	4.34482	4.867	5.34457	4.66246	5.41844	-0.38	0.62
2L	FBgn0051862	CG31862	12338870	12339418	+	0	0	0	0	0	1.4046	1.11343	1.71841	1.82906	1.57959	1.45265	-0.21	0.724
2L	FBgn0043904	bru-2	12344381	12397534	+	1	1	0	0	0	2.82798	2.39864	3.3649	2.80743	2.97611	2.6824	0.04	0.97
2L	FBgn0032424	CG17010	12356441	12357906	+	1	0	0	0	0	1.51325	1.64721	1.55514	1.53029	1.4307	1.52503	0.08	0.846
2L	FBgn0051763	CG31763	12373715	12374119	+	0	0	0	0	0	1.93525	1.96845	2.12086	1.63614	2.00512	1.98918	0.13	0.785
2L	FBgn0041195	Pkd2	12398300	12402023	+	0	0	0	0	0	1.68071	1.95867	1.68042	1.70098	1.97439	1.7602	-0.04	0.948
2L	FBgn0043841	vir-1	12403270	12423421	-	0	1	1	1	0	13.8801	14.4501	14.1797	12.7526	12.9943	13.0658	1.23	0.013
2L	FBgn0032428	CG6405	12424904	12426440	+	0	1	1	1	0	3.94334	4.37378	4.08397	3.73106	4.23304	3.64541	0.26	0.647
2L	FBgn0032429	CG5446	12426899	12427663	-	0	1	1	0	0	11.7984	11.614	11.8562	11.8723	11.8342	12.002	-0.15	0.697
2L	FBgn0032430	CG6388	12428032	12430021	+	0	1	1	0	0	8.58277	8.33503	9.00737	9.40369	8.80498	8.56617	-0.28	0.734
2L	FBgn0032431	CG5435	12429827	12430892	-	0	1	1	0	0	2.54687	2.38489	2.27967	2.83847	3.30373	3.61486	-0.85	0.088
2L	FBgn0040286	SC35	12431075	12434665	-	0	1	1	0	1	12.326	12.3584	12.1872	12.8982	12.5994	12.7665	-0.46	0.123
2L	FBgn0020443	Elf	12434432	12440605	+	0	1	1	0	1	11.6753	11.2859	11.9174	11.7369	11.6496	11.5132	-0.01	0.994
2L	FBgn0032433	Oatp33Ea	12441400	12445911	-	0	0	0	0	0	4.28617	6.18863	5.8525	3.55526	5.3196	5.44098	0.67	0.749
2L	FBgn0032434	CG5421	12446224	12448113	-	0	0	0	0	0	1.94992	1.912	1.88916	2.00493	1.82236	1.85649	0.02	0.964
2L	FBgn0032435	Oatp33Eb	12448486	12452053	+	0	0	0	0	0	1.78708	1.78754	1.81503	1.83086	1.72481	1.56153	0.09	0.827
2L	FBgn0032436	CG5418	12452061	12453230	-	0	0	0	0	0	1.93682	1.8764	2.09729	1.91726	1.83538	1.85999	0.1	0.801
2L	FBgn0032437	CG17024	12453664	12454951	+	0	1	0	0	0	1.28452	1.64609	1.50154	1.58805	1.31796	1.1988	0.11	0.846
2L	FBgn0259176	bun	12456577	12546630	-	0	1	1	1	1	10.9029	11.4988	11.225	10.8723	10.9499	10.8782	0.31	0.476
2L	FBgn0051858	t-cup	12496616	12497333	-	0	0	0	0	0	N/M	N/M	N/M	N/M	N/M	N/M	N/M	N/M
2L	FBgn0261812	CG42754	12507612	12507868	+	0	1	0	0	0	N/M	N/M	N/M	N/M	N/M	N/M	N/M	N/M
2L	FBgn0261709	CR42746	12543176	12544343	+	0	1	0	1	1	N/M	N/M	N/M	N/M	N/M	N/M	N/M	N/M
2L	FBgn0085424	nub	12587871	12628143	+	1	1	0	1	1	4.9711	4.26885	5.59765	2.34203	1.54899	1.68386	3.09	0.005
2L	FBgn0032439	ref2	12610515	12611451	-	1	0	0	0	1	1.72738	1.80119	1.71872	1.79867	1.59263	1.67808	0.06	0.892
2L	FBgn0004394	pdm2	12657829	12686313	+	1	0	0	0	1	1.46491	1.60177	2.08333	1.90686	1.8588	1.78577	-0.13	0.831
2L	FBgn0032442	CG15485	12667243	12669714	-	1	0	0	0	1	1.5306	1.72875	1.69484	1.53503	1.79726	1.8867	-0.09	0.863
2L	FBgn0032444	CG5525	12690336	12692937	-	0	1	1	1	0	12.5959	12.4584	12.5114	12.4611	12.1745	12.1694	0.25	0.443
2L	FBgn0032445	CG6153	12692986	12693892	+	0	1	1	1	0	9.20669	8.95474	8.95951	9.30587	9.06955	9.38859	-0.21	0.583
2L	FBgn0032446	CG5780	12693872	12694982	-	0	0	0	0	0	7.65867	7.86019	6.43806	8.88647	8.49532	9.25646	-1.56	0.093
2L	FBgn0032447	PICK1	12695038	12698917	+	0	0	0	0	0	3.64866	3.93251	3.04728	6.25033	4.77213	5.26344	-1.89	0.054
2L	FBgn0032448	CG5781	12696426	12697774	-	0	0	0	0	0	1.63415	1.17811	1.40684	1.64762	1.54407	1.50454	-0.16	0.734
2L	FBgn0032449	CG17036	12699061	12700746	-	0	0	0	0	0	3.06309	2.83506	2.66036	3.34918	3.40364	3.15969	-0.45	0.189
2L	FBgn0032450	CG5776	12701426	12704423	-	0	1	1	0	0	6.95695	6.45293	6.76007	6.76739	7.29455	7.57922	-0.49	0.404
2L	FBgn0032451	spict	12704724	12706683	+	0	1	1	0	0	10.7779	11.6523	11.1244	10.7406	10.8675	10.7684	0.39	0.495
2L	FBgn0032452	CG15484	12706799	12707590	-	0	1	0	0	1	5.3557	5.54545	4.849	5.70036	6.93301	6.38179	-1.09	0.159
2L	FBgn0032453	CG6180	12707661	12708680	+	0	1	0	0	1	13.7284	13.9014	13.6175	13.9505	13.7904	13.8829	-0.13	0.757
2L	FBgn0032454	CG5787	12708792	12712468	-	0	1	1	0	0	8.54538	8.27125	9.31274	9.38884	8.7774	8.43489	-0.16	0.904
2L	FBgn0032455	CG5792	12713276	12721957	-	0	1	1	1	1	10.399	10.2642	9.99205	10.3942	10.1686	10.5011	-0.14	0.796
2L	FBgn0032456	MRP	12719071	12744809	+	0	1	1	1	1	10.0155	9.8304	10.4849	9.33879	10.4351	10.0739	0.16	0.89
2L	FBgn0032457	CG15483	12760346	12761840	-	0	0	0	0	0	1.57833	1.68601	1.57212	1.66	1.58348	1.40574	0.06	0.893
2L	FBgn0015399	kek1	12818930	12822787	-	0	1	1	1	0	9.12093	9.09441	9.23938	8.82919	8.39384	8.11016	0.71	0.118
2L	FBgn0040508	ACXC	12912530	12916774	+	0	0	0	0	0	1.86818	1.70775	1.85581	1.55618	2.00303	1.5424	0.11	0.848
2L	FBgn0040509	ACXB	12916814	12921014	+	0	0	0	0	0	1.74114	1.5439	1.90055	1.90273	1.6652	1.67966	-0.02	0.976
2L	FBgn0040510	ACXA	12921091	12925453	+	0	0	0	0	0	1.51529	1.40848	1.3907	1.90849	1.57799	1.47625	-0.22	0.598
2L	FBgn0040506	ACXE	12925619	12929755	+	0	0	0	0	0	1.39195	1.55409	1.77186	1.65832	1.5179	1.3997	0.05	0.938
2L	FBgn0032462	CG16800	12966749	12967788	+	0	0	0	0	0	2.37373	2.19568	2.69884	2.17153	2.85171	2.27935	-0.01	0.993
2L	FBgn0020367	Vha68-2	12974322	12978615	+	0	1	1	0	1	11.0473	10.6949	11.6245	11.3984	10.7919	10.4072	0.26	0.816
2L	FBgn0032464	CG5075	12978786	12981301	+	0	0	0	0	0	1.83641	1.82089	1.88623	1.87012	1.83776	1.72438	0.04	0.935
2L	FBgn0032465	CG12404	12993748	13000631	-	0	0	0	0	1	9.26469	9.01541	9.40988	9.62335	9.18001	9.38754	-0.17	0.757
2L	FBgn0020368	Vha68-1	13000765	13004142	-	0	0	1	0	1	7.75731	8.19291	8.8761	6.35894	7.29813	7.16885	1.33	0.107
2L	FBgn0021796	Tor	13004786	13013201	+	0	0	0	0	0	1.47911	1.57724	1.45304	1.64681	1.58635	1.55838	-0.09	0.797
2L	FBgn0032467	CG9934	13013388	13019434	-	0	1	1	1	0	6.9292	6.61931	7.40607	7.12172	6.85513	6.3225	0.22	0.816
2L	FBgn0028965	A16	13019575	13021307	-	0	1	1	1	0	8.72163	8.26007	8.64832	8.89207	8.62602	8.92151	-0.27	0.545
2L	FBgn0032469	CG9932	13022671	13060115	-	0	1	1	1	0	8.27122	8.16464	8.48241	8.79717	9.13108	8.52805	-0.51	0.234
2L	FBgn0032470	CG5142	13079005	13109468	+	0	1	0	1	0	1.49756	1.23393	1.67002	1.3635	1.45886	1.6543	-0.03	0.972
2L	FBgn0032471	CG5122	13130613	13134805	+	0	0	0	0	0	2.35696	2.12606	2.34104	2.23749	2.30023	2.33258	-0.02	0.98
2L	FBgn0032472	CG9928	13142481	13142902	-	0	0	0	0	0	1.87372	2.22111	1.90132	1.68415	1.90049	2.351	0.02	0.985
2L	FBgn0040972	CG16978	13143307	13144490	-	0	0	0	0	0	1.78887	1.60506	1.92614	1.3041	1.90566	1.89986	0.07	0.93
2L	FBgn0028410	Pk34A	13158810	13160118	+	0	0	0	0	0	1.59613	1.41644	1.68907	1.65719	1.4776	1.48081	0.03	0.959
2L	FBgn0032473	CG5204	13160527	13163153	+	0	0	0	0	0	2.12	2.18179	2.24526	1.59885	2.34207	2.43448	0.06	0.954
2L	FBgn0032474	DnaJ-H	13163291	13166072	-	0	1	1	1	0	9.5379	9.95922	9.10293	9.63049	9.44753	9.49364	0.01	0.994
2L	FBgn0024291	Sir2	13165551	13169551	+	0	1	1	1	0	9.26507	8.60707	10.0143	9.3368	9.34906	9.43138	-0.08	0.957
2L	FBgn0032475	Sfmbt	13169643	13176783	-	0	1	1	0	1	9.50732	9.17403	9.58795	9.54476	9.5767	9.67044	-0.17	0.691
2L	FBgn0032476	CG5439	13177172	13178978	+	0	1	1	0	1	8.77383	8.53033	9.02142	8.72325	8.61507	8.63765	0.12	0.825
2L	FBgn0032477	CG5287	13179245	13183498	+	0	1	0	0	1	7.35636	6.78948	7.72196	7.70747	7.15299	7.02063	0	0.998
2L	FBgn0051849	CG31849	13180397	13182593	-	0	0	0	0	1	7.59748	7.63221	7.36244	6.44611	7.10489	7.42917	0.54	0.387
2L	FBgn0032478	CG5458	13183450	13184882	+	0	0	0	0	0	2.37524	2.55002	2.71629	2.75509	2.63537	2.2493	0	1
2L	FBgn0032479	CG16974	13184942	13191949	-	0	1	1	1	1	8.73439	8.17997	9.24501	8.98515	8.68887	8.44339	0.01	0.993
2L	FBgn0032480	Edem2	13192206	13197281	+	0	1	1	1	1	4.87434	4.9238	5.59056	4.72163	6.00866	5.67613	-0.34	0.77
2L	FBgn0032481	CG16972	13197092	13203269	-	0	1	1	1	1	5.16339	4.50059	5.21221	5.48044	5.37198	5.15712	-0.38	0.503
2L	FBgn0032482	Pect	13203768	13210848	+	0	1	1	1	1	11.0327	10.4073	10.7486	11.6768	11.7319	11.8929	-1.04	0.026
2L	FBgn0032483	CG15482	13210773	13211814	-	0	1	1	0	0	1.74669	1.82074	2.02826	1.9736	1.87071	1.7894	-0.01	0.986
2L	FBgn0004191	snRNA:U2:34ABa	13211925	13212116	-	0	1	1	0	0	N/M	N/M	N/M	N/M	N/M	N/M	N/M	N/M
2L	FBgn0032484	kek4	13212335	13215152	-	0	1	1	0	0	1.66449	1.57821	1.3143	2.02841	1.55573	1.45319	-0.16	0.802
2L	FBgn0004192	snRNA:U2:34ABb	13215839	13216030	+	0	1	1	0	0	N/M	N/M	N/M	N/M	N/M	N/M	N/M	N/M
2L	FBgn0032485	CG9426	13216290	13219933	-	0	1	1	0	0	10.9899	10.9423	11.1274	9.82182	10.0264	9.8822	1.11	0.004
2L	FBgn0032486	CG5705	13219988	13221401	+	0	1	1	0	0	6.67878	6.3072	6.61751	6.41484	6.47494	6.5218	0.06	0.905
2L	FBgn0032487	Ski6	13221394	13222315	-	0	1	1	1	1	9.2674	9.23178	9.17386	9.38582	8.99281	9.29157	0	0.999
2L	FBgn0032488	CG16812	13222561	13224550	+	0	1	1	1	1	9.0058	8.96667	8.76406	9.25876	9.15033	9.28201	-0.32	0.271
2L	FBgn0032489	CG15480	13224706	13225206	-	0	0	0	0	0	1.76057	1.75577	2.07875	1.98453	1.86748	1.56498	0.06	0.928
2L	FBgn0032490	CG16813	13227853	13228407	+	0	0	0	0	0	1.42439	1.62513	1.26921	1.76757	1.60646	1.52308	-0.19	0.632
2L	FBgn0032491	CG16815	13229642	13230720	+	0	0	0	0	0	1.78998	1.81516	1.66412	1.4761	2.06027	1.84242	-0.04	0.961
2L	FBgn0032492	Prosalpha6T	13232039	13233059	+	0	0	0	0	0	1.70457	1.81335	1.69303	2.0938	1.49292	1.61675	0	0.998
2L	FBgn0032493	CG15479	13233796	13234633	-	0	0	0	0	0	1.90159	2.0279	2.0974	2.06121	1.97914	1.7279	0.09	0.863
2L	FBgn0027586	CG5867	13236493	13239296	+	0	0	0	0	0	1.66756	1.57827	1.44822	1.50035	1.60082	1.79189	-0.07	0.894
2L	FBgn0032494	CG5945	13240133	13241763	+	0	0	0	0	0	1.76212	1.91772	1.61476	1.91111	1.98372	1.96094	-0.19	0.585
2L	FBgn0041720	snRNA:U2:34ABc	13244370	13244561	-	0	0	0	0	0	N/M	N/M	N/M	N/M	N/M	N/M	N/M	N/M
2L	FBgn0003935	snRNA:U5:34A	13244848	13244974	+	0	0	0	0	0	N/M	N/M	N/M	N/M	N/M	N/M	N/M	N/M
2L	FBgn0032495	CG16820	13246231	13250193	+	0	0	0	0	0	1.80943	1.88268	1.96072	1.69977	1.69127	2.01181	0.08	0.867
2L	FBgn0051728	CG31728	13255408	13257426	+	0	0	0	0	0	2.21272	2.14049	2.10105	2.07393	2.19689	2.10873	0.02	0.959
2L	FBgn0051851	CG31851	13257477	13258336	+	0	0	0	0	0	2.22999	2.35196	2.1909	2.17088	2.30311	2.12716	0.06	0.898
2L	FBgn0051730	CG31730	13259064	13259641	-	0	0	0	0	0	1.69933	1.64159	1.46191	1.91577	1.74915	1.73761	-0.2	0.551
2L	FBgn0032497	CG6043	13261010	13284043	+	0	0	1	0	0	8.28866	9.01741	9.46221	6.01553	8.05508	8.19232	1.5	0.303
2L	FBgn0051848	CG31848	13265081	13265665	-	0	0	0	0	0	1.61205	1.58693	1.76781	1.67348	1.82885	1.85055	-0.13	0.734
2L	FBgn0032498	CG6108	13277376	13281617	+	0	0	0	0	0	2.66517	2.91654	2.82394	2.0882	2.87535	2.78112	0.22	0.758
2L	FBgn0028406	Drep-4	13283893	13286409	-	0	1	1	0	1	N/M	N/M	N/M	N/M	N/M	N/M	N/M	N/M
2L	FBgn0032499	CG6116	13286790	13289561	+	0	1	1	0	1	8.02069	8.29354	7.78907	8.26834	8.53269	8.6885	-0.46	0.275
2L	FBgn0051729	CG31729	13290006	13301668	+	0	1	1	0	1	10.4781	10.5916	10.3715	9.64234	10.2708	10.3724	0.39	0.47
2L	FBgn0040973	CG16824	13293009	13293415	+	0	0	0	0	0	N/M	N/M	N/M	N/M	N/M	N/M	N/M	N/M
2L	FBgn0032502	CG15639	13304865	13306755	-	1	0	0	0	0	2.63297	2.51912	2.65069	2.54694	2.51331	2.41838	0.11	0.763
2L	FBgn0032503	CG16825	13306588	13307807	+	1	0	0	0	0	1.90903	1.72644	1.89115	1.34361	1.8983	1.88337	0.13	0.831
2L	FBgn0032504	CG16970	13307814	13331100	-	1	0	0	0	0	1.77234	2.09589	1.83859	2.08582	1.87675	1.92478	-0.06	0.911
2L	FBgn0032505	CG16826	13347791	13348959	+	0	0	0	0	0	1.63617	1.60109	1.60386	1.62882	1.75347	1.61462	-0.05	0.902
2L	FBgn0032506	CG9395	13349823	13355073	-	0	0	0	0	0	1.75718	1.90391	2.18814	2.1471	1.72936	1.69652	0.09	0.893
2L	FBgn0032507	CG9377	13359901	13361527	-	0	0	0	0	0	2.31749	2.10013	2.27836	1.97049	2.27373	2.20815	0.08	0.872
2L	FBgn0022069	Nnp-1	13363300	13366188	-	0	1	1	0	1	10.0209	9.66173	10.6351	9.87019	9.88606	9.57097	0.33	0.654
2L	FBgn0032509	CG6523	13366466	13367410	+	0	0	0	0	1	11.5618	11.1883	11.5174	11.6209	11.4171	11.4801	-0.08	0.88
2L	FBgn0051852	Tap42	13367616	13369021	+	0	1	1	0	1	9.95186	9.60169	10.021	10.001	9.71131	9.72961	0.04	0.948
2L	FBgn0051855	CG31855	13369193	13370334	+	0	1	1	0	0	10.4396	10.455	10.2476	10.2846	10.7368	10.9124	-0.26	0.609
2L	FBgn0032511	CG9306	13370219	13371083	-	0	1	1	0	0	11.6992	11.5424	11.6568	12.0127	11.3669	11.5679	-0.02	0.987
2L	FBgn0032512	CG9305	13371427	13373853	-	0	1	1	0	1	8.5055	9.64112	9.01336	8.82963	8.5777	8.23593	0.51	0.526
2L	FBgn0032513	CG6565	13374179	13376182	+	0	1	1	0	1	10.0443	10.1202	9.89104	10.2539	10.1664	10.2077	-0.19	0.542
2L	FBgn0032514	CG9302	13376449	13378546	-	0	1	1	0	0	11.0435	10.9685	11.1614	11.5599	11.0632	11.2721	-0.24	0.579
2L	FBgn0025724	beta'Cop	13378897	13382382	+	0	1	1	0	0	11.1661	11.1201	11.2464	11.4693	11.099	11.1345	-0.06	0.92
2L	FBgn0032515	loqs	13382648	13385671	+	0	1	1	0	0	8.83082	8.82286	8.67736	8.67806	8.57698	8.76216	0.1	0.787
2L	FBgn0032516	CG9293	13385848	13387299	-	0	1	0	0	1	9.02858	9.09323	8.56593	9.39553	9.07651	9.40098	-0.4	0.377
2L	FBgn0032517	CG7099	13387636	13393962	+	0	1	1	0	1	4.49796	4.22708	4.44149	4.57925	4.59611	4.36829	-0.13	0.771
2L	FBgn0032518	RpL24	13394123	13395115	-	0	1	1	0	0	14.1773	14.1436	14.1591	14.1745	14.2578	14.2207	-0.06	0.886
2L	FBgn0032519	CG16957	13395360	13396184	-	0	1	1	0	0	8.08247	8.30903	7.42869	7.82585	9.30791	9.23028	-0.85	0.438
2L	FBgn0032520	CG10859	13396392	13398664	-	0	0	1	0	0	3.50688	3.40254	3.60241	4.47912	5.42608	5.12146	-1.5	0.019
2L	FBgn0032521	CG7110	13398989	13411152	+	0	1	1	0	0	8.37675	7.40033	8.1807	8.72703	8.47518	8.53766	-0.59	0.34
2L	FBgn0003983	Vm34Ca	13411177	13411631	-	0	0	0	0	0	1.92775	2.23477	1.68607	2.03333	2.18684	2.09602	-0.16	0.767
2L	FBgn0032522	CG16848	13412519	13413718	+	0	0	0	0	0	1.3593	1.72352	1.28626	1.47774	1.4995	1.44053	-0.02	0.984
2L	FBgn0032523	CG16956	13413861	13414516	-	0	0	0	0	0	1.6114	1.71401	1.71588	1.89959	1.92975	1.65188	-0.15	0.702
2L	FBgn0026760	Tehao	13435637	13440955	+	0	0	0	0	0	1.73057	1.66484	1.82911	1.77891	1.82661	1.85061	-0.08	0.845
2L	FBgn0032524	CG9267	13444097	13445649	-	0	0	0	1	0	10.4072	10.2976	10.0118	10.9477	10.955	11.2101	-0.8	0.037
2L	FBgn0032525	Hsp60D	13447538	13449497	-	1	0	0	0	0	1.79795	1.90403	1.84406	1.89694	1.85574	2.17522	-0.13	0.761
2L	FBgn0032526	CG16849	13457636	13460145	+	0	0	0	0	0	2.05361	2.16742	2.07063	2.27935	2.21119	2.10592	-0.1	0.787
2L	FBgn0051846	CR31846	13461781	13485098	+	0	0	0	0	0	N/M	N/M	N/M	N/M	N/M	N/M	N/M	N/M
2L	FBgn0261855	CG42784	13475160	13500427	+	0	0	0	0	0	N/M	N/M	N/M	N/M	N/M	N/M	N/M	N/M
2L	FBgn0023407	B4	13502656	13549323	-	0	1	1	1	1	9.86275	9.84427	10.8338	8.52444	8.84948	8.73236	1.48	0.036
2L	FBgn0053640	CG33640	13527841	13528537	+	0	0	0	0	0	1.48479	1.77121	1.44913	1.55242	1.52256	1.5592	0.02	0.968
2L	FBgn0053641	CG33641	13529042	13529821	+	0	0	0	0	0	N/M	N/M	N/M	N/M	N/M	N/M	N/M	N/M
2L	FBgn0053642	CG33642	13529975	13530736	+	0	0	0	0	0	1.80045	2.20401	1.76421	2.37036	1.77952	2.10314	-0.16	0.813
2L	FBgn0053643	CG33643	13531074	13531662	+	0	0	0	0	0	N/M	N/M	N/M	N/M	N/M	N/M	N/M	N/M
2L	FBgn0053644	CG33644	13532085	13532636	+	0	0	0	0	0	N/M	N/M	N/M	N/M	N/M	N/M	N/M	N/M
2L	FBgn0053645	CG33645	13532872	13533454	+	0	0	0	0	0	N/M	N/M	N/M	N/M	N/M	N/M	N/M	N/M
2L	FBgn0028943	CG15638	13535295	13535782	-	0	0	0	0	0	2.18747	2.23175	2.28553	1.86584	2.46273	2.52853	-0.05	0.95
2L	FBgn0028942	CG16852	13540751	13541647	+	0	0	0	0	0	1.9494	1.79804	1.87125	2.3282	1.8224	1.72975	-0.09	0.899
2L	FBgn0032530	CG9263	13541675	13542576	-	0	0	0	0	0	N/M	N/M	N/M	N/M	N/M	N/M	N/M	N/M
2L	FBgn0028941	CG16853	13542268	13543560	+	0	0	0	0	0	1.63254	1.66377	1.56397	1.58382	1.73831	1.75272	-0.07	0.863
2L	FBgn0259984	kuz	13550141	13638238	+	0	1	1	1	1	N/M	N/M	N/M	N/M	N/M	N/M	N/M	N/M
2L	FBgn0028513	CG9254	13595503	13597186	-	0	0	0	0	0	2.43101	2.48706	2.43855	2.42756	2.37213	2.32884	0.08	0.841
2L	FBgn0028546	ics	13639519	13641272	-	0	1	1	0	1	10.849	11.4521	11.1438	10.9759	10.5658	10.9888	0.3	0.58
2L	FBgn0028527	CG18507	13665528	13670854	+	0	0	0	0	0	2.76977	2.46314	2.20617	1.96583	2.34892	2.41453	0.24	0.687
2L	FBgn0051814	CG31814	13676860	13717310	-	0	0	0	0	0	2.14002	2.13112	1.79927	1.98492	1.8168	2.02107	0.08	0.879
2L	FBgn0028848	CG7311	13708215	13710592	+	0	0	0	0	0	2.11837	2.19809	2.01471	1.94228	1.99483	1.91289	0.16	0.614
2L	FBgn0028847	CG9014	13722170	13723642	-	0	0	0	0	0	1.81261	1.51095	1.78825	1.67248	1.78028	1.70421	-0.02	0.982
2L	FBgn0051813	CG31813	13736140	13736793	+	0	0	0	0	0	2.03084	1.86088	2.07914	2.51886	2.24305	2.213	-0.33	0.31
2L	FBgn0028541	TM9SF4	13771087	13774310	+	0	0	1	0	0	N/M	N/M	N/M	N/M	N/M	N/M	N/M	N/M
2L	FBgn0028540	CG9008	13774340	13780163	-	0	1	1	0	1	2.55695	2.96486	2.82016	1.84043	3.19509	3.25671	0.02	0.994
2L	FBgn0051845	CG31845	13777195	13778125	+	0	0	1	0	0	2.1507	1.90479	1.98461	1.66473	1.76292	1.59477	0.34	0.241
2L	FBgn0024846	p38b	13780695	13782611	+	0	1	1	1	1	9.57752	9.82871	9.63153	9.8186	9.62654	9.79217	-0.07	0.891
2L	FBgn0028932	CG16890	13782579	13783457	-	0	1	1	0	0	4.41336	4.80622	3.8434	5.59294	5.71177	5.77428	-1.34	0.031
2L	FBgn0028539	CG31731	13784089	13790562	+	0	0	0	0	0	8.94419	8.40007	9.40961	9.42031	8.9268	8.70844	-0.1	0.934
2L	FBgn0028931	CG16863	13790963	13793264	+	0	1	0	0	0	3.39741	3.05214	3.09378	3.1324	3.82897	3.30949	-0.24	0.701
2L	FBgn0028538	sec71	13793547	13799681	+	0	1	0	0	0	7.0378	6.68658	7.86036	7.19056	6.78427	6.27361	0.45	0.669
2L	FBgn0027844	CAH1	13803627	13809997	+	0	0	0	0	0	3.5373	3.56595	3.20107	1.91487	2.72733	2.57798	1.03	0.07
2L	FBgn0028658	adat	13808360	13811472	-	0	0	0	0	0	2.9211	2.75066	2.46338	2.53551	2.83846	2.90145	-0.05	0.948
2L	FBgn0028919	CG16865	13811526	13812686	+	0	0	0	0	0	8.30571	8.38669	7.57862	8.47372	8.04574	8.3748	-0.21	0.8
2L	FBgn0032533	CG16888	13812702	13813234	-	0	0	0	0	0	5.09387	8.53435	4.58843	5.72296	6.93382	6.01751	-0.15	0.974
2L	FBgn0001965	Sos	13813828	13819826	+	0	0	0	0	0	7.27101	6.82499	7.79383	6.80574	7.53876	6.93705	0.2	0.847
2L	FBgn0000153	b	13821203	13823894	+	0	0	0	0	0	2.21639	2.22307	2.0827	2.09258	2.30315	1.79489	0.11	0.843
2L	FBgn0004406	tam	13823980	13827793	-	0	1	1	0	0	4.1118	3.19003	3.49856	5.16293	4.17303	4.19108	-0.91	0.258
2L	FBgn0001961	Sop2	13827932	13829739	-	0	1	1	0	0	12.6142	12.6377	12.7732	12.35	12.082	12.188	0.47	0.111
2L	FBgn0015271	Orc5	13829691	13831576	+	0	1	1	0	0	5.82388	4.61192	5.93171	7.36935	5.84939	6.60671	-1.15	0.317
2L	FBgn0004407	DNApol-gamma35	13831480	13833167	-	0	1	1	1	0	N/M	N/M	N/M	N/M	N/M	N/M	N/M	N/M
2L	FBgn0064115	CG33649	13831480	13833167	-	0	1	1	1	0	N/M	N/M	N/M	N/M	N/M	N/M	N/M	N/M
2L	FBgn0026373	RpII33	13833339	13834306	+	0	1	1	1	0	10.8873	10.9097	10.3355	11.2508	11.0774	11.1299	-0.44	0.311
2L	FBgn0260407	mRpS23	13834250	13835038	-	0	1	1	0	0	N/M	N/M	N/M	N/M	N/M	N/M	N/M	N/M
2L	FBgn0028509	cenG1A	13835567	13898715	+	0	1	1	1	0	5.79839	5.83825	6.76683	4.07718	6.08616	6.31245	0.64	0.737
2L	FBgn0053307	CG33307	13840806	13841509	-	0	0	0	0	0	1.83072	1.64193	1.76993	1.9476	1.59605	1.83266	-0.04	0.938
2L	FBgn0053306	CG33306	13842888	13843742	-	0	0	0	0	0	N/M	N/M	N/M	N/M	N/M	N/M	N/M	N/M
2L	FBgn0028920	CG8997	13844377	13845309	-	0	0	0	0	0	1.9524	2.03716	1.82175	2.9528	2.33452	2.0809	-0.52	0.35
2L	FBgn0028534	CG7916	13846758	13847799	+	0	0	0	0	0	1.90322	1.71618	1.93528	1.87091	1.81883	1.61471	0.08	0.86
2L	FBgn0028533	CG7953	13847940	13849165	+	0	0	0	0	0	2.13863	2.0462	1.94495	1.5377	2.15588	2.09178	0.11	0.868
2L	FBgn0028532	CG7968	13849412	13850327	+	0	0	0	0	0	1.74681	1.86556	1.83223	1.88407	1.89161	1.86272	-0.06	0.87
2L	FBgn0019890	Smg5	13899353	13904659	-	0	1	1	1	0	8.82121	9.44676	9.75155	9.1377	9.38414	9.20318	0.1	0.919
2L	FBgn0012037	Ance	13905645	13909172	+	0	0	0	0	0	2.65957	2.00118	2.70081	1.8111	2.14478	2.36131	0.35	0.597
2L	FBgn0032535	Ance-2	13909640	13911640	+	0	0	0	0	0	1.44117	1.73612	1.45184	1.68731	1.45677	1.57606	-0.03	0.96
2L	FBgn0025115	Acyp	13912201	13912563	+	0	0	0	0	0	2.44191	2.16193	2.12975	2.25975	2.29069	2.40097	-0.07	0.886
2L	FBgn0032536	Ance-3	13914725	13955757	+	1	0	0	0	0	1.81277	2.28585	2.52104	1.44996	1.69818	1.5282	0.65	0.159
2L	FBgn0028938	CG16886	13920712	13923549	-	0	0	0	0	0	2.13227	2.18507	2.33871	2.26951	1.95717	1.95666	0.16	0.711
2L	FBgn0261628	CG42711	13930593	13931224	-	0	0	0	0	0	N/M	N/M	N/M	N/M	N/M	N/M	N/M	N/M
2L	FBgn0032538	CG16885	13932559	13934690	-	0	0	0	0	0	1.82493	2.5044	2.66385	1.85725	2.21696	2.24756	0.22	0.778
2L	FBgn0028544	CG16884	13944752	13947472	-	0	0	0	0	0	1.96391	2.07508	2.25221	2.06815	1.94348	1.83055	0.15	0.714
2L	FBgn0261514	nimA	13957895	13962981	+	0	0	0	1	1	4.129	5.01622	4.51132	3.42431	3.75527	2.86366	1.2	0.088
2L	FBgn0027929	nimB1	13963546	13965088	+	0	0	0	0	0	3.56911	3.79505	3.43023	3.72377	4.2579	4.11652	-0.43	0.314
2L	FBgn0028543	nimB2	13965012	13967022	-	0	0	0	0	0	2.02386	1.64825	1.99597	1.93761	1.76521	1.81219	0.05	0.931
2L	FBgn0054003	nimB3	13967464	13967966	-	0	0	0	0	0	1.85499	2.18856	2.61012	1.961	2.32435	2.39671	-0.01	0.994
2L	FBgn0028542	nimB4	13968280	13969973	-	0	0	0	0	0	1.91285	1.8167	1.76528	2.1232	2.08321	1.96297	-0.22	0.436
2L	FBgn0028936	nimB5	13970529	13972173	+	0	0	0	0	0	1.94822	1.70631	2.30665	1.69225	1.89184	1.89344	0.16	0.782
2L	FBgn0028430	He	13972094	13972947	-	0	0	0	0	0	3.33136	4.75656	6.99645	1.93078	1.81907	1.76939	3.19	0.1
2L	FBgn0259896	nimC1	13974117	13976753	-	0	0	0	0	0	1.84829	1.75139	2.86744	1.87512	1.82442	1.80303	0.32	0.725
2L	FBgn0028940	Cyp28a5	13977303	13979573	+	0	0	0	0	0	1.98253	2.35675	2.84535	2.31899	1.84698	1.67363	0.45	0.515
2L	FBgn0028939	nimC2	13980146	13982952	+	1	0	0	0	0	1.91578	1.73763	1.95002	2.01676	2.07524	1.99443	-0.16	0.628
2L	FBgn0003255	rk	13982726	14001252	-	1	0	0	0	0	1.94457	1.98964	1.6797	2.04586	1.66991	1.86552	0.01	0.989
2L	FBgn0261582	CG42692	14008127	14008820	+	0	0	0	0	0	N/M	N/M	N/M	N/M	N/M	N/M	N/M	N/M
2L	FBgn0028909	tRNA:Q:34E	14010565	14010636	-	0	0	0	0	0	N/M	N/M	N/M	N/M	N/M	N/M	N/M	N/M
2L	FBgn0027348	bgm	14013748	14019328	+	1	0	0	0	0	2.13763	2.18546	1.85818	1.97286	2.26738	2.35222	-0.14	0.794
2L	FBgn0001967	nimC3	14018734	14020208	-	0	0	0	0	0	1.20488	1.36702	1.50151	1.50545	1.53787	1.69897	-0.22	0.515
2L	FBgn0028519	CG4500	14027010	14029368	+	0	0	0	0	0	1.67391	2.27745	2.10857	3.21126	3.57471	3.6033	-1.44	0.01
2L	FBgn0028872	CG18095	14029262	14031539	-	0	0	0	0	0	1.67782	1.77105	1.4585	1.49494	1.74463	1.59384	0.02	0.968
2L	FBgn0028875	nAcRalpha-34E	14040171	14089437	+	0	1	1	0	0	3.44123	3.56508	3.34683	3.31349	3.85987	3.65891	-0.16	0.767
2L	FBgn0260011	nimC4	14047584	14048863	+	0	0	1	0	0	N/M	N/M	N/M	N/M	N/M	N/M	N/M	N/M
2L	FBgn0028904	CG16879	14104654	14106684	+	0	0	0	0	0	2.11982	1.94861	1.95848	1.64834	2.13246	1.97625	0.09	0.88
2L	FBgn0028526	CG15293	14108057	14109304	-	0	0	0	0	0	2.06988	2.2708	2.0279	1.84317	2.14326	1.83353	0.18	0.659
2L	FBgn0051769	CG31769	14109597	14110739	-	0	0	0	0	0	1.8658	2.12904	2.06024	1.71537	1.98764	1.83927	0.17	0.666
2L	FBgn0028906	CG17341	14156326	14159075	+	1	0	0	0	0	1.56863	1.45943	1.47275	1.69491	1.70226	1.70388	-0.2	0.462
2L	FBgn0028905	CG32972	14161235	14180681	-	1	0	0	0	0	1.48751	1.73713	1.6722	1.6899	1.53166	1.62276	0.02	0.977
2L	FBgn0016930	smi35A	14184478	14234108	-	0	1	1	1	0	8.73487	8.36452	9.52387	7.59618	8.72925	8.69565	0.53	0.643
2L	FBgn0261563	wb	14263522	14328262	+	1	1	1	1	1	8.58161	8.89227	9.25577	8.96604	9.1766	8.7785	-0.06	0.941
2L	FBgn0052971	CG32971	14274795	14278002	+	1	0	0	1	0	3.33866	3.2736	3.17419	2.969	3.4387	3.53626	-0.05	0.944
2L	FBgn0261529	ms(2)34Fe	14328429	14333867	+	0	1	1	0	0	N/M	N/M	N/M	N/M	N/M	N/M	N/M	N/M
2L	FBgn0028916	CG33090	14334160	14345802	+	0	1	1	0	0	7.37145	7.3105	7.22242	7.25659	7.22627	7.2151	0.07	0.863
2L	FBgn0028531	CG15286	14338240	14340080	+	0	0	0	0	0	1.67698	1.92688	1.69399	2.03432	1.96864	2.13936	-0.28	0.357
2L	FBgn0028917	CG18125	14345935	14346654	-	0	0	0	0	0	1.6029	2.01364	1.58382	1.69038	1.67839	1.67651	0.05	0.933
2L	FBgn0028530	mTTF	14347232	14348818	-	0	0	0	1	1	9.57684	9.24746	8.81552	9.54152	9.69022	9.74674	-0.45	0.368
2L	FBgn0261534	l(2)34Fc	14349114	14351510	-	0	0	0	1	1	N/M	N/M	N/M	N/M	N/M	N/M	N/M	N/M
2L	FBgn0261535	l(2)34Fd	14352594	14355080	-	0	1	1	0	0	N/M	N/M	N/M	N/M	N/M	N/M	N/M	N/M
2L	FBgn0015791	Rab14	14355147	14358400	+	0	1	1	0	0	10.3839	10.7499	10.5121	10.4309	10.3836	10.455	0.13	0.77
2L	FBgn0001970	Pgant35A	14359218	14361443	+	0	1	0	0	0	8.86656	9.10472	8.75079	9.16714	8.91942	8.83382	-0.07	0.912
2L	FBgn0015546	spel1	14362068	14365568	+	0	0	0	0	0	8.01869	7.6674	8.24897	8.12284	8.36949	8.3342	-0.3	0.52
2L	FBgn0020258	ppk	14378218	14381170	-	1	0	0	0	0	1.7671	1.79788	1.68268	2.14289	1.57177	1.73523	-0.07	0.92
2L	FBgn0004858	elB	14387122	14409547	-	1	1	1	1	1	4.59482	4.54272	4.07018	3.14314	2.73581	2.99742	1.44	0.008
2L	FBgn0032546	pburs	14416835	14417318	-	1	0	0	0	1	1.65714	1.90299	1.55077	1.67131	1.53838	1.46265	0.15	0.739
2L	FBgn0028871	Cpr35B	14424413	14425131	-	1	0	0	0	1	2.21874	2.47476	2.65277	2.49713	2.45486	2.29216	0.03	0.958
2L	FBgn0028844	CG15283	14450282	14450922	-	1	0	0	0	0	1.43234	1.8342	1.74205	1.54425	1.37363	1.49718	0.2	0.631
2L	FBgn0005771	noc	14490862	14494019	+	0	1	1	1	1	10.8051	10.5359	10.6491	11.2023	11.3281	11.1711	-0.57	0.06
2L	FBgn0028882	tRNA:P:35Bd	14495878	14495949	+	0	0	0	1	0	N/M	N/M	N/M	N/M	N/M	N/M	N/M	N/M
2L	FBgn0011862	tRNA:G3:35Ba	14518091	14518161	+	0	0	0	1	0	N/M	N/M	N/M	N/M	N/M	N/M	N/M	N/M
2L	FBgn0011863	tRNA:G3:35Bb	14518307	14518377	-	0	0	0	1	0	N/M	N/M	N/M	N/M	N/M	N/M	N/M	N/M
2L	FBgn0011864	tRNA:G3:35Bc	14518621	14518691	-	0	0	0	1	0	N/M	N/M	N/M	N/M	N/M	N/M	N/M	N/M
2L	FBgn0053648	CG33648	14524926	14525625	+	1	0	0	1	0	N/M	N/M	N/M	N/M	N/M	N/M	N/M	N/M
2L	FBgn0011865	tRNA:G3:35Bd	14530546	14530616	-	0	0	0	1	0	N/M	N/M	N/M	N/M	N/M	N/M	N/M	N/M
2L	FBgn0011866	tRNA:G3:35Be	14530854	14530924	-	0	0	0	1	0	N/M	N/M	N/M	N/M	N/M	N/M	N/M	N/M
2L	FBgn0250844	CG4218	14547520	14549075	-	1	0	0	1	0	1.71275	1.57145	1.90024	1.58401	1.73273	1.80189	0.02	0.972
2L	FBgn0028913	CG3473	14563072	14563726	-	1	0	0	1	0	1.97522	1.88394	1.95942	2.1466	2.29369	2.01043	-0.21	0.512
2L	FBgn0261566	CG42680	14587988	14588234	-	0	0	0	1	0	N/M	N/M	N/M	N/M	N/M	N/M	N/M	N/M
2L	FBgn0028912	tRNA:P:35Ba	14598859	14598930	+	0	0	0	1	0	N/M	N/M	N/M	N/M	N/M	N/M	N/M	N/M
2L	FBgn0028911	tRNA:P:35Bb	14599396	14599467	-	0	0	0	1	0	N/M	N/M	N/M	N/M	N/M	N/M	N/M	N/M
2L	FBgn0028910	tRNA:P:35Bc	14599674	14599745	+	0	0	0	1	0	N/M	N/M	N/M	N/M	N/M	N/M	N/M	N/M
2L	FBgn0003016	osp	14599776	14689325	-	1	1	1	1	1	8.55311	7.97525	9.25041	6.41562	7.19472	6.78852	1.79	0.039
2L	FBgn0000055	Adh	14615555	14618902	+	0	0	0	0	0	N/M	N/M	N/M	N/M	N/M	N/M	N/M	N/M
2L	FBgn0000056	Adhr	14615555	14618902	+	0	0	0	0	0	N/M	N/M	N/M	N/M	N/M	N/M	N/M	N/M
2L	FBgn0028855	CG15282	14712665	14713266	+	0	0	0	0	0	1.87522	1.54617	1.90037	1.93442	1.64756	1.70829	0.01	0.989
2L	FBgn0085194	CG34165	14713777	14714355	+	0	0	0	0	0	2.21543	2.53701	2.21058	2.00012	2.10412	2.51813	0.11	0.863
2L	FBgn0261571	CG42685	14724658	14730001	-	0	0	0	0	0	N/M	N/M	N/M	N/M	N/M	N/M	N/M	N/M
2L	FBgn0051835	CG31835	14735843	14737067	+	0	0	0	0	0	1.88854	1.77491	1.73167	1.63763	1.57554	1.55611	0.21	0.46
2L	FBgn0028537	CG31775	14737097	14737766	-	0	0	0	0	0	2.31892	1.81149	2.14564	2.20967	2.16407	1.86312	0.01	0.988
2L	FBgn0260953	CG42585	14739914	14741138	+	0	0	0	0	0	N/M	N/M	N/M	N/M	N/M	N/M	N/M	N/M
2L	FBgn0260954	CG42586	14741168	14741837	-	0	0	0	0	0	N/M	N/M	N/M	N/M	N/M	N/M	N/M	N/M
2L	FBgn0085195	CG34166	14743253	14743859	+	0	0	0	0	0	N/M	N/M	N/M	N/M	N/M	N/M	N/M	N/M
2L	FBgn0261567	CG42681	14744435	14744817	+	0	0	0	0	0	N/M	N/M	N/M	N/M	N/M	N/M	N/M	N/M
2L	FBgn0260955	CG42587	14744897	14745210	-	0	0	0	0	0	N/M	N/M	N/M	N/M	N/M	N/M	N/M	N/M
2L	FBgn0028870	CG4691	14760767	14761924	+	0	0	0	0	0	2.40299	1.94675	2.06165	1.90657	1.83606	2.0557	0.2	0.649
2L	FBgn0028838	CSN1a	14762765	14764065	+	0	0	0	0	0	1.46837	1.43714	1.72154	1.71017	1.60588	1.52767	-0.07	0.886
2L	FBgn0028868	CG4701	14765908	14767225	+	0	0	0	0	0	1.31701	1.41686	1.37945	1.5032	1.60732	1.71358	-0.24	0.407
2L	FBgn0032549	CG4650	14773810	14774981	-	0	0	0	0	0	1.5468	1.7275	1.82596	1.88409	1.70153	1.96609	-0.15	0.718
2L	FBgn0028867	CR15280	14781715	14783110	-	0	0	0	0	0	N/M	N/M	N/M	N/M	N/M	N/M	N/M	N/M
2L	FBgn0032551	CG18636	14783342	14784586	-	0	0	0	0	0	1.2499	1.45088	1.41141	1.95634	1.41522	1.48251	-0.25	0.612
2L	FBgn0028866	CG18420	14795368	14796537	-	0	0	0	0	0	1.23366	2.1238	1.6795	1.84144	1.64261	1.59959	-0.02	0.99
2L	FBgn0250834	HDC02577	14802334	14803299	+	0	0	0	0	0	1.82033	1.46277	1.6582	2.50455	1.50021	1.98339	-0.35	0.636
2L	FBgn0053309	CG33309	14810788	14817472	+	0	0	0	0	0	1.63765	1.5038	1.43931	1.72511	1.21281	1.97744	-0.11	0.887
2L	FBgn0261568	CG42682	14842128	14843101	+	0	0	0	0	0	N/M	N/M	N/M	N/M	N/M	N/M	N/M	N/M
2L	FBgn0028886	CG15279	14844993	14851749	-	0	0	0	0	0	1.60921	1.73925	1.55927	2.07611	1.63079	1.94447	-0.25	0.535
2L	FBgn0032553	CG4480	14871179	14872022	-	0	0	0	0	0	1.44303	1.61411	1.36203	1.79028	1.42422	1.28948	-0.03	0.97
2L	FBgn0032554	CG15278	14875112	14876068	-	0	0	0	0	0	1.43842	1.70867	1.54982	1.69622	1.67182	1.60599	-0.09	0.826
2L	FBgn0013300	Mst35Ba	14879045	14881652	-	0	0	0	0	0	1.968	1.80943	1.86172	1.9605	2.0473	1.94643	-0.11	0.773
2L	FBgn0013301	Mst35Bb	14882101	14883715	-	0	0	0	0	0	2.19675	2.10528	2.2163	2.31412	2.00328	2.10185	0.03	0.952
2L	FBgn0259213	CG42313	14907570	14963046	-	1	0	0	0	0	1.79783	1.77022	1.83284	1.80241	1.69743	1.69287	0.07	0.859
2L	FBgn0028887	CG3491	14924735	14930576	+	1	0	0	0	0	1.72911	1.70764	1.66365	1.86677	1.67931	1.35437	0.07	0.913
2L	FBgn0086711	mol	14975747	14997556	-	0	1	1	1	1	10.3781	11.0954	10.425	6.97094	7.95175	8.08921	2.96	0.005
2L	FBgn0040228	dyn-p25	15004021	15006614	+	0	0	0	0	1	10.8418	11.1266	10.6111	10.5075	10.4726	10.5532	0.35	0.353
2L	FBgn0261881	l(2)35Be	15006583	15007404	-	0	0	0	0	1	N/M	N/M	N/M	N/M	N/M	N/M	N/M	N/M
2L	FBgn0028926	NC2beta	15007819	15008538	+	0	0	0	0	1	9.10707	9.3564	8.56612	9.31355	9.17804	9.34451	-0.27	0.665
2L	FBgn0261882	l(2)35Bc	15008682	15009597	-	0	0	0	0	1	N/M	N/M	N/M	N/M	N/M	N/M	N/M	N/M
2L	FBgn0001974	l(2)35Bd	15009941	15011772	+	0	0	0	0	1	8.57207	8.22292	8.8632	8.24629	8.32694	8.45763	0.21	0.705
2L	FBgn0260446	GABA-B-R1	15017154	15032191	+	0	0	0	0	0	N/M	N/M	N/M	N/M	N/M	N/M	N/M	N/M
2L	FBgn0053310	CG33310	15026909	15029513	+	0	0	0	0	0	N/M	N/M	N/M	N/M	N/M	N/M	N/M	N/M
2L	FBgn0051832	CG31832	15031156	15031720	-	0	0	0	0	0	1.58951	1.44349	1.57715	1.68841	1.37934	1.47317	0.02	0.969
2L	FBgn0041713	yellow-c	15035471	15037842	+	0	1	1	0	0	2.36145	2.41388	2.41868	1.88741	2.27717	2.36816	0.22	0.61
2L	FBgn0001977	l(2)35Bg	15036293	15038857	-	0	1	1	0	1	11.6684	11.7603	11.4724	10.9522	11.1533	11.2784	0.51	0.126
2L	FBgn0004837	Su(H)	15039496	15043335	+	0	1	1	0	1	7.03502	6.44795	6.85007	6.7964	7.46916	7.37861	-0.44	0.462
2L	FBgn0000317	ck	15044963	15057848	-	0	0	0	0	0	5.86775	5.31637	6.69298	5.59024	5.92948	5.48588	0.29	0.8
2L	FBgn0053679	CG33679	15058303	15059120	+	0	0	0	0	0	1.61853	1.61526	1.76241	1.08784	1.56735	2.0307	0.1	0.912
2L	FBgn0010422	TfIIS	15058919	15060753	-	0	0	1	0	0	10.5702	10.3658	10.3888	10.789	10.9804	11.1386	-0.53	0.104
2L	FBgn0003970	vas	15061656	15074311	+	1	1	1	0	1	1.57649	1.73567	1.66171	1.82471	1.68895	1.55482	-0.03	0.953
2L	FBgn0024183	vig	15064198	15070316	-	1	1	1	0	1	9.81617	9.67766	9.92372	10.1292	9.9814	10.2404	-0.31	0.321
2L	FBgn0053678	CG33678	15069034	15072043	+	1	0	0	0	0	1.59576	1.68267	1.81593	2.04862	1.7752	1.58137	-0.1	0.851
2L	FBgn0028879	CG15270	15075645	15096915	+	1	0	0	0	0	1.70055	1.57853	1.73212	1.59884	1.73857	1.63971	0.01	0.986
2L	FBgn0028878	CG15269	15109585	15112914	+	1	0	0	0	1	1.73331	1.56297	1.74451	2.09369	2.20932	1.87171	-0.38	0.236
2L	FBgn0001978	stc	15113482	15118070	+	0	0	1	0	1	9.39929	9.26725	9.95782	9.62159	9.50641	9.23865	0.09	0.92
2L	FBgn0028889	tRNA:L:35C	15132306	15132389	-	0	0	0	0	0	N/M	N/M	N/M	N/M	N/M	N/M	N/M	N/M
2L	FBgn0028888	CG4168	15162107	15178320	-	0	0	0	0	0	1.91972	1.98336	2.06032	1.45876	1.80786	1.77778	0.31	0.358
2L	FBgn0259965	Sfp35C	15201613	15202092	-	0	0	0	0	0	N/M	N/M	N/M	N/M	N/M	N/M	N/M	N/M
2L	FBgn0028516	ZnT35C	15228729	15247832	-	0	0	0	0	0	1.57772	1.82996	2.00338	1.87685	1.93084	1.76387	-0.05	0.927
2L	FBgn0028862	CG15267	15248885	15253607	+	1	0	0	0	0	1.81683	1.92253	2.15878	2.14245	1.62884	1.99481	0.04	0.953
2L	FBgn0027559	CG3975	15252388	15256304	-	1	0	0	0	0	N/M	N/M	N/M	N/M	N/M	N/M	N/M	N/M
2L	FBgn0259982	l(2)35Cc	15256609	15257642	+	0	0	0	0	0	N/M	N/M	N/M	N/M	N/M	N/M	N/M	N/M
2L	FBgn0045842	yuri	15257267	15264690	-	0	1	1	0	0	2.38427	2.39061	1.98259	2.48796	2.53078	2.68538	-0.32	0.405
2L	FBgn0261268	Cul-3	15266029	15272011	-	0	1	0	0	0	N/M	N/M	N/M	N/M	N/M	N/M	N/M	N/M
2L	FBgn0086691	UK114	15274230	15275060	-	0	0	1	0	1	10.2407	9.37368	8.8263	11.035	10.5988	10.6902	-1.29	0.112
2L	FBgn0028853	CG15263	15285027	15285905	+	0	0	0	0	0	1.5632	1.67036	1.38448	1.78886	1.36985	1.41329	0.02	0.986
2L	FBgn0028850	CG15260	15291426	15292239	-	0	0	0	0	0	1.56351	1.50046	1.56697	1.58181	1.35283	1.51811	0.06	0.893
2L	FBgn0011239	ms(2)35Ci	15292545	15293774	+	0	0	0	0	0	1.72288	2.01913	1.59554	2.50015	1.5997	1.71729	-0.16	0.867
2L	FBgn0028852	CG15262	15297808	15299367	+	0	0	0	0	0	1.81675	2.03642	1.77931	1.83475	1.76947	1.59984	0.14	0.73
2L	FBgn0041103	nht	15317954	15318901	-	0	0	0	0	0	1.60656	1.52637	1.47155	1.27769	1.4935	1.69189	0.05	0.936
2L	FBgn0001981	esg	15333864	15336150	+	0	0	0	0	0	1.66923	1.92081	1.72773	1.79198	1.82733	1.83934	-0.05	0.92
2L	FBgn0032563	CG15258	15360921	15361627	-	0	0	0	0	0	1.88728	1.92274	1.76099	2.09101	1.77058	2.05728	-0.12	0.798
2L	FBgn0001983	wor	15423293	15425585	-	0	0	0	0	0	1.82847	1.88254	1.9402	1.93676	1.58416	1.72038	0.14	0.746
2L	FBgn0028892	CG4161	15433362	15435250	+	0	0	0	0	0	1.79109	1.92112	1.87891	1.49823	1.78254	1.87718	0.14	0.743
2L	FBgn0003448	sna	15476593	15478269	-	0	0	0	0	0	1.94534	2.03025	1.53703	1.8632	1.92131	1.43366	0.1	0.895
2L	FBgn0020371	Tim17b2	15484768	15494204	+	0	0	0	0	0	1.60534	1.64055	1.60801	2.00453	1.75853	1.44852	-0.12	0.833
2L	FBgn0002524	lace	15499110	15505018	+	0	1	1	1	1	11.6872	11.2353	11.9501	11.7575	11.7314	11.4747	-0.03	0.975
2L	FBgn0259922	CG42448	15547519	15548243	+	0	0	0	0	0	N/M	N/M	N/M	N/M	N/M	N/M	N/M	N/M
2L	FBgn0028880	CG15256	15550451	15551364	+	0	0	0	0	0	1.84636	1.35758	1.62346	1.48287	1.58778	1.50732	0.08	0.886
2L	FBgn0028370	kek3	15552723	15583579	+	1	0	0	0	0	1.58536	1.77947	1.61914	1.9413	1.69694	1.87047	-0.17	0.625
2L	FBgn0028950	CG15255	15610732	15611969	-	0	0	0	0	0	1.90727	1.30757	1.96568	1.41951	1.69754	1.76831	0.1	0.903
2L	FBgn0028944	CG11864	15612494	15613335	-	0	0	0	0	0	1.3574	1.52864	1.18584	1.46874	1.24294	1.5001	-0.05	0.938
2L	FBgn0028949	CG15254	15613948	15614824	-	0	0	0	0	0	1.78516	2.01947	1.66568	1.51471	1.66876	1.84411	0.15	0.758
2L	FBgn0028948	CG15253	15615519	15616333	-	0	0	0	0	0	1.40639	1.51452	1.51404	1.97035	1.14928	1.32715	0	0.997
2L	FBgn0028947	CG11865	15617002	15617794	+	0	0	0	0	0	1.38566	1.56111	1.70358	1.52899	1.68546	1.65287	-0.07	0.885
2L	FBgn0028946	Or35a	15622128	15623558	-	0	0	0	0	0	1.74108	1.53738	1.79616	1.68661	1.40249	1.48254	0.17	0.683
2L	FBgn0028945	CG7631	15628684	15629552	+	0	0	0	0	0	1.69118	1.75923	1.76423	1.41235	1.71234	1.81428	0.09	0.854
2L	FBgn0028518	CG18480	15630084	15632618	+	0	0	0	0	0	1.47805	1.74869	1.52161	2.1333	1.65174	1.77876	-0.27	0.534
2L	FBgn0028863	CG4587	15647835	15714237	-	0	0	0	0	0	1.49681	1.76806	1.71476	1.67367	1.4192	1.44979	0.15	0.734
2L	FBgn0028864	CG18477	15661041	15662753	+	0	0	0	0	0	N/M	N/M	N/M	N/M	N/M	N/M	N/M	N/M
2L	FBgn0028517	CG18478	15670239	15671223	+	0	0	0	0	0	N/M	N/M	N/M	N/M	N/M	N/M	N/M	N/M
2L	FBgn0051780	CG31780	15696038	15697750	+	0	0	0	0	0	N/M	N/M	N/M	N/M	N/M	N/M	N/M	N/M
2L	FBgn0051827	CG31827	15705236	15706220	+	0	0	0	0	0	N/M	N/M	N/M	N/M	N/M	N/M	N/M	N/M
2L	FBgn0010382	CycE	15727762	15748155	-	0	1	1	1	1	9.69453	8.28107	9.91463	8.82326	9.61238	9.82955	-0.12	0.949
2L	FBgn0001989	l(2)35Di	15749609	15751054	-	0	0	0	0	1	11.4303	11.1564	11.201	11.7341	11.2441	11.3839	-0.19	0.704
2L	FBgn0003936	snRNA:U5:35D	15751557	15751682	-	0	0	0	0	1	N/M	N/M	N/M	N/M	N/M	N/M	N/M	N/M
2L	FBgn0001986	l(2)35Df	15752253	15755905	+	0	0	0	0	0	5.76483	5.27019	6.14306	6.28925	5.79266	5.66281	-0.19	0.841
2L	FBgn0001987	Gli	15756001	15762755	-	0	1	1	0	0	8.74992	9.61854	9.09409	6.34447	8.4105	7.36964	1.78	0.131
2L	FBgn0028507	CG3793	15764230	15766128	+	0	0	0	0	1	10.0336	9.92823	10.0241	10.2419	10.1889	10.2211	-0.22	0.401
2L	FBgn0001990	wek	15766475	15768317	-	0	0	1	0	1	6.80555	6.27301	6.53039	7.39117	7.03493	7.22481	-0.68	0.099
2L	FBgn0041627	Ku80	15768512	15771280	-	0	0	0	0	1	9.4728	9.84494	8.88832	9.19676	9.72766	9.53461	-0.08	0.94
2L	FBgn0051826	CG31826	15771259	15773119	-	0	0	0	0	0	N/M	N/M	N/M	N/M	N/M	N/M	N/M	N/M
2L	FBgn0028901	CG18109	15784108	15790050	+	0	0	0	0	0	1.55389	1.97807	1.54194	1.70756	1.51864	1.71125	0.05	0.947
2L	FBgn0028900	CG18518	15834569	15835658	-	0	0	0	0	0	1.83726	1.805	1.88061	1.82995	1.94052	1.82255	-0.02	0.961
2L	FBgn0051822	CG31822	15836595	15837372	-	0	0	0	0	0	1.69814	1.45243	1.36648	2.34457	1.7432	1.63709	-0.4	0.456
2L	FBgn0028903	CG13243	15852673	15854064	+	0	0	0	0	0	1.38681	1.50108	1.77174	1.48529	1.49727	1.79877	-0.04	0.951
2L	FBgn0028902	Tektin-A	15854126	15856454	+	0	0	0	0	0	1.76112	1.9618	1.97146	1.95669	2.07084	1.9394	-0.09	0.828
2L	FBgn0028935	CG7653	15877615	15880065	-	0	0	0	0	0	1.79112	1.73058	1.65744	1.8842	1.78346	1.7562	-0.08	0.835
2L	FBgn0051824	CR31824	15887905	15888583	+	0	0	0	0	0	N/M	N/M	N/M	N/M	N/M	N/M	N/M	N/M
2L	FBgn0041183	TepI	15888639	15893811	-	0	0	0	0	0	1.75171	1.50878	1.76234	1.71151	1.69992	1.53946	0.02	0.967
2L	FBgn0051735	CG31735	15895560	15897071	+	0	0	0	0	0	1.82789	1.81959	1.87047	1.8291	1.72002	1.69979	0.09	0.808
2L	FBgn0051823	CG31823	15898920	15900487	-	0	0	0	0	0	1.76158	1.75357	1.61694	2.17831	1.65558	1.79365	-0.17	0.749
2L	FBgn0051821	CG31821	15900985	15902377	-	0	0	0	0	0	1.9561	1.93473	2.02418	1.96073	1.84008	1.68651	0.14	0.7
2L	FBgn0028645	beat-Ib	15905134	15962432	-	0	0	0	0	0	1.62366	1.76889	1.65792	1.77047	1.67173	1.65132	-0.01	0.98
2L	FBgn0032577	CG13244	15916888	15917607	+	0	0	0	0	0	1.65735	1.75647	1.23192	2.06424	1.42775	1.55865	-0.13	0.867
2L	FBgn0028514	CG4793	15923395	15926203	+	0	0	0	0	0	1.37955	1.56586	1.61622	1.7306	1.79474	1.71335	-0.23	0.455
2L	FBgn0028857	CG12448	15941441	15942854	+	0	0	0	0	0	1.53028	1.57808	1.82956	2.62779	1.75982	2.01611	-0.49	0.397
2L	FBgn0028856	CG18063	15957858	15959431	+	0	0	0	0	0	1.3709	1.45869	1.38138	1.98888	1.3782	1.40053	-0.19	0.756
2L	FBgn0028858	CG10839	15979535	15980190	+	0	0	0	0	0	1.52004	1.54975	1.77876	1.77179	1.65314	1.88076	-0.15	0.702
2L	FBgn0028644	beat-Ic	16000537	16041047	+	0	0	0	0	0	1.48368	1.55017	1.52997	2.00333	1.59546	1.45164	-0.16	0.758
2L	FBgn0085196	CG34167	16002981	16003641	-	0	0	0	0	0	2.31994	2.24221	2.16501	2.02997	2.51725	2.41752	-0.08	0.895
2L	FBgn0045827	CG13245	16004572	16005467	+	0	0	0	0	0	2.07701	2.0753	1.83362	2.65394	2.38349	1.93515	-0.33	0.538
2L	FBgn0051820	CG31820	16005768	16006279	-	0	0	0	0	0	1.61648	1.48023	1.94994	1.76742	1.58552	1.78047	-0.03	0.967
2L	FBgn0000182	BicC	16042032	16048626	+	0	0	0	0	0	1.90413	1.66465	1.99555	1.83325	1.49584	1.77457	0.15	0.749
2L	FBgn0013433	beat-Ia	16049995	16081688	+	0	0	0	0	0	1.43736	1.55448	1.8861	2.00299	1.65717	1.87929	-0.22	0.642
2L	FBgn0028520	CG4891	16095009	16095944	+	0	0	0	0	0	1.65255	1.79357	1.47163	1.86264	1.75735	1.65817	-0.12	0.786
2L	FBgn0028884	CG4892	16133508	16134412	+	0	0	0	0	0	2.08237	1.71526	1.71569	2.04883	1.92914	1.71619	-0.06	0.924
[truncated: 12,861 more rows]
